# Supplementary material for: The UHRF1 protein is a key regulator of retrotransposable elements and innate immune response to viral RNA in human cells
Source: Epigenetics. 2023 May 29;18(1):2216005. doi: 10.1080/15592294.2023.2216005 (PMC10228402; doi:10.1080/15592294.2023.2216005)
Supplement: Supplemental Material [file KEPI_A_2216005_SM9005.zip › Supplementary files/Supplementary Table 1.xlsx]

## Sheet: Supplementary Table 1
	PROBE_ID	ACCESSION	SYMBOL	PROBE_START	PROBE_SEQUENCE	CHROMOSOME	PROBE_CHR_ORIENTATION	PROBE_COORDINATES	DEFINITION	logFC	CI.L	CI.R	AveExpr	adj.P.Val	P.Value	adj.P.Val.1	B	Overall.detection	WThTERTa	WThTERTa.Detected	WThTERTa.Detect_pval	WThTERTb	WThTERTb.Detected	WThTERTb.Detect_pval	WThTERTc	WThTERTc.Detected	WThTERTc.Detect_pval	UH4a	UH4a.Detected	UH4a.Detect_pval	UH4b	UH4b.Detected	UH4b.Detect_pval	UH4c	UH4c.Detected	UH4c.Detect_pval	Significant
ILMN_2058782	ILMN_2058782	NM_005532.3	IFI27	422	CCAAGTTCATCCTGGGCTCCATTGGGTCTGCCATTGCGGCTGTCATTGCG	14	+	93652556-93652605	"Homo sapiens interferon, alpha-inducible protein 27 (IFI27), transcript variant 2, mRNA."	6.88377	6.72725	7.04028	9.86733	97.5824	1.2e-16	2.39e-12	27.4648	3	6.36001	FALSE	0.42987	6.44337	FALSE	0.13247	6.47297	FALSE	0.11039	13.2408	TRUE	0	13.3075	TRUE	0	13.3794	TRUE	0	TRUE
ILMN_1731521	ILMN_1731521	XM_931458.1	LOC653178	1765	AGGACGGCAGTACTCAGCATGGTCTTATGCACAGGAACTAAAGGAAAAAC	Y	+	9978161-9978210	"PREDICTED: Homo sapiens similar to testis specific protein, Y-linked 1, transcript variant 2 (LOC653178), mRNA."	6.18714	6.03536	6.33893	9.43134	90.44	2.62e-16	2.58e-12	26.9442	3	6.3376	FALSE	0.52338	6.39371	FALSE	0.27143	6.28198	FALSE	0.72727	12.5364	TRUE	0	12.467	TRUE	0	12.5713	TRUE	0	TRUE
ILMN_2233319	ILMN_2233319	NM_013453.2	SPANXA1	205	AGGAACTTTAAAAGAACATCTCCAGAGGAACTGCTGAATGACCACGCCCG	X	-	140671935-140671984	"Homo sapiens sperm protein associated with the nucleus, X-linked, family member A1 (SPANXA1), mRNA."	5.71428	5.5679	5.86066	9.38544	86.6102	4.09e-16	2.58e-12	26.6341	3	6.53129	FALSE	0.02987	6.49299	FALSE	0.04545	6.5606	FALSE	0.02208	12.2936	TRUE	0	12.2345	TRUE	0	12.1997	TRUE	0	TRUE
ILMN_1808923	ILMN_1808923	XM_001127004.1	LOC728403	760	TCTGGATTATGAAGTGGAGGCCTATCGCCGCAGACACCACAACAGCAGCC	Y	+	9257001-9257050	"PREDICTED: Homo sapiens similar to testis specific protein, Y-linked 1 (LOC728403), mRNA."	5.79059	5.63745	5.94374	9.20684	83.892	5.68e-16	2.58e-12	26.3995	3	6.29525	FALSE	0.69481	6.26982	FALSE	0.77792	6.36956	FALSE	0.3961	12.0322	TRUE	0	12.1525	TRUE	0	12.1218	TRUE	0	TRUE
ILMN_1691494	ILMN_1691494	NM_001097595.1	XAGE1B	541	TGCGCGACATGGAAGGTGATCTGCAAGAGCTGCATCAGTCAAACACCGGG	X	+	52241127-52241176	"Homo sapiens X antigen family, member 1B (XAGE1B), transcript variant 1, mRNA."	5.35933	5.21584	5.50283	8.98614	82.8676	6.45e-16	2.58e-12	26.3077	3	6.27025	FALSE	0.8013	6.34017	FALSE	0.51169	6.309	FALSE	0.66234	11.6338	TRUE	0	11.6914	TRUE	0	11.6722	TRUE	0	TRUE
ILMN_2063254	ILMN_2063254	NM_022573.2	TSPY2	1022	GTTACAGCCATATGCAGGACAGCAGTACTCAGCATGGTCTTATGCACAGG	Y	+	6116915-6116964	"Homo sapiens testis specific protein, Y-linked 2 (TSPY2), mRNA."	6.50956	6.32787	6.69126	9.50848	79.488	9.91e-16	3.3e-12	25.9909	3	6.20985	FALSE	0.90519	6.33189	FALSE	0.55844	6.21935	FALSE	0.91299	12.8	TRUE	0	12.6184	TRUE	0	12.8714	TRUE	0	TRUE
ILMN_2343774	ILMN_2343774	NM_133431.1	XAGE1	2	GGAACGCGGCGGAGCTGTGAGCCGGCGACTCGGGTCCCTGAGGTCTGGAT	X	-	52549813-52549862	"Homo sapiens X antigen family, member 1 (XAGE1), transcript variant 2, mRNA."	5.00001	4.85683	5.1432	8.85727	77.4766	1.29e-15	3.68e-12	25.7918	3	6.38122	FALSE	0.35844	6.3376	FALSE	0.52857	6.35297	FALSE	0.47532	11.3401	TRUE	0	11.4011	TRUE	0	11.3307	TRUE	0	TRUE
ILMN_3305152	ILMN_3305152	NM_001097593.1	XAGE1A	61	AAAGAAGAACCAGCAGCTGAAAGTCGGGATCCTACACCTGGGCAGCAGAC	X	-	52258605-52258654	"Homo sapiens X antigen family, member 1A (XAGE1A), transcript variant 3, mRNA."	5.09284	4.94331	5.24237	8.86529	75.5649	1.67e-15	4.17e-12	25.5946	3	6.29172	FALSE	0.71169	6.31449	FALSE	0.62208	6.35042	FALSE	0.48571	11.3507	TRUE	0	11.4769	TRUE	0	11.4074	TRUE	0	TRUE
ILMN_1713125	ILMN_1713125	NM_145665.1	SPANXE	157	AACGAGATGATGCCGGAGACCTCGAGTGGGTACTCAGACCCGCAACCTGC	X	-	140613468-140613509:140614157-140614164	"Homo sapiens SPANX family, member E (SPANXE), mRNA."	5.08458	4.92756	5.2416	9.0564	71.8459	2.81e-15	6.23e-12	25.1875	4	6.47318	FALSE	0.08961	6.45574	FALSE	0.11039	6.61341	TRUE	0.00779	11.6204	TRUE	0	11.5622	TRUE	0	11.6134	TRUE	0	TRUE
ILMN_1738703	ILMN_1738703	NM_001006117.2	RBMY1J	1496	GGGTGCTCCCTGATCCTCGTGAAGCATATGGTAGCTCAAGTTATGTGGCA	Y	+	22973032-22973081	"Homo sapiens RNA binding motif protein, Y-linked, family 1, member J (RBMY1J), mRNA."	4.47784	4.33675	4.61893	8.64531	70.4151	3.46e-15	6.9e-12	25.022	3	6.42047	FALSE	0.24416	6.37849	FALSE	0.34286	6.42022	FALSE	0.21299	10.8805	TRUE	0	10.8657	TRUE	0	10.9065	TRUE	0	TRUE
ILMN_3242920	ILMN_3242920	NM_001098405.1	GAGE12F	2	TGAGTTGGCGAGGAAGATCGACCTATTATTGGCCTAGACCAAGGCGCTAT	X	+	49212425-49212474	"Homo sapiens G antigen 12F (GAGE12F), mRNA."	5.89481	5.706	6.08361	9.48798	69.2719	4.09e-15	7.38e-12	24.886	4	6.49424	FALSE	0.05844	6.41286	FALSE	0.20519	6.71462	TRUE	0	12.4278	TRUE	0	12.4024	TRUE	0	12.4759	TRUE	0	TRUE
ILMN_3242729	ILMN_3242729	NM_032417.2	SPANXD	88	TCCAACGAGGCCAACGAGATGATGCCGGAGACCTCGAGTGGGTACTCAGA	X	-	140785814-140785843:140786491-140786510	"Homo sapiens SPANX family, member D (SPANXD), mRNA."	4.46603	4.32186	4.61021	8.58633	68.7287	4.44e-15	7.38e-12	24.8202	3	6.30945	FALSE	0.64026	6.36767	FALSE	0.38182	6.38283	FALSE	0.34156	10.7855	TRUE	0	10.8305	TRUE	0	10.8421	TRUE	0	TRUE
ILMN_2127767	ILMN_2127767	NM_001475.1	GAGE5	418	CACAGTGTTAAAAGAAGGCACGTTGAAATGATGCAGGCTGCTCCTATGTT	X	+	49110783-49110793:49110794-49110832	"Homo sapiens G antigen 5 (GAGE5), mRNA."	5.56875	5.38575	5.75174	9.34136	67.5183	5.33e-15	8.18e-12	24.6707	4	6.48873	FALSE	0.07013	6.4815	FALSE	0.05974	6.70072	TRUE	0	12.2111	TRUE	0	12.0457	TRUE	0	12.1204	TRUE	0	TRUE
ILMN_1741430	ILMN_1741430	NM_021048.3	MAGEA10	1374	GCCATGGCCAGTGCAAGTTCTAGCGCTACAGGTAGCTTCTCCTACCCTGA	X	-	151302986-151303035	"Homo sapiens melanoma antigen family A, 10 (MAGEA10), transcript variant 2, mRNA."	4.37367	4.22865	4.5187	8.96132	66.9096	5.85e-15	8.34e-12	24.594	6	6.75763	TRUE	0	6.80126	TRUE	0	6.76457	TRUE	0	11.1945	TRUE	0	11.1499	TRUE	0	11.1	TRUE	0	TRUE
ILMN_1800421	ILMN_1800421	NM_001007526.1	RBMY1A1	834	TCGTCGAAGTTCCCGAGAAACTAGGGAGTATGCTCCACCATCTAGAGGCC	Y	+	22118298-22118347	"Homo sapiens RNA binding motif protein, Y-linked, family 1, member A1 (RBMY1A1), transcript variant 2, mRNA."	4.38743	4.23717	4.5377	8.52012	64.7811	8.16e-15	1.09e-11	24.3174	3	6.33189	FALSE	0.55584	6.30006	FALSE	0.67403	6.34727	FALSE	0.4961	10.7803	TRUE	0	10.6442	TRUE	0	10.7171	TRUE	0	TRUE
ILMN_2233314	ILMN_2233314	NM_013453.2	SPANXA1	203	GGAGGAACTTTAAAAGAACATCTCCAGAGGAACTGCTGAATGACCACGCC	X	-	140671937-140671986	"Homo sapiens sperm protein associated with the nucleus, X-linked, family member A1 (SPANXA1), mRNA."	4.60497	4.44508	4.76486	8.57283	63.9022	9.39e-15	1.17e-11	24.1992	3	6.31334	FALSE	0.62208	6.30705	FALSE	0.63896	6.19062	FALSE	0.95065	10.9398	TRUE	0	10.7982	TRUE	0	10.8879	TRUE	0	TRUE
ILMN_1691563	ILMN_1691563	NM_001477.1	GAGE12I	392	AGCAATCACAGTGTTAAAAGAAGGCACGTTGAAATGATGCAGGCTGCTCC	X	+	49110777-49110793:49110794-49110826	"Homo sapiens G antigen 12I (GAGE12I), mRNA."	4.99837	4.82048	5.17626	8.91125	62.3405	1.21e-14	1.42e-11	23.9833	3	6.43482	FALSE	0.18701	6.32574	FALSE	0.58312	6.47562	FALSE	0.1039	11.5137	TRUE	0	11.2848	TRUE	0	11.4328	TRUE	0	TRUE
ILMN_1783864	ILMN_1783864	XM_372472.2	LOC390349	138	GACGTTCCTGCGTGAGGACAGAGACATCGTGGTTCTGAGGAACTCGCTCA	12	-	83857445-83857494	"PREDICTED: Homo sapiens similar to small nuclear ribonucleoprotein D2 (LOC390349), mRNA."	4.78868	4.6121	4.96527	8.72995	60.168	1.75e-14	1.94e-11	23.6697	3	6.43991	FALSE	0.16753	6.23977	FALSE	0.87013	6.32715	FALSE	0.58442	11.1431	TRUE	0	11.2066	TRUE	0	11.0232	TRUE	0	TRUE
ILMN_1666417	ILMN_1666417	NM_001006118.2	RBMY1E	1497	GGGTGCTCCCTGATCCTCGTGAAGCATGTGGTAGCTCAAGTTATGTGGCA	Y	-	24050099-24050148	"Homo sapiens RNA binding motif protein, Y-linked, family 1, member E (RBMY1E), mRNA."	4.33067	4.16907	4.49226	8.69662	59.4595	1.97e-14	1.97e-11	23.564	4	6.63838	TRUE	0.0039	6.45807	FALSE	0.1039	6.49742	FALSE	0.06883	10.9108	TRUE	0	10.8383	TRUE	0	10.8368	TRUE	0	TRUE
ILMN_3244168	ILMN_3244168	NM_001127212.1	GAGE2A	150	AGCCTCCTGAAATGATTGGGCCTATGCGGCCCGAGCAGTTCAGTGATGAA	X	+	49355306-49355334:49355800-49355820	"Homo sapiens G antigen 2A (GAGE2A), mRNA."	5.51446	5.30851	5.72041	9.23852	59.4071	1.99e-14	1.97e-11	23.5561	4	6.42047	FALSE	0.24416	6.32998	FALSE	0.56234	6.69342	TRUE	0	12.0106	TRUE	0	11.967	TRUE	0	12.0097	TRUE	0	TRUE
ILMN_1770467	ILMN_1770467	NM_021123.2	GAGE7	399	CAGTGTTAAAAGAAGGCACGTTGAAATGATGCAGGCTGCTCCTATTTTGG	X	+	49110785-49110793:49110794-49110834	"Homo sapiens G antigen 7 (GAGE7), mRNA."	4.30627	4.14482	4.46771	8.54877	59.1797	2.07e-14	1.97e-11	23.5217	3	6.43813	FALSE	0.16883	6.45807	FALSE	0.1039	6.29071	FALSE	0.70779	10.7494	TRUE	0	10.7037	TRUE	0	10.6527	TRUE	0	TRUE
ILMN_3236963	ILMN_3236963	NM_001127200.1	GAGE2E	126	GCCTCCTGAAATGATTGGGCCTATGCGGCCCGAGCAGTTCAGTGATGAAG	X	+	49198772-49198799:49199265-49199286	"Homo sapiens G antigen 2E (GAGE2E), mRNA."	5.6261	5.41301	5.83919	9.19426	58.5791	2.3e-14	2.09e-11	23.43	3	6.24606	FALSE	0.86104	6.309	FALSE	0.63636	6.58855	FALSE	0.01169	11.9173	TRUE	0	12.0949	TRUE	0	12.0097	TRUE	0	TRUE
ILMN_3245462	ILMN_3245462	XM_001720772.1	LOC728132	191	TGGAGCGGAGGCGCAAGCCCCAGCTAGACCGCAGAGGCGCCGTCATCCAG	Y	+	9935349-9935398	"PREDICTED: Homo sapiens similar to TSPY1 protein (LOC728132), mRNA."	3.98517	3.83337	4.13696	8.31703	58.2492	2.44e-14	2.1e-11	23.3791	3	6.35297	FALSE	0.46494	6.27704	FALSE	0.76364	6.34334	FALSE	0.51558	10.3833	TRUE	0	10.2855	TRUE	0	10.26	TRUE	0	TRUE
ILMN_3246259	ILMN_3246259	XR_038447.1	LOC653288	460	AGCGCAAGCCCCACCTAGACCGCAGAGGCGCCGTCATCCAGAGCGTCCCT	Y	+	9276148-9276197	"PREDICTED: Homo sapiens misc_RNA (LOC653288), miscRNA."	4.10617	3.94924	4.26311	8.38376	58.0518	2.52e-14	2.1e-11	23.3485	3	6.25407	FALSE	0.84026	6.35105	FALSE	0.46623	6.3869	FALSE	0.31558	10.3741	TRUE	0	10.4958	TRUE	0	10.4406	TRUE	0	TRUE
ILMN_1744656	ILMN_1744656	NM_130467.3	PAGE5	3	GAGCTCTGCAAGGAGAGGTTGTGTCTTCGTTCTTTCCGCCATCTTCGTTC	X	+	55246793-55246842	"Homo sapiens P antigen family, member 5 (prostate associated) (PAGE5), transcript variant 1, mRNA."	5.4226	5.20988	5.63532	9.4307	56.5585	3.3e-14	2.54e-11	23.1118	5	6.49424	FALSE	0.05714	6.8823	TRUE	0	6.78166	TRUE	0	12.1374	TRUE	0	12.1269	TRUE	0	12.1617	TRUE	0	TRUE
ILMN_2194108	ILMN_2194108	NM_001006117.2	RBMY1J	996	TCATCGAAGTTCCCGAGAAACTAGGGAGTATGCTCCACCATCTAGAGGCC	Y	+	22971112-22971161	"Homo sapiens RNA binding motif protein, Y-linked, family 1, member J (RBMY1J), mRNA."	4.1946	4.03005	4.35915	8.52978	56.5575	3.3e-14	2.54e-11	23.1116	3	6.4815	FALSE	0.07792	6.38531	FALSE	0.31688	6.43064	FALSE	0.18571	10.7373	TRUE	0	10.5426	TRUE	0	10.6014	TRUE	0	TRUE
ILMN_1674063	ILMN_1674063	NM_016817.2	OAS2	3443	GAGCTCTGGGCCCTTCCAGTGCTTGCCACCCTACATACTCTTTGTCTGGC	12	+	111933815-111933864	"Homo sapiens 2'-5'-oligoadenylate synthetase 2, 69/71kDa (OAS2), transcript variant 1, mRNA."	4.78181	4.59057	4.97305	9.0019	55.4762	4.03e-14	2.98e-11	22.9348	5	6.71732	TRUE	0	6.66556	TRUE	0	6.4501	FALSE	0.14935	11.313	TRUE	0	11.384	TRUE	0	11.4814	TRUE	0	TRUE
ILMN_1778623	ILMN_1778623	NM_003785.3	PAGE1	382	GGTGTGCCTGCGAAATGAAGAGCAGATGAAACTGCCCGCAGAAGGGCCAG	X	-	49454140-49454146:49455852-49455894	"Homo sapiens P antigen family, member 1 (prostate associated) (PAGE1), mRNA."	4.75838	4.56466	4.9521	8.84347	54.4993	4.84e-14	3.45e-11	22.7709	4	6.32252	FALSE	0.59351	6.44337	FALSE	0.13506	6.62696	TRUE	0.00649	11.3048	TRUE	0	11.1945	TRUE	0	11.1686	TRUE	0	TRUE
ILMN_1782501	ILMN_1782501	XM_927237.1	LOC653219	392	GACACACACAAACACAGAACCACACAGCCAGTCCCAGGAGCCCAGTAATG	X	+	52256096-52256096:52257183-52257231	"PREDICTED: Homo sapiens similar to G antigen, family D, 2 isoform 1a, transcript variant 1 (LOC653219), mRNA."	3.75998	3.60579	3.91418	8.26926	54.1015	5.21e-14	3.46e-11	22.7031	3	6.35297	FALSE	0.46753	6.34919	FALSE	0.48052	6.46566	FALSE	0.12078	10.0921	TRUE	0	10.1614	TRUE	0	10.1943	TRUE	0	TRUE
ILMN_3246339	ILMN_3246339	XM_001127025.2	LOC728412	251	GCTTCTGGGCCAATGTTATTGCAAACCACCCCCAGATGTCAGCCCTGATC	Y	+	9296545-9296561:9297169-9297201	"PREDICTED: Homo sapiens similar to testis specific protein, Y-linked 1 (LOC728412), mRNA."	4.01966	3.85447	4.18485	8.43244	53.9896	5.33e-14	3.46e-11	22.6838	3	6.47662	FALSE	0.08831	6.29525	FALSE	0.7	6.49595	FALSE	0.07143	10.4491	TRUE	0	10.457	TRUE	0	10.4208	TRUE	0	TRUE
ILMN_1774751	ILMN_1774751	XM_926983.1	LOC653293	892	CCTGCAATACTACAAGAGGATGAAGCCACCTGAAGAGGGAACAGAGACGT	Y	+	9297869-9297918	"PREDICTED: Homo sapiens similar to testis specific protein, Y-linked 1, transcript variant 1 (LOC653293), mRNA."	4.36453	4.18457	4.5445	8.69447	53.8079	5.51e-14	3.46e-11	22.6525	4	6.61579	TRUE	0.0039	6.45422	FALSE	0.11039	6.46661	FALSE	0.11948	10.9647	TRUE	0	10.9149	TRUE	0	10.7506	TRUE	0	TRUE
ILMN_1795325	ILMN_1795325	NM_001615.3	ACTG2	1255	GTCAGAACAGGTTCTCCAAGGATCCCCTCGAGACTACTCTGTTACCAGTC	2	+	74000212-74000261	"Homo sapiens actin, gamma 2, smooth muscle, enteric (ACTG2), mRNA."	-3.66244	-3.81356	-3.51132	10.5338	-53.7701	5.55e-14	3.46e-11	22.646	6	12.2979	TRUE	0	12.3667	TRUE	0	12.4304	TRUE	0	8.73181	TRUE	0	8.66365	TRUE	0	8.71217	TRUE	0	TRUE
ILMN_3245539	ILMN_3245539	XR_016233.2	LOC653174	462	GAAAAGATGGAGCGGAGGCGCAAGCCCCAGCTAGACCGCAGAGGCGCCGT	Y	+	9955624-9955673	"PREDICTED: Homo sapiens misc_RNA (LOC653174), miscRNA."	3.47569	3.33045	3.62093	8.04577	53.0944	6.33e-14	3.83e-11	22.5282	3	6.27241	FALSE	0.78831	6.35558	FALSE	0.43766	6.2958	FALSE	0.6974	9.74932	TRUE	0	9.8134	TRUE	0	9.78813	TRUE	0	TRUE
ILMN_1723912	ILMN_1723912	NM_006820.1	IFI44L	1647	GTGGGCTAAGATAGGTCCTACTGCAAACCACCCCTCCATATTTCCGTACC	1	+	78880256-78880305	"Homo sapiens interferon-induced protein 44-like (IFI44L), mRNA."	3.93262	3.76718	4.09805	8.31551	52.7409	6.78e-14	3.98e-11	22.4658	3	6.42421	FALSE	0.22727	6.37553	FALSE	0.35584	6.24786	FALSE	0.83766	10.213	TRUE	0	10.2862	TRUE	0	10.3463	TRUE	0	TRUE
ILMN_1658315	ILMN_1658315	XM_001126990.1	LOC728395	859	CTTCGCAGGATCTAACAAGATTGCTGAGATCCTATGTAAGGACCTGTGGC	Y	+	9236767-9236794:9236901-9236922	"PREDICTED: Homo sapiens similar to testis specific protein, Y-linked 1 (LOC728395), mRNA."	4.74752	4.54211	4.95293	8.72202	51.2797	9.05e-14	5.16e-11	22.2017	3	6.32146	FALSE	0.59481	6.3421	FALSE	0.50649	6.38122	FALSE	0.34545	11.2939	TRUE	0	11.0723	TRUE	0	10.9211	TRUE	0	TRUE
ILMN_1706140	ILMN_1706140	NM_001015038.1	PAGE2B	1	CTTTCCGCCATCTTGATTCTTTGTCACTGACCGAGACTCAGCCGTGGGAA	X	+	55101504-55101547:55102467-55102472	"Homo sapiens P antigen family, member 2B (PAGE2B), mRNA."	5.65214	5.40412	5.90016	9.57393	50.5624	1.05e-13	5.8e-11	22.0684	5	6.45703	FALSE	0.12468	6.88655	TRUE	0	6.9	TRUE	0	12.337	TRUE	0	12.4304	TRUE	0	12.4326	TRUE	0	TRUE
ILMN_2054019	ILMN_2054019	NM_005101.1	ISG15	392	ACCTGAAGCAGCAAGTGAGCGGGCTGGAGGGTGTGCAGGACGACCTGTTC	1	+	939540-939589	"Homo sapiens ISG15 ubiquitin-like modifier (ISG15), mRNA."	3.85468	3.68477	4.02458	10.8152	50.3362	1.1e-13	5.91e-11	22.0258	6	9.01758	TRUE	0	8.79937	TRUE	0	8.84675	TRUE	0	12.7763	TRUE	0	12.6929	TRUE	0	12.7586	TRUE	0	TRUE
ILMN_3237846	ILMN_3237846	NM_001098418.1	GAGE12E	265	GTCAGGATCCTGCAGCTGCTCAGGAGGGAGAGGATGAGGGAGCATCTGCA	X	+	49204593-49204642	"Homo sapiens G antigen 12E (GAGE12E), mRNA."	3.9737	3.7922	4.1552	8.50452	48.5752	1.58e-13	8.3e-11	21.6858	4	6.44726	FALSE	0.14805	6.47597	FALSE	0.06104	6.62976	TRUE	0.00649	10.6027	TRUE	0	10.4865	TRUE	0	10.3848	TRUE	0	TRUE
ILMN_2069632	ILMN_2069632	NM_144594.1	GTSF1	414	GGGGCACAACTCACTACTCTGACAACAACAGCCCTGCGAGCAACATAGTT	12	-	53140480-53140522:53142160-53142166	"Homo sapiens gametocyte specific factor 1 (GTSF1), mRNA."	3.93543	3.75369	4.11716	8.63566	48.0464	1.77e-13	9.05e-11	21.5806	5	6.75355	TRUE	0	6.54808	FALSE	0.01039	6.70221	TRUE	0	10.5657	TRUE	0	10.7178	TRUE	0	10.5265	TRUE	0	TRUE
ILMN_2363141	ILMN_2363141	NM_130467.3	PAGE5	576	GGGACTCTGCCCACTTTTGATCCCACTAAAGTGCTGGAAGCAGGTGAAGG	X	+	55249137-55249179:55250420-55250426	"Homo sapiens P antigen family, member 5 (prostate associated) (PAGE5), transcript variant 1, mRNA."	5.34304	5.08487	5.6012	9.37596	45.9186	2.82e-13	1.41e-10	21.1418	5	6.42563	FALSE	0.22078	6.74813	TRUE	0	6.93955	TRUE	0	11.9832	TRUE	0	12.0166	TRUE	0	12.1427	TRUE	0	TRUE
ILMN_2104486	ILMN_2104486	NM_012196.1	GAGE8	51	CTGAGATTCATCTGTGTGAAATATGAGTTGGCGAGGAAGATCGACCTATC	X	+	49084601-49084614:49085655-49085662:49085663-49085690	"Homo sapiens G antigen 8 (GAGE8), mRNA."	4.40699	4.19288	4.6211	8.52094	45.6679	2.98e-13	1.45e-10	21.0884	3	6.26003	FALSE	0.82727	6.22666	FALSE	0.9	6.46566	FALSE	0.12078	10.8368	TRUE	0	10.5434	TRUE	0	10.7931	TRUE	0	TRUE
ILMN_1731374	ILMN_1731374	NM_001873.1	CPE	2110	GAAAAGGTTAACAGATACAGCTCGGAGTTGTGAGCACTCTACTGCAAGAC	4	+	166638605-166638654	"Homo sapiens carboxypeptidase E (CPE), mRNA."	2.89225	2.75126	3.03325	7.75817	45.5123	3.09e-13	1.47e-10	21.055	3	6.33189	FALSE	0.55584	6.29525	FALSE	0.7026	6.309	FALSE	0.66364	9.2171	TRUE	0	9.17545	TRUE	0	9.22035	TRUE	0	TRUE
ILMN_2347798	ILMN_2347798	NM_022872.2	IFI6	340	AACTCGGTGGCTGCCTCGCTGATGAGCTGGTCTGCGATCCTGAATGGGGG	1	-	27994780-27994829	"Homo sapiens interferon, alpha-inducible protein 6 (IFI6), transcript variant 2, mRNA."	4.84081	4.60154	5.08009	9.9987	44.8863	3.56e-13	1.65e-10	20.9195	6	7.77158	TRUE	0	7.31604	TRUE	0	7.64727	TRUE	0	12.4927	TRUE	0	12.3667	TRUE	0	12.3979	TRUE	0	TRUE
ILMN_3243856	ILMN_3243856	NM_001127345.1	GAGE12B	163	CGGCCCGAGCAGTTCAGTGATGAAGTGGAACCAGCAACACCTGAAGAAGG	X	+	49317128-49317130:49317596-49317642	"Homo sapiens G antigen 12B (GAGE12B), mRNA."	5.98095	5.68367	6.27823	9.52833	44.6382	3.77e-13	1.71e-10	20.8651	4	6.31924	FALSE	0.61039	6.40542	FALSE	0.22338	6.88888	TRUE	0	12.5608	TRUE	0	12.3833	TRUE	0	12.6123	TRUE	0	TRUE
ILMN_1752932	ILMN_1752932	NM_005797.2	MPZL2	2477	GGCTAAATAGTCAAGGGGTAATATGGGCCTGTTGTTTAGTGTCTCCTTCC	11	-	118124223-118124272	"Homo sapiens myelin protein zero-like 2 (MPZL2), transcript variant 1, mRNA."	3.55255	3.37447	3.73062	8.26613	44.2632	4.11e-13	1.82e-10	20.7822	3	6.55564	FALSE	0.01558	6.46996	FALSE	0.07143	6.44395	FALSE	0.16104	9.89895	TRUE	0	10.0871	TRUE	0	10.1411	TRUE	0	TRUE
ILMN_3244090	ILMN_3244090	NM_001098410.1	GAGE12H	286	AGAAGGGAGAGGATGAGGGAGCATCTGCAGGTCAAGGGCCGAAGCCTGAA	X	+	49233285-49233320:49236143-49236156	"Homo sapiens G antigen 12H (GAGE12H), mRNA."	6.30735	5.98945	6.62525	9.94666	44.0204	4.35e-13	1.89e-10	20.7281	5	6.53631	FALSE	0.02338	6.64258	TRUE	0.0013	7.20005	TRUE	0	13.1362	TRUE	0	13.1068	TRUE	0	13.058	TRUE	0	TRUE
ILMN_3286809	ILMN_3286809	XR_037336.1	LOC100131139	2145	TGGCGTTATGTCCTTAATTTTAAAACTCTTGATGCTGGCTGGGTTCGGTG				"PREDICTED: Homo sapiens misc_RNA (LOC100131139), miscRNA."	2.83713	2.69155	2.98271	7.77571	43.2387	5.22e-13	2.22e-10	20.5512	3	6.3869	FALSE	0.33377	6.309	FALSE	0.63636	6.37553	FALSE	0.37013	9.18568	TRUE	0	9.23337	TRUE	0	9.16378	TRUE	0	TRUE
ILMN_2057196	ILMN_2057196	NM_001080140.1	CT47A7	1087	GCGGAAAACAAGGTGAAGAACTCCAAAGGGACCTAGACGCAGCAGAGGTG	X	-	120088431-120088445:120088446-120088480	"Homo sapiens cancer/testis antigen family 47, member A7 (CT47A7), mRNA."	3.2145	3.04846	3.38054	8.07759	42.9537	5.59e-13	2.26e-10	20.4858	3	6.43482	FALSE	0.18312	6.40542	FALSE	0.22338	6.57078	FALSE	0.01688	9.6641	TRUE	0	9.62479	TRUE	0	9.76564	TRUE	0	TRUE
ILMN_2325837	ILMN_2325837	NM_001040651.1	CD3D	488	CCACCTTGGAGGAAACTGGGCTCGGAACAAGTGAACCTGAGACTGGTGGC	11	-	118209860-118209876:118209877-118209909	"Homo sapiens CD3d molecule, delta (CD3-TCR complex) (CD3D), transcript variant 2, mRNA."	2.89244	2.74293	3.04194	7.69786	42.9254	5.63e-13	2.26e-10	20.4793	3	6.17807	FALSE	0.94416	6.28614	FALSE	0.73636	6.29071	FALSE	0.70909	9.11629	TRUE	0	9.14339	TRUE	0	9.17256	TRUE	0	TRUE
ILMN_3299047	ILMN_3299047	NM_001097597.1	XAGE1C	277	AGTAATGGAGAGCCCCAAAAAGAAGAACCAGCAGCTGAAAGTCGGGATCC	X	+	52513451-52513500	"Homo sapiens X antigen family, member 1C (XAGE1C), transcript variant 2, mRNA."	3.08578	2.9262	3.24535	7.91784	42.904	5.66e-13	2.26e-10	20.4743	3	6.40816	FALSE	0.27013	6.36626	FALSE	0.38442	6.35042	FALSE	0.48831	9.56062	TRUE	0	9.44792	TRUE	0	9.37364	TRUE	0	TRUE
ILMN_3259146	ILMN_3259146	XM_001726834.1	LOC100129681	187	GGGGTCTTTGAGCTCCAAAAAATAAACACTTCCTTTGAGGGAGAGCACAC	19	-	17374751-17374800	"PREDICTED: Homo sapiens similar to NPC-A-7 (LOC100129681), mRNA."	4.87021	4.61662	5.12381	9.43636	42.609	6.07e-13	2.38e-10	20.4059	6	7.18178	TRUE	0	6.70093	TRUE	0	7.12105	TRUE	0	11.9266	TRUE	0	11.8477	TRUE	0	11.8401	TRUE	0	TRUE
ILMN_1738450	ILMN_1738450	NM_001475.1	GAGE5	3	CTGTGAGGCAGTGCTGTGTGGTTCCTGCCGTCCGGACTCTTTTTCCTCTA	X	+	49103603-49103652	"Homo sapiens G antigen 5 (GAGE5), mRNA."	6.5119	6.17095	6.85286	10.1907	42.3754	6.43e-13	2.47e-10	20.3513	6	6.66648	TRUE	0.0013	6.75784	TRUE	0	7.3799	TRUE	0	13.4821	TRUE	0	13.399	TRUE	0	13.4588	TRUE	0	TRUE
ILMN_3243333	ILMN_3243333	NM_001098406.1	GAGE12J	24	CACGTGAAGAACGCCAGGGAGCTGTGAGGCAGTGCTGTGTGGTTCCTGCC	X	+	49065483-49065532	"Homo sapiens G antigen 12J (GAGE12J), mRNA."	6.42258	6.08486	6.76029	10.0643	42.1948	6.71e-13	2.49e-10	20.3088	6	6.60052	TRUE	0.00779	6.66455	TRUE	0	7.29385	TRUE	0	13.2282	TRUE	0	13.3238	TRUE	0	13.2746	TRUE	0	TRUE
ILMN_2410826	ILMN_2410826	NM_001032409.1	OAS1	687	AGAGAGACTTCCTGAAGCAGCGCCCCACCAAGCTCAAGAGCCTCATCCGC	12	+	111833350-111833399	"Homo sapiens 2',5'-oligoadenylate synthetase 1, 40/46kDa (OAS1), transcript variant 3, mRNA."	2.8733	2.72217	3.02442	7.76838	42.1824	6.73e-13	2.49e-10	20.3059	3	6.40469	FALSE	0.27792	6.28052	FALSE	0.75195	6.30999	FALSE	0.64805	9.20224	TRUE	0	9.16887	TRUE	0	9.24399	TRUE	0	TRUE
ILMN_1690703	ILMN_1690703	NM_001005734.1	C21orf34	543	GCCCCAGACTTGTCGCACGGATGCAGAAAACTTAATGGAGGAGGCTGAGG	21	+	16901230-16901279	"Homo sapiens chromosome 21 open reading frame 34 (C21orf34), transcript variant 3, mRNA."	2.81497	2.66563	2.9643	7.76928	41.8231	7.35e-13	2.67e-10	20.2208	3	6.37666	FALSE	0.37143	6.32341	FALSE	0.59091	6.38531	FALSE	0.31948	9.24076	TRUE	0	9.12066	TRUE	0	9.16887	TRUE	0	TRUE
ILMN_1860665	ILMN_1860665	BG221407		303	TGGCAATGGGAGGATTGTGCTGGTTTGGCTGAAATGAAGTGCTCTACGGC	4	+	188573613-188573662	"RST41218 Athersys RAGE Library Homo sapiens cDNA, mRNA sequence"	2.64704	2.50599	2.78809	7.68215	41.6376	7.7e-13	2.7e-10	20.1764	3	6.35671	FALSE	0.45844	6.37443	FALSE	0.36104	6.34473	FALSE	0.51039	9.03301	TRUE	0	8.97751	TRUE	0	9.00648	TRUE	0	TRUE
ILMN_2069915	ILMN_2069915	NM_005364.3	MAGEA8	1680	TGCCTTACCTGTACCTCTTAGTGTACCCTATGTACCTGAATTTGCTTGGC	X	+	148775169-148775218	"Homo sapiens melanoma antigen family A, 8 (MAGEA8), mRNA."	2.83992	2.68859	2.99126	7.62567	41.6357	7.7e-13	2.7e-10	20.176	3	6.15059	FALSE	0.96753	6.1905	FALSE	0.94156	6.27603	FALSE	0.74286	9.058	TRUE	0	9.0782	TRUE	0	9.00069	TRUE	0	TRUE
ILMN_2211235	ILMN_2211235	NM_031451.3	TEX101	1368	GGCACTTCTGGGCCTGGGTCTGAGGACATCTTTTTTGACTGGGAGCCTTC	19	+	48614392-48614441	"Homo sapiens testis expressed 101 (TEX101), mRNA."	2.61103	2.46557	2.75649	7.57983	39.826	1.22e-12	4.18e-10	19.7307	3	6.21294	FALSE	0.9013	6.29342	FALSE	0.70909	6.31659	FALSE	0.61948	8.88013	TRUE	0	8.88908	TRUE	0	8.88683	TRUE	0	TRUE
ILMN_3243851	ILMN_3243851	NM_001098408.1	GAGE12C	340	ATAGCCAGGAACAGGGTCACCCACAGACTGGGTGTGAGTGTGAAGATGGT	X	+	49188389-49188438	"Homo sapiens G antigen 12C (GAGE12C), mRNA."	6.48962	6.12488	6.85435	10.1252	39.4762	1.33e-12	4.5e-10	19.6418	6	6.61704	TRUE	0.0039	6.66175	TRUE	0	7.36231	TRUE	0	13.4031	TRUE	0	13.412	TRUE	0	13.2949	TRUE	0	TRUE
ILMN_1674097	ILMN_1674097	NM_001098411.1	LOC645037	13	TGTGAGGCAGTGCTGTGTGGTTCCTGCCGTCCGGACTCTTTTTCCTCTAT	X	+	49122664-49122713	"Homo sapiens similar to GAGE-2 protein (G antigen 2) (LOC645037), mRNA."	6.60605	6.234	6.97809	10.1356	39.3951	1.36e-12	4.52e-10	19.6211	5	6.54427	FALSE	0.02078	6.62521	TRUE	0.0013	7.3284	TRUE	0	13.3959	TRUE	0	13.4518	TRUE	0	13.4683	TRUE	0	TRUE
ILMN_1723935	ILMN_1723935	XM_928404.1	LOC645362	4685	GTTGCTGTTGAACTTCCCCTTATTATCACCCTGCTCCCCTACTGCATTCC	8	-	7113293-7113342	"PREDICTED: Homo sapiens hypothetical protein LOC645362 (LOC645362), mRNA."	3.05617	2.88222	3.23013	8.17771	38.9796	1.51e-12	4.96e-10	19.514	5	6.66324	TRUE	0.0013	6.52981	FALSE	0.01688	6.75581	TRUE	0	9.6333	TRUE	0	9.72085	TRUE	0	9.76322	TRUE	0	TRUE
ILMN_1687384	ILMN_1687384	NM_022873.2	IFI6	767	TGCGCCGACGATGCCCAGAATCCAGAACTTTGTCTATCACTCTCCCCAAC	1	-	27992615-27992664	"Homo sapiens interferon, alpha-inducible protein 6 (IFI6), transcript variant 3, mRNA."	3.97858	3.74901	4.20816	11.4172	38.4506	1.74e-12	5.61e-10	19.3757	6	9.52691	TRUE	0	9.17225	TRUE	0	9.58458	TRUE	0	13.4282	TRUE	0	13.4445	TRUE	0	13.3467	TRUE	0	TRUE
ILMN_1745397	ILMN_1745397	NM_006187.2	OAS3	6027	GGCGCTGGTACGTAAATAGACCAATGCAGTTAGGTGGCTCTTTCCAAGAC	12	+	111894837-111894886	"Homo sapiens 2'-5'-oligoadenylate synthetase 3, 100kDa (OAS3), mRNA."	2.98944	2.8158	3.16308	8.30484	38.1974	1.86e-12	5.91e-10	19.3087	6	6.92851	TRUE	0	6.73133	TRUE	0	6.77051	TRUE	0	9.81206	TRUE	0	9.71512	TRUE	0	9.87149	TRUE	0	TRUE
ILMN_2098126	ILMN_2098126	NM_002985.2	CCL5	1149	CCGCCGTCTCAACCCCTCACAGGAGCTTACTGGCAAACATGAAAAATCGG	17	-	34198526-34198575	"Homo sapiens chemokine (C-C motif) ligand 5 (CCL5), mRNA."	2.67442	2.51823	2.83061	8.22516	37.9908	1.97e-12	6.13e-10	19.2537	6	6.93232	TRUE	0	6.9245	TRUE	0	6.80703	TRUE	0	9.55534	TRUE	0	9.62163	TRUE	0	9.51013	TRUE	0	TRUE
ILMN_2132100	ILMN_2132100	NM_145665.1	SPANXE	166	ATGCCGGAGACCTCGAGTGGGTACTCAGACCCGCAACCTGCTCCGAAAAA	X	-	140613459-140613508	"Homo sapiens SPANX family, member E (SPANXE), mRNA."	5.53924	5.21534	5.86314	9.45539	37.9436	2e-12	6.13e-10	19.241	4	6.43328	FALSE	0.18831	6.52447	FALSE	0.01948	7.09956	TRUE	0	12.2675	TRUE	0	12.1502	TRUE	0	12.2573	TRUE	0	TRUE
ILMN_1724213	ILMN_1724213	NM_207339.2	PAGE2	229	GCAGTGCCTGCTTTTCAAGGGCCTGACATGGAAGCTTTTCAACAGGAACT	X	+	55117031-55117043:55117765-55117801	"Homo sapiens P antigen family, member 2 (prostate associated) (PAGE2), mRNA."	2.71168	2.55236	2.87101	7.56093	37.7619	2.1e-12	6.34e-10	19.1923	3	6.13503	FALSE	0.97662	6.20821	FALSE	0.92857	6.27204	FALSE	0.75455	8.99745	TRUE	0	8.88325	TRUE	0	8.86962	TRUE	0	TRUE
ILMN_1703178	ILMN_1703178	NM_003469.3	SCG2	2105	GGCAGATGAAACCAGGTCACTGGGGAGTCTGCTTCATTTCCTCTGAGCTG	2	-	224461979-224462028	"Homo sapiens secretogranin II (chromogranin C) (SCG2), mRNA."	2.98319	2.80738	3.15899	8.13865	37.6489	2.16e-12	6.44e-10	19.1618	5	6.72552	TRUE	0	6.69994	TRUE	0	6.51571	FALSE	0.05584	9.55657	TRUE	0	9.70085	TRUE	0	9.6333	TRUE	0	TRUE
ILMN_2247572	ILMN_2247572	NM_005635.2	SSX1	981	GAACAGCACTATCCTCATCTCTCCCCAGATGTGACTACTGAGGGCAGTTC	X	+	48011551-48011600	"Homo sapiens synovial sarcoma, X breakpoint 1 (SSX1), mRNA."	2.98792	2.81157	3.16426	7.98009	37.5931	2.2e-12	6.45e-10	19.1467	3	6.33189	FALSE	0.55584	6.54688	FALSE	0.01039	6.57963	FALSE	0.01429	9.48039	TRUE	0	9.49261	TRUE	0	9.44916	TRUE	0	TRUE
ILMN_2061435	ILMN_2061435	NR_002766.1	MEG3	1417	CTAGGGGAGCTGTTGAGCCTTCAGTGTCTGCATGTGGGAAGTGGGCTCCT	14	+	100396956-100397005	"Homo sapiens maternally expressed 3 (non-protein coding) (MEG3), transcript variant 1, non-coding RNA. XR_001346-XR_001372"	-2.85076	-3.01988	-2.68163	8.08261	-37.3984	2.32e-12	6.7e-10	19.0938	6	9.51194	TRUE	0	9.3891	TRUE	0	9.62293	TRUE	0	6.62071	TRUE	0.00519	6.67855	TRUE	0.0026	6.67244	TRUE	0.0039	TRUE
ILMN_2231928	ILMN_2231928	NM_002463.1	MX2	2733	GGCCTTGGACATTTAGTGACTGTTAGCCGGTCCCTTTCAGATCCAGTGGC	21	+	41702511-41702560	"Homo sapiens myxovirus (influenza virus) resistance 2 (mouse) (MX2), mRNA."	3.19922	3.0089	3.38954	7.95769	37.2954	2.38e-12	6.79e-10	19.0658	3	6.28953	FALSE	0.71429	6.24673	FALSE	0.84675	6.53797	FALSE	0.04026	9.59129	TRUE	0	9.57315	TRUE	0	9.50745	TRUE	0	TRUE
ILMN_1750337	ILMN_1750337	NM_052926.1	PNMA5	2719	GGGAAGGAGGCATGGCAGACGCTCACCTTGTGACTGTGACCTCGACTGCA	X	-	151908452-151908501	"Homo sapiens paraneoplastic antigen like 5 (PNMA5), mRNA."	2.60883	2.45298	2.76468	7.53225	37.1396	2.49e-12	6.99e-10	19.0231	3	6.28953	FALSE	0.71169	6.24033	FALSE	0.86753	6.15364	FALSE	0.98052	8.85737	TRUE	0	8.77292	TRUE	0	8.8797	TRUE	0	TRUE
ILMN_1732781	ILMN_1732781	NM_145665.1	SPANXE	167	TGCCGGAGACCTCGAGTGGGTACTCAGACCCGCAACCTGCTCCGAAAAAA	X	-	140613458-140613507	"Homo sapiens SPANX family, member E (SPANXE), mRNA."	5.5103	5.17962	5.84098	9.51312	36.9713	2.61e-12	7.22e-10	18.9768	4	6.5636	FALSE	0.01429	6.52837	FALSE	0.01818	7.18193	TRUE	0	12.1997	TRUE	0	12.3578	TRUE	0	12.2474	TRUE	0	TRUE
ILMN_1668052	ILMN_1668052	NM_153675.1	FOXA2	1826	AGCCTCCGGTTTCCACTACTGTGTAGACTCCTGCTTCTTCAAGCACCTGC	20	-	22510177-22510226	"Homo sapiens forkhead box A2 (FOXA2), transcript variant 2, mRNA."	2.5597	2.40526	2.71414	7.59456	36.7739	2.75e-12	7.53e-10	18.9221	3	6.22526	FALSE	0.88052	6.37553	FALSE	0.35974	6.34334	FALSE	0.51299	8.83998	TRUE	0	8.88348	TRUE	0	8.89977	TRUE	0	TRUE
ILMN_1760412	ILMN_1760412	NM_001007538.1	SHISA2	2511	CCCACACTGTTCTTGATTTCCTCTCTCTTTCAGGCCTCAACAGGCACTGT	13	-	26619063-26619112	"Homo sapiens shisa homolog 2 (Xenopus laevis) (SHISA2), mRNA."	2.68583	2.52335	2.84831	7.83482	36.6762	2.83e-12	7.63e-10	18.895	4	6.60572	TRUE	0.0039	6.46067	FALSE	0.0961	6.40933	FALSE	0.24805	9.17733	TRUE	0	9.20708	TRUE	0	9.14879	TRUE	0	TRUE
ILMN_2075292	ILMN_2075292	NM_001080790.1	MAGEA9B	1322	TGGCTCTGTGTTTGAAGAGAGCAATCAGTGTTCTCAGTGGCAGTGGGTGG	X	-	148663751-148663800	"Homo sapiens melanoma antigen family A, 9B (MAGEA9B), mRNA."	2.42793	2.27993	2.57594	7.75947	36.3973	3.06e-12	8.14e-10	18.8169	4	6.50038	FALSE	0.05325	6.52769	FALSE	0.01818	6.60844	TRUE	0.00779	9.00801	TRUE	0	8.96617	TRUE	0	8.94613	TRUE	0	TRUE
ILMN_1691364	ILMN_1691364	NM_139266.1	STAT1	2595	CGCCATCACAGCTGAACTTGTTGAGATCCCCGTGTTACTGCCTATCAGCA	2	-	191548621-191548670	"Homo sapiens signal transducer and activator of transcription 1, 91kDa (STAT1), transcript variant beta, mRNA."	2.36546	2.21903	2.51188	10.4437	35.8419	3.58e-12	9.41e-10	18.6594	6	9.24182	TRUE	0	9.266	TRUE	0	9.27507	TRUE	0	11.6722	TRUE	0	11.5641	TRUE	0	11.643	TRUE	0	TRUE
ILMN_1801246	ILMN_1801246	NM_003641.3	IFITM1	619	GGCTGTTGCCCCTGCCCCCTTGGTCCTGCCCCTAGATACAGCAGTTTATA	11	+	305174-305223	"Homo sapiens interferon induced transmembrane protein 1 (9-27) (IFITM1), mRNA."	4.90166	4.59751	5.20581	9.38972	35.7567	3.67e-12	9.51e-10	18.635	6	7.32257	TRUE	0	6.67797	TRUE	0	6.81613	TRUE	0	11.8401	TRUE	0	11.8359	TRUE	0	11.8456	TRUE	0	TRUE
ILMN_1662358	ILMN_1662358	NM_002462.2	MX1	2700	ACCCAGTGTTTTAGGAGCATGAGTGCCGTGTGTGTGCGTCCTGTCGGAGC	21	+	41752921-41752970	"Homo sapiens myxovirus (influenza virus) resistance 1, interferon-inducible protein p78 (mouse) (MX1), mRNA."	2.51121	2.35484	2.66758	7.71592	35.631	3.8e-12	9.74e-10	18.5989	3	6.54427	FALSE	0.02078	6.45679	FALSE	0.10649	6.37988	FALSE	0.35195	8.95561	TRUE	0	8.94475	TRUE	0	9.01421	TRUE	0	TRUE
ILMN_2086470	ILMN_2086470	NM_006206.3	PDGFRA	6141	AACTGTGATAATCCCCACAGGCACATTAACTGTTGCACTTTTGAATGTCC	4	+	54858919-54858968	"Homo sapiens platelet-derived growth factor receptor, alpha polypeptide (PDGFRA), mRNA."	-2.69443	-2.86255	-2.52631	7.86055	-35.558	3.89e-12	9.82e-10	18.5778	4	9.10405	TRUE	0	9.2174	TRUE	0	9.30186	TRUE	0	6.58833	TRUE	0.00779	6.48532	FALSE	0.04675	6.46637	FALSE	0.05974	TRUE
ILMN_1751120	ILMN_1751120	NM_003543.3	HIST1H4H	286	CGCACTCTTTACGGCTTCGGTGGCTAAGGCTCCTGCTTGCTGCACTCTTA	6	-	26393371-26393394:26393395-26393420	"Homo sapiens histone cluster 1, H4h (HIST1H4H), mRNA."	2.55615	2.39166	2.72064	7.89742	34.4779	5.33e-12	1.32e-09	18.2604	5	6.68915	TRUE	0	6.62913	TRUE	0.0013	6.53975	FALSE	0.03896	9.08209	TRUE	0	9.21413	TRUE	0	9.23025	TRUE	0	TRUE
ILMN_1723480	ILMN_1723480	NM_004335.2	BST2	827	GCATGGGGTGCGGTGTGGGGGGCATGTGCTGCCTGTTGTTATGGGTTTTT	19	-	17513817-17513866	"Homo sapiens bone marrow stromal cell antigen 2 (BST2), mRNA."	4.84548	4.53339	5.15757	9.47712	34.4469	5.38e-12	1.32e-09	18.2511	6	7.3842	TRUE	0	6.7031	TRUE	0	7.07584	TRUE	0	11.8324	TRUE	0	11.9899	TRUE	0	11.8773	TRUE	0	TRUE
ILMN_1675640	ILMN_1675640	NM_001032409.1	OAS1	1045	AAAGGGTTGGAGGCAGCTGGCACAAGAGGCTGAGGCCTGGCTGAATTACC	12	+	111839789-111839838	"Homo sapiens 2',5'-oligoadenylate synthetase 1, 40/46kDa (OAS1), transcript variant 3, mRNA."	2.68839	2.51512	2.86165	7.80036	34.4255	5.41e-12	1.32e-09	18.2447	3	6.38899	FALSE	0.32597	6.38849	FALSE	0.29351	6.59102	FALSE	0.01169	9.14869	TRUE	0	9.19966	TRUE	0	9.08531	TRUE	0	TRUE
ILMN_2241627	ILMN_2241627	NM_005462.3	MAGEC1	4000	CACACCCAAACACACCACATTGGGAAAACCTTCTGCCTCATTTTGTGATG	X	+	140824570-140824619	"Homo sapiens melanoma antigen family C, 1 (MAGEC1), mRNA."	2.91508	2.72415	3.10601	8.12795	33.8744	6.39e-12	1.54e-09	18.078	5	6.63546	TRUE	0.0039	6.53841	FALSE	0.01299	6.83735	TRUE	0	9.51576	TRUE	0	9.60861	TRUE	0	9.6321	TRUE	0	TRUE
ILMN_1806313	ILMN_1806313	NM_001006118.2	RBMY1E	1309	CGCTCATGGTGCACCACCTGCAAGAGGGCCTCGGATGTCCTATGGTGGAA	Y	-	24050287-24050336	"Homo sapiens RNA binding motif protein, Y-linked, family 1, member E (RBMY1E), mRNA."	2.23474	2.08816	2.38133	7.46473	33.8243	6.48e-12	1.54e-09	18.0627	3	6.35488	FALSE	0.46234	6.29004	FALSE	0.71948	6.39715	FALSE	0.28831	8.58151	TRUE	0	8.60665	TRUE	0	8.55815	TRUE	0	TRUE
ILMN_1720041	ILMN_1720041	NM_005462.3	MAGEC1	3759	GAGTTTCTACGTGGTGGAGGGCCTGGTTGAGGCTGGAGAGAACACAGTGC	X	+	140824329-140824378	"Homo sapiens melanoma antigen family C, 1 (MAGEC1), mRNA."	2.6079	2.43659	2.77921	7.97098	33.7756	6.58e-12	1.55e-09	18.0478	5	6.54808	FALSE	0.01948	6.69441	TRUE	0	6.7586	TRUE	0	9.22561	TRUE	0	9.34853	TRUE	0	9.25066	TRUE	0	TRUE
ILMN_2261416	ILMN_2261416	NM_000732.4	CD3D	492	GCTTTGGGAGTCTTCTGCTTTGCTGGACATGAGACTGGAAGGCTGTCTGG	11	-	118210491-118210540	"Homo sapiens CD3d molecule, delta (CD3-TCR complex) (CD3D), transcript variant 1, mRNA."	2.4446	2.28232	2.60688	7.45042	33.4221	7.33e-12	1.7e-09	17.9389	3	6.27836	FALSE	0.75714	6.21641	FALSE	0.91299	6.18957	FALSE	0.95455	8.70721	TRUE	0	8.56514	TRUE	0	8.74579	TRUE	0	TRUE
ILMN_1694952	ILMN_1694952	NM_175729.1	SSX4	340	TGAACGTCCTCAGATGACTTTCGGCAGCCTCCAGAGAATCTTCCCGAAGG	X	+	48131698-48131746:48136255-48136255	"Homo sapiens synovial sarcoma, X breakpoint 4 (SSX4), transcript variant 2, mRNA."	2.15215	2.00815	2.29616	7.42469	33.1588	7.95e-12	1.82e-09	17.8569	3	6.3376	FALSE	0.53117	6.38944	FALSE	0.28571	6.3188	FALSE	0.61558	8.46874	TRUE	0	8.50227	TRUE	0	8.53129	TRUE	0	TRUE
ILMN_1782705	ILMN_1782705	NM_001475.1	GAGE5	1	AGCTGTGAGGCAGTGCTGTGTGGTTCCTGCCGTCCGGACTCTTTTTCCTC	X	+	49103601-49103650	"Homo sapiens G antigen 5 (GAGE5), mRNA."	6.63567	6.19032	7.08102	10.1981	33.0581	8.2e-12	1.86e-09	17.8253	5	6.50477	FALSE	0.04416	6.65103	TRUE	0	7.48493	TRUE	0	13.4654	TRUE	0	13.5544	TRUE	0	13.5279	TRUE	0	TRUE
ILMN_2291619	ILMN_2291619	NM_001024647.2	RAB3IP	90	CGAGATTCCGTGGGCGTAGGACCCTCTGAGCCAGGTGTGGGATATAGTCT	12	+	68459110-68459159	"Homo sapiens RAB3A interacting protein (rabin3) (RAB3IP), transcript variant A, mRNA."	2.36688	2.20785	2.52591	7.78623	33.0215	8.29e-12	1.86e-09	17.8139	4	6.55963	FALSE	0.01429	6.67797	TRUE	0	6.57078	FALSE	0.01688	9.03915	TRUE	0	8.97481	TRUE	0	8.89506	TRUE	0	TRUE
ILMN_1733722	ILMN_1733722	NM_001017931.1	PAGE3	361	CAAGACTCTAATCATCCAGTAGGGGCTGTGGTTGCCCAGGAGCTGCCCAG	X	-	55306500-55306517:55306978-55307009	"Homo sapiens P antigen family, member 3 (prostate associated) (PAGE3), mRNA."	2.29757	2.14283	2.45232	7.61363	32.9421	8.5e-12	1.88e-09	17.7889	3	6.39529	FALSE	0.3013	6.50477	FALSE	0.02987	6.49447	FALSE	0.07403	8.69372	TRUE	0	8.78367	TRUE	0	8.80986	TRUE	0	TRUE
ILMN_1675386	ILMN_1675386	NM_001266.4	CES1	450	AGACTGTCTTTACCTCAATATTTACACTCCTGCTGACTTGACCAAGAAAA	16	-	55860073-55860122	"Homo sapiens carboxylesterase 1 (monocyte/macrophage serine esterase 1) (CES1), transcript variant 3, mRNA."	2.46976	2.30327	2.63626	7.70122	32.9115	8.58e-12	1.88e-09	17.7792	3	6.34951	FALSE	0.47143	6.53085	FALSE	0.01688	6.51867	FALSE	0.04805	8.87543	TRUE	0	8.98282	TRUE	0	8.95007	TRUE	0	TRUE
ILMN_1754528	ILMN_1754528	NM_020420.2	DAZ4	1147	CCTGCTTATCCAAATTCACCAGTTCAGGTCACCACTGGATATCAGTTGCC	Y	+	25424760-25424809	"Homo sapiens deleted in azoospermia 4 (DAZ4), transcript variant 2, mRNA."	2.26491	2.11159	2.41822	7.52385	32.7765	8.95e-12	1.94e-09	17.7365	3	6.34057	FALSE	0.51039	6.39371	FALSE	0.27143	6.43991	FALSE	0.17013	8.63253	TRUE	0	8.72966	TRUE	0	8.60673	TRUE	0	TRUE
ILMN_1672783	ILMN_1672783	NM_001017436.1	CT45A4	906	AATGGAGCAGGATATTGCTGAAGTCTCCTGGCATATGTTACCGAATCAAA	X	-	134928749-134928798	"Homo sapiens cancer/testis antigen family 45, member A4 (CT45A4), mRNA."	2.14484	1.99839	2.29128	7.44324	32.4948	9.77e-12	2.1e-09	17.6468	3	6.34233	FALSE	0.5	6.39649	FALSE	0.26234	6.37365	FALSE	0.37403	8.5538	TRUE	0	8.53664	TRUE	0	8.45654	TRUE	0	TRUE
ILMN_2088876	ILMN_2088876	NM_016249.2	MAGEC2	1847	TAGTGGAACAAAATTGAAGGGTGGTCAGTAGTTTCATTTCCTTGTCCTGC	X	-	141290225-141290274	"Homo sapiens melanoma antigen family C, 2 (MAGEC2), mRNA."	3.66982	3.41815	3.9215	9.20889	32.3519	1.02e-11	2.17e-09	17.601	6	7.10389	TRUE	0	7.40585	TRUE	0	7.6122	TRUE	0	11.1	TRUE	0	10.9756	TRUE	0	11.0557	TRUE	0	TRUE
ILMN_3245682	ILMN_3245682	NM_001098411.3	GAGE2B	364	AGGAGATGGACCCGCCAAATCCAGAGGAGGTGAAAACGCCTGAAGAAGGT	X	+	49240412-49240459:49242900-49242901	"Homo sapiens G antigen 2B (GAGE2B), mRNA."	6.29741	5.86433	6.73049	10.4349	32.2622	1.05e-11	2.21e-09	17.5721	6	7.03906	TRUE	0	6.94241	TRUE	0	7.87698	TRUE	0	13.6084	TRUE	0	13.5611	TRUE	0	13.5812	TRUE	0	TRUE
ILMN_1781373	ILMN_1781373	NM_022168.2	IFIH1	3101	TCATCTGCAAATGTGGCCAGGCTTGGGGAACAATGATGGTGCACAAAGGC	2	-	163123859-163123889:163123989-163124007	"Homo sapiens interferon induced with helicase C domain 1 (IFIH1), mRNA."	2.32915	2.16808	2.49021	8.20026	32.0839	1.11e-11	2.31e-09	17.5144	6	7.10922	TRUE	0	6.99322	TRUE	0	7.00462	TRUE	0	9.37551	TRUE	0	9.27992	TRUE	0	9.43907	TRUE	0	TRUE
ILMN_1814221	ILMN_1814221	NM_002522.2	NPTX1	5266	GCAGCCTTTTGGGTATCAAATGGGTCAAAACCATGGGACCTGCCACCTCC	17	-	76055349-76055398	"Homo sapiens neuronal pentraxin I (NPTX1), mRNA."	-4.63402	-4.95625	-4.3118	9.07177	-31.9078	1.18e-11	2.42e-09	17.4571	6	11.1499	TRUE	0	11.2113	TRUE	0	11.8052	TRUE	0	6.73395	TRUE	0.0026	6.80666	TRUE	0.0013	6.72367	TRUE	0.0013	TRUE
ILMN_1715638	ILMN_1715638	NM_001474.1	GAGE4	1	CGCCAGGGAGCTGTGAGGCAGTGCTGTGTGGTTCCTGCCGTCCGGACTCT	X	+	49103593-49103642	"Homo sapiens G antigen 4 (GAGE4), mRNA."	6.62936	6.16421	7.09451	10.2423	31.6212	1.29e-11	2.63e-09	17.363	5	6.56875	FALSE	0.01429	6.65275	TRUE	0	7.56126	TRUE	0	13.5575	TRUE	0	13.641	TRUE	0	13.4724	TRUE	0	TRUE
ILMN_1810533	ILMN_1810533	NM_182767.3	SLC6A15	4315	CAGTGTGAAGTAAGTTCTCATCCAACATTTCTCCTGGCCATCCATTCTCC	12	-	83777831-83777880	"Homo sapiens solute carrier family 6, member 15 (SLC6A15), transcript variant 1, mRNA."	2.30185	2.13906	2.46465	7.4499	31.3724	1.4e-11	2.82e-09	17.2806	3	6.26003	FALSE	0.82727	6.37553	FALSE	0.35584	6.26135	FALSE	0.79481	8.68621	TRUE	0	8.51916	TRUE	0	8.5971	TRUE	0	TRUE
ILMN_1676159	ILMN_1676159	NM_016542.3	MST4	3256	TTCGTCCTGTAATCTGTTTCTAGGTGAAGCATACTCCAGTGTTTTAGGGG	X	+	131037572-131037621	"Homo sapiens serine/threonine protein kinase MST4 (MST4), transcript variant 1, mRNA."	2.41343	2.24113	2.58573	8.54136	31.0783	1.54e-11	3.05e-09	17.1822	6	7.22676	TRUE	0	7.34744	TRUE	0	7.42973	TRUE	0	9.83661	TRUE	0	9.69414	TRUE	0	9.71347	TRUE	0	TRUE
ILMN_1796417	ILMN_1796417	NM_133436.1	ASNS	2101	AATGCCACTGACCCTTCTGCCCGCACGCTGACCCACTACAAGTCAGCTGT	7	-	97319516-97319565	"Homo sapiens asparagine synthetase (ASNS), transcript variant 1, mRNA."	2.83262	2.63036	3.03488	9.69894	31.0725	1.54e-11	3.05e-09	17.1803	6	8.36502	TRUE	0	8.40451	TRUE	0	8.07835	TRUE	0	11.1218	TRUE	0	11.0637	TRUE	0	11.1602	TRUE	0	TRUE
ILMN_1794711	ILMN_1794711	XM_930694.1	LOC642477	65	GTAGGAGGCAGGTCTCCGCGGTTCATCTGTGTTGCTCTAAATGACACTGT	14	-	18993093-18993123:18995240-18995258	"PREDICTED: Homo sapiens hypothetical protein LOC642477, transcript variant 2 (LOC642477), mRNA."	2.31329	2.14756	2.47903	7.69244	30.968	1.6e-11	3.12e-09	17.145	4	6.62675	TRUE	0.0039	6.46996	FALSE	0.07143	6.51068	FALSE	0.05844	8.93668	TRUE	0	8.78219	TRUE	0	8.8284	TRUE	0	TRUE
ILMN_1794638	ILMN_1794638	NM_194435.1	VIP	1333	AGGAGAACGACCCCTGCTTCTGACACTGAAACTTCCCTTTCTGCTTGTGT	6	+	153080652-153080701	"Homo sapiens vasoactive intestinal peptide (VIP), transcript variant 2, mRNA."	1.98547	1.84313	2.12782	7.25062	30.9479	1.61e-11	3.12e-09	17.1383	3	6.23797	FALSE	0.87273	6.30348	FALSE	0.65325	6.2322	FALSE	0.88312	8.24473	TRUE	0	8.24197	TRUE	0	8.24338	TRUE	0	TRUE
ILMN_1783832	ILMN_1783832	NM_001476.1	GAGE6	325	CCACAGACTGGGTGTGAGTGTGAAGATGGTCCTGATGGGCAGGAGGTGGA	X	+	49217080-49217129	"Homo sapiens G antigen 6 (GAGE6), mRNA."	6.45617	5.99221	6.92013	10.0775	30.874	1.65e-11	3.17e-09	17.1133	5	6.47662	FALSE	0.08831	6.60275	TRUE	0.0026	7.46886	TRUE	0	13.342	TRUE	0	13.1628	TRUE	0	13.412	TRUE	0	TRUE
ILMN_2206746	ILMN_2206746	NM_001711.3	BGN	2311	TCCAGCGCAAGGAGGGGCTGCTTCTGAGGTCGGTGGCTGTCTTTCCATTA	X	+	152428129-152428178	"Homo sapiens biglycan (BGN), mRNA."	2.86567	2.65905	3.0723	8.43984	30.7715	1.71e-11	3.24e-09	17.0785	6	6.99741	TRUE	0	7.194	TRUE	0	6.82959	TRUE	0	9.80352	TRUE	0	9.90693	TRUE	0	9.90757	TRUE	0	TRUE
ILMN_2328776	ILMN_2328776	NM_001042453.1	MST4	2434	GTGGGTGATGCCTTTTTCTTTTAAGCCCAGTACATATATTATGCCTGCCT	X	+	131036981-131037030	"Homo sapiens serine/threonine protein kinase MST4 (MST4), transcript variant 2, mRNA."	2.37003	2.19761	2.54245	7.67989	30.4976	1.87e-11	3.52e-09	16.9849	3	6.36855	FALSE	0.3974	6.51261	FALSE	0.02857	6.60346	FALSE	0.01039	8.91583	TRUE	0	8.86146	TRUE	0	8.81744	TRUE	0	TRUE
ILMN_1732071	ILMN_1732071	NM_003528.2	HIST2H2BE	1804	CACTTACCACCTCATTTGCTTTTCTGGAGGCCATGCAATATAGGCGGGAC	1	-	149856379-149856428	"Homo sapiens histone cluster 2, H2be (HIST2H2BE), mRNA."	2.16983	2.01063	2.32902	8.05216	30.2413	2.04e-11	3.8e-09	16.8964	6	6.96856	TRUE	0	6.93908	TRUE	0	6.99411	TRUE	0	9.03585	TRUE	0	9.22112	TRUE	0	9.15426	TRUE	0	TRUE
ILMN_2355486	ILMN_2355486	NM_206964.1	FAM3B	406	CTGGACCGATGACAAAGTTTATTCAGAGTGCTGCTCCAAAATCCCTGCTC	21	+	41640816-41640865	"Homo sapiens family with sequence similarity 3, member B (FAM3B), transcript variant 2, mRNA."	2.19241	2.03101	2.35382	7.34398	30.1375	2.11e-11	3.9e-09	16.8604	3	6.28052	FALSE	0.75065	6.13311	FALSE	0.99221	6.32968	FALSE	0.57273	8.42338	TRUE	0	8.44966	TRUE	0	8.44751	TRUE	0	TRUE
ILMN_1757689	ILMN_1757689	NM_001017436.1	CT45A4	813	TGAGAATACTTGTCCCTGGAGGATTATCACACCCCAAATGCATAATCTCG	X	-	134928842-134928889:134928890-134928891	"Homo sapiens cancer/testis antigen family 45, member A4 (CT45A4), mRNA."	2.11368	1.95697	2.27039	7.316	29.9248	2.27e-11	4.16e-09	16.7861	3	6.28953	FALSE	0.71429	6.309	FALSE	0.63636	6.17894	FALSE	0.96883	8.42909	TRUE	0	8.31253	TRUE	0	8.37689	TRUE	0	TRUE
ILMN_3236667	ILMN_3236667	NM_001127199.1	GAGE12D	112	TTCATCTGTGTGAAATATGAGTTGGCGAGGAAGATCGACCTATTATTGGC	X	+	49306436-49306443:49307483-49307490:49307491-49307524	"Homo sapiens G antigen 12D (GAGE12D), mRNA."	2.73908	2.53522	2.94294	7.62992	29.811	2.36e-11	4.28e-09	16.7461	3	6.27025	FALSE	0.8013	6.26483	FALSE	0.79091	6.24606	FALSE	0.84675	9.1618	TRUE	0	8.79524	TRUE	0	9.04135	TRUE	0	TRUE
ILMN_1658247	ILMN_1658247	NM_002534.2	OAS1	1152	CTCCTGCTTCCTCCCTGCCATTCATCCCTGCCCCTCTCCATGAAGCTTGA	12	+	111839896-111839945	"Homo sapiens 2',5'-oligoadenylate synthetase 1, 40/46kDa (OAS1), transcript variant 2, mRNA."	2.02036	1.86956	2.17116	7.61161	29.7249	2.43e-11	4.37e-09	16.7157	5	6.55413	FALSE	0.01558	6.61801	TRUE	0.0013	6.63216	TRUE	0.00649	8.55915	TRUE	0	8.62484	TRUE	0	8.68139	TRUE	0	TRUE
ILMN_1695404	ILMN_1695404	NM_002346.1	LY6E	836	CAGGGAGACCGTGTCAGTAGGGATGTGTGCCTGGCTGTGTACGTGGGTGT	8	+	144174885-144174934	"Homo sapiens lymphocyte antigen 6 complex, locus E (LY6E), mRNA."	3.71388	3.43528	3.99248	10.1343	29.5764	2.56e-11	4.56e-09	16.6631	6	8.58415	TRUE	0	7.98336	TRUE	0	8.26443	TRUE	0	11.9719	TRUE	0	12.0347	TRUE	0	11.967	TRUE	0	TRUE
ILMN_2233576	ILMN_2233576	NM_001477.1	GAGE12I	1	TGGTTCCTGCCGTCCGGACTCTTTTTCCTCTACTGAGATTCATCTGTGTG	X	+	49103621-49103666:49104707-49104710	"Homo sapiens G antigen 12I (GAGE12I), mRNA."	6.62048	6.12259	7.11837	10.1625	29.5023	2.62e-11	4.64e-09	16.6368	4	6.53917	FALSE	0.02338	6.47472	FALSE	0.06364	7.54295	TRUE	0	13.5014	TRUE	0	13.4724	TRUE	0	13.4445	TRUE	0	TRUE
ILMN_1760062	ILMN_1760062	NM_006417.3	IFI44	1310	GCTCTGAGACGAATGCTATGGGCTGCAGATGACTTCTTAGAGGATTTGCC	1	+	78901088-78901137	"Homo sapiens interferon-induced protein 44 (IFI44), mRNA."	2.78364	2.57315	2.99413	9.47277	29.3417	2.77e-11	4.86e-09	16.5794	6	8.2987	TRUE	0	8.02702	TRUE	0	7.91713	TRUE	0	10.8902	TRUE	0	10.8696	TRUE	0	10.834	TRUE	0	TRUE
ILMN_1715693	ILMN_1715693	XM_498571.2	LOC440160	115	TCCTGCAGCTGTGTTTGAACAGGTCATTTACCATGCGGTCCTCCAGGTTC				"PREDICTED: Homo sapiens hypothetical LOC440160 (LOC440160), mRNA."	2.1268	1.96444	2.28916	8.12428	29.0636	3.06e-11	5.26e-09	16.4792	6	6.9868	TRUE	0	7.11053	TRUE	0	7.08531	TRUE	0	9.10069	TRUE	0	9.266	TRUE	0	9.19636	TRUE	0	TRUE
ILMN_1778681	ILMN_1778681	NM_024007.2	EBF1	2230	GAAGAGGGATCTGCAAGTGCAGGGTGTTGGTTAAAGTTGTACCTCCCAAG	5	-	158058476-158058525	"Homo sapiens early B-cell factor 1 (EBF1), mRNA."	1.94671	1.79803	2.0954	7.17347	29.0497	3.07e-11	5.26e-09	16.4742	3	6.22526	FALSE	0.88052	6.23376	FALSE	0.88312	6.1413	FALSE	0.98312	8.19365	TRUE	0	8.10872	TRUE	0	8.13809	TRUE	0	TRUE
ILMN_1653814	ILMN_1653814	NR_001589.1	HBBP1	478	GCCCACAAGACCACTGAGTTCCCTGTCCACTATGTTTGTACCTATGGTCC	11	-	5263316-5263365	"Homo sapiens hemoglobin, beta pseudogene 1 (HBBP1), non-coding RNA."	1.87213	1.72909	2.01516	7.35958	29.0393	3.08e-11	5.26e-09	16.4704	3	6.45162	FALSE	0.13766	6.42177	FALSE	0.17922	6.39715	FALSE	0.28571	8.26939	TRUE	0	8.33368	TRUE	0	8.28385	TRUE	0	TRUE
ILMN_1666894	ILMN_1666894	NM_001897.4	CSPG4	7921	ACTAGGGCAGGCAGCTGGGGGCACTTGGTTCCATGGAGCCTGGATAAACA	15	-	75966982-75967031	"Homo sapiens chondroitin sulfate proteoglycan 4 (CSPG4), mRNA."	-2.36285	-2.54473	-2.18097	8.09009	-28.8235	3.33e-11	5.57e-09	16.3919	6	9.11994	TRUE	0	9.28543	TRUE	0	9.40918	TRUE	0	6.87871	TRUE	0.0013	6.92364	TRUE	0.0013	6.92364	TRUE	0	TRUE
ILMN_1729197	ILMN_1729197	XM_934985.1	LOC400879	65	GTAGGAGGCAGGTCTCCGCGGTTCATCTGTGTTGCTCTAAATGACACTGC	22	-	14570761-14570791:14572906-14572924	"PREDICTED: Homo sapiens hypothetical LOC400879, transcript variant 2 (LOC400879), mRNA."	2.44184	2.25383	2.62984	7.74566	28.8171	3.34e-11	5.57e-09	16.3895	4	6.43017	FALSE	0.1974	6.59312	TRUE	0.00649	6.55093	FALSE	0.03247	9.05066	TRUE	0	8.81122	TRUE	0	9.03785	TRUE	0	TRUE
ILMN_3239440	ILMN_3239440	NM_001098413.2	GAGE10	28	TGGAGAACGCCAGGGAGCTGTGAGGGTGTGTGGTCTCGTTCCTGTCGTCT	X	+	49047096-49047145	"Homo sapiens G antigen 10 (GAGE10), mRNA."	1.95023	1.80002	2.10044	7.38723	28.8061	3.35e-11	5.57e-09	16.3855	3	6.43017	FALSE	0.2	6.36626	FALSE	0.38442	6.43991	FALSE	0.16883	8.42186	TRUE	0	8.30203	TRUE	0	8.36314	TRUE	0	TRUE
ILMN_1753686	ILMN_1753686	XM_939956.1	LOC650867	1292	GCATTTCAGGTCACCACTGGATATCAGTTGCCTGTATATAATTATCAGGT				"PREDICTED: Homo sapiens similar to Deleted in azoospermia protein 4 (LOC650867), mRNA."	1.98906	1.83502	2.1431	7.31539	28.6492	3.54e-11	5.84e-09	16.328	3	6.33569	FALSE	0.53896	6.29525	FALSE	0.7039	6.33163	FALSE	0.57143	8.21681	TRUE	0	8.35135	TRUE	0	8.36158	TRUE	0	TRUE
ILMN_1676361	ILMN_1676361	NM_021226.2	ARHGAP22	2642	GCCCTTACCCAGGAAATATCCTTCATGGCCACAGAAATGGAGGGCGCCCA	10	-	49654136-49654185	"Homo sapiens Rho GTPase activating protein 22 (ARHGAP22), mRNA."	-2.09383	-2.25657	-1.93109	8.04994	-28.5462	3.67e-11	6.01e-09	16.29	6	9.03462	TRUE	0	9.06752	TRUE	0	9.1884	TRUE	0	6.99531	TRUE	0	6.93792	TRUE	0.0013	7.07584	TRUE	0	TRUE
ILMN_2195385	ILMN_2195385	NM_001474.1	GAGE4	2	GCCAGGGAGCTGTGAGGCAGTGCTGTGTGGTTCCTGCCGTCCGGACTCTT	X	+	49103594-49103643	"Homo sapiens G antigen 4 (GAGE4), mRNA."	6.52973	6.02168	7.03778	10.2834	28.5161	3.71e-11	6.03e-09	16.2789	6	6.70846	TRUE	0	6.62271	TRUE	0.0013	7.72452	TRUE	0	13.5389	TRUE	0	13.5515	TRUE	0	13.5544	TRUE	0	TRUE
ILMN_2313349	ILMN_2313349	NM_175711.1	SSX3	81	CTACTCCCTGTGCCATGAACGGAGATGACACCTTTGCAAGGAGACCCACG	X	-	48214648-48214684:48214685-48214697	"Homo sapiens synovial sarcoma, X breakpoint 3 (SSX3), transcript variant 2, mRNA."	1.81379	1.67224	1.95534	7.23573	28.4302	3.83e-11	6.16e-09	16.2471	3	6.31334	FALSE	0.62208	6.36767	FALSE	0.38312	6.30548	FALSE	0.67143	8.13306	TRUE	0	8.14719	TRUE	0	8.14762	TRUE	0	TRUE
ILMN_2398107	ILMN_2398107	NM_133436.1	ASNS	2199	CGTGTTGGATGGGGACTGTGGGTAGATAGGGGAACAATGAGAGTCAACTC	7	-	97319418-97319467	"Homo sapiens asparagine synthetase (ASNS), transcript variant 1, mRNA."	1.82112	1.67876	1.96349	8.4294	28.3805	3.9e-11	6.22e-09	16.2286	6	7.51716	TRUE	0	7.52909	TRUE	0	7.51027	TRUE	0	9.38038	TRUE	0	9.30343	TRUE	0	9.33608	TRUE	0	TRUE
ILMN_1724782	ILMN_1724782	XM_928577.2	LOC645558	1854	GCTCTCGGGGTCTTTCCTCAGCCTCGGAAACTGGGCTCTGGAATGCCTTT	8	-	7416418-7416467	"PREDICTED: Homo sapiens hypothetical LOC645558 (LOC645558), mRNA."	2.14177	1.97396	2.30957	7.69345	28.3182	3.99e-11	6.32e-09	16.2054	5	6.67707	TRUE	0.0013	6.60708	TRUE	0.0013	6.58355	FALSE	0.01169	8.6798	TRUE	0	8.88575	TRUE	0	8.72745	TRUE	0	TRUE
ILMN_1798615	ILMN_1798615	NM_017826.1	SOHLH2	1504	CATACACACTTGGATCCCCGCCAGCCAGAGAGCTACAAGAACAAATGGCC	13	-	35640908-35640957	"Homo sapiens spermatogenesis and oogenesis specific basic helix-loop-helix 2 (SOHLH2), mRNA."	1.91871	1.76661	2.0708	7.49429	27.9893	4.49e-11	7.06e-09	16.0822	4	6.5267	FALSE	0.03247	6.59534	TRUE	0.0039	6.48276	FALSE	0.08701	8.44907	TRUE	0	8.50932	TRUE	0	8.40252	TRUE	0	TRUE
ILMN_1779875	ILMN_1779875	NM_006288.2	THY1	1590	CTGAGGCAAGCCATGGAGTGAGACCCAGGAGCCGGACACTTCTCAGGAAA	11	-	118794230-118794279	"Homo sapiens Thy-1 cell surface antigen (THY1), mRNA."	-3.22285	-3.48359	-2.96212	8.71571	-27.4247	5.53e-11	8.62e-09	15.8668	6	10.4537	TRUE	0	10.4865	TRUE	0	10.0412	TRUE	0	7.24549	TRUE	0	7.02444	TRUE	0	7.0429	TRUE	0	TRUE
ILMN_1664660	ILMN_1664660	NM_001098409.1	GAGE12G	34	ACGCCAGGGAGCTGTGAGGCAGTGCTGTGTGGTTCCTGCCGTCCGGACTC	X	+	49221969-49222018	"Homo sapiens G antigen 12G (GAGE12G), mRNA."	6.40747	5.88783	6.92711	10.3171	27.3579	5.67e-11	8.77e-09	15.841	6	6.73182	TRUE	0	6.77051	TRUE	0	7.83783	TRUE	0	13.5182	TRUE	0	13.543	TRUE	0	13.5014	TRUE	0	TRUE
ILMN_2402303	ILMN_2402303	NM_001034832.2	SSX4B	644	CACATGCCCATGATGAGAAGCAGAACGTGGTGACCTTTCACGAACATGGG	X	-	48262047-48262096	"Homo sapiens synovial sarcoma, X breakpoint 4B (SSX4B), transcript variant 1, mRNA."	1.97081	1.81075	2.13086	7.38341	27.3197	5.75e-11	8.83e-09	15.8262	3	6.35297	FALSE	0.46753	6.38122	FALSE	0.33896	6.45984	FALSE	0.13247	8.44799	TRUE	0	8.37641	TRUE	0	8.28205	TRUE	0	TRUE
ILMN_1746085	ILMN_1746085	NM_000598.4	IGFBP3	2205	GATACAACTGTGGCCATGACTGAGGAAAGGAGCTCACGCCCAGAGACTGG	7	-	45952202-45952251	"Homo sapiens insulin-like growth factor binding protein 3 (IGFBP3), transcript variant 2, mRNA."	-2.4502	-2.64955	-2.25085	7.82442	-27.2696	5.86e-11	8.93e-09	15.8068	6	8.84586	TRUE	0	9.16356	TRUE	0	9.13913	TRUE	0	6.58299	TRUE	0.00909	6.58002	TRUE	0.00649	6.63494	TRUE	0.00649	TRUE
ILMN_3226214	ILMN_3226214	XM_001128377.2	LOC728755	9	CACTGACCTGCGCCCACTGTCTGGCACTCCCTAGTGAGATGAACCTGGTA	14	-	27212203-27212215:27212216-27212252	"PREDICTED: Homo sapiens similar to hCG1984907 (LOC728755), mRNA."	1.80677	1.65922	1.95432	7.68013	27.1685	6.08e-11	9.1e-09	15.7675	6	6.8386	TRUE	0	6.76267	TRUE	0	6.72897	TRUE	0	8.57085	TRUE	0	8.56396	TRUE	0	8.61573	TRUE	0	TRUE
ILMN_1654639	ILMN_1654639	NM_017912.3	HERC6	3462	GGATGACTTGGACACACTCCCTGGCACTGAAGAGTCTGAACACTGGCCTG	4	+	89363822-89363871	"Homo sapiens hect domain and RLD 6 (HERC6), transcript variant 1, mRNA."	2.09943	1.92791	2.27095	7.96158	27.157	6.11e-11	9.1e-09	15.763	6	7.0464	TRUE	0	6.83564	TRUE	0	6.85356	TRUE	0	8.9583	TRUE	0	9.0232	TRUE	0	9.0524	TRUE	0	TRUE
ILMN_3244876	ILMN_3244876	XM_001713741.1	LOC100133171	240	AAAAAATGAAAACATCTGAGTCCTCGACCATACTAGTGGTTCGCTACAGG	X	+	139913308-139913357	"PREDICTED: Homo sapiens hypothetical protein LOC100133171 (LOC100133171), mRNA."	5.51946	5.06821	5.97071	9.93946	27.138	6.15e-11	9.1e-09	15.7556	6	6.79025	TRUE	0	6.95837	TRUE	0	7.79056	TRUE	0	12.6353	TRUE	0	12.7359	TRUE	0	12.7264	TRUE	0	TRUE
ILMN_2147251	ILMN_2147251	NR_001565.1	MGC10997	1908	CTTCTGCCATGATTGTGAGGCCTCCCCAGCCATGTGGAACTGTGAATCCA	15	-	38092941-38092990	Homo sapiens pseudogene MGC10997 (MGC10997) on chromosome 15.	1.78582	1.63972	1.93192	10.5375	27.1199	6.2e-11	9.1e-09	15.7486	6	9.70315	TRUE	0	9.59045	TRUE	0	9.64009	TRUE	0	11.4408	TRUE	0	11.4269	TRUE	0	11.4235	TRUE	0	TRUE
ILMN_2317446	ILMN_2317446	NM_001031705.1	CXorf48	1201	TGACTGGGCCAGCAATGATACTTACCTGTGGTTCATTCATCACTGGTTCC	X	-	134118159-134118208	"Homo sapiens chromosome X open reading frame 48 (CXorf48), transcript variant 1, mRNA."	2.79586	2.56712	3.0246	7.6075	27.1192	6.2e-11	9.1e-09	15.7483	3	6.35488	FALSE	0.45974	6.14072	FALSE	0.99091	6.13311	FALSE	0.98442	8.79321	TRUE	0	9.06288	TRUE	0	9.16021	TRUE	0	TRUE
ILMN_1728785	ILMN_1728785	NM_015234.4	GPR116	5376	TGGCCCTTGGTGTGTTGCATAGCTCCCTATGTATTCTCTGTTTCCATCTT	6	-	46928532-46928581	"Homo sapiens G protein-coupled receptor 116 (GPR116), transcript variant 1, mRNA."	2.93116	2.69099	3.17133	8.38728	27.078	6.29e-11	9.17e-09	15.7322	6	7.10774	TRUE	0	6.66324	TRUE	0	6.99411	TRUE	0	9.8454	TRUE	0	9.77256	TRUE	0	9.94061	TRUE	0	TRUE
ILMN_3305055	ILMN_3305055	NM_001114981.1	TP63	4453	GCTTCAGTTGCTTGTCTTCTGGTACTTTCTGTTATGGGCTTTTGGGGAGC	3	+	189614936-189614985	"Homo sapiens tumor protein p63 (TP63), transcript variant 5, mRNA."	1.9342	1.77539	2.09301	7.32423	27.0229	6.43e-11	9.3e-09	15.7106	3	6.3827	FALSE	0.34935	6.41019	FALSE	0.21558	6.2785	FALSE	0.73636	8.35186	TRUE	0	8.30343	TRUE	0	8.2187	TRUE	0	TRUE
ILMN_1674811	ILMN_1674811	NM_198213.1	OASL	1213	GCAGGACTGGTTGGGTCTGGGGATCTATGGCATCCAAGACAGTGACACTC	12	-	121458410-121458459	"Homo sapiens 2'-5'-oligoadenylate synthetase-like (OASL), transcript variant 2, mRNA."	2.23925	2.05503	2.42347	7.76111	26.9693	6.56e-11	9.42e-09	15.6896	5	6.69569	TRUE	0	6.73133	TRUE	0	6.49742	FALSE	0.07013	8.95442	TRUE	0	8.788	TRUE	0	8.89977	TRUE	0	TRUE
ILMN_1736453	ILMN_1736453	NM_002903.2	RCVRN	1094	GGAGTCCTAAGTGTCACCCCGCTGTAAGCTCCTTTGTGGAGTGCTGGGTA	17	-	9801058-9801107	"Homo sapiens recoverin (RCVRN), mRNA."	1.94338	1.78149	2.10527	7.36167	26.6333	7.45e-11	1.06e-08	15.5568	3	6.39078	FALSE	0.31818	6.42266	FALSE	0.17662	6.35651	FALSE	0.46234	8.2779	TRUE	0	8.44784	TRUE	0	8.27435	TRUE	0	TRUE
ILMN_1805750	ILMN_1805750	NM_021034.2	IFITM3	482	GATCTTCCAGGCCTATGGATAGATCAGGAGGCATCACTGAGGCCAGGAGC	11	-	319809-319837:319838-319858	"Homo sapiens interferon induced transmembrane protein 3 (1-8U) (IFITM3), mRNA."	1.984	1.81853	2.14947	12.4443	26.603	7.54e-11	1.07e-08	15.5447	6	11.4439	TRUE	0	11.3507	TRUE	0	11.5622	TRUE	0	13.4771	TRUE	0	13.4328	TRUE	0	13.399	TRUE	0	TRUE
ILMN_1748697	ILMN_1748697	NM_001004317.2	LIN28B	5341	CTCGCATGCAGTCATCTGGAGGGACTGAAGCACTGTTTGCCTTTCTGTAC	6	+	105530642-105530691	"Homo sapiens lin-28 homolog B (C. elegans) (LIN28B), mRNA."	1.90801	1.74736	2.06866	7.31346	26.3513	8.3e-11	1.17e-08	15.4439	3	6.32252	FALSE	0.59351	6.28198	FALSE	0.75065	6.47387	FALSE	0.10519	8.26256	TRUE	0	8.26299	TRUE	0	8.27685	TRUE	0	TRUE
ILMN_1811767	ILMN_1811767	NM_031479.3	INHBE	2250	CTTCAAGTGTACTCTGTAGGCTTCTGGGAGGTCCCTTTTCAGGGGTGTCC	12	+	56137871-56137920	"Homo sapiens inhibin, beta E (INHBE), mRNA."	2.52087	2.30829	2.73345	7.77682	26.31	8.44e-11	1.18e-08	15.4273	4	6.57665	FALSE	0.01429	6.35661	FALSE	0.43247	6.6159	TRUE	0.00779	8.88609	TRUE	0	9.17697	TRUE	0	9.04872	TRUE	0	TRUE
ILMN_1666733	ILMN_1666733	NM_000584.2	IL8	868	CCCTAGTCTGCTAGCCAGGATCCACAAGTCCTTGTTCCACTGTGCCTTGG	4	+	74608648-74608697	"Homo sapiens interleukin 8 (IL8), mRNA."	1.92073	1.75823	2.08323	8.87736	26.2242	8.72e-11	1.21e-08	15.3926	6	7.84629	TRUE	0	7.98336	TRUE	0	7.92133	TRUE	0	9.76785	TRUE	0	9.81914	TRUE	0	9.92618	TRUE	0	TRUE
ILMN_2384409	ILMN_2384409	NM_013996.1	TAC1	310	CGCCCGGAGACCCAAGCCTCAGCAGTTCTTTGGATTAATGGGCAAACGGG	7	+	97201015-97201064	"Homo sapiens tachykinin, precursor 1 (substance K, substance P, neurokinin 1, neurokinin 2, neuromedin L, neurokinin alpha, neuropeptide K, neuropeptide gamma) (TAC1), transcript variant alpha, mRNA."	1.87796	1.71838	2.03753	7.30918	26.1104	9.12e-11	1.26e-08	15.3465	3	6.35297	FALSE	0.46494	6.3288	FALSE	0.56753	6.42883	FALSE	0.18701	8.24733	TRUE	0	8.33242	TRUE	0	8.16472	TRUE	0	TRUE
ILMN_1749962	ILMN_1749962	NM_004540.2	NCAM2	3131	GAGCTACATGTGTAAGAAGGCCCTGCATGTGTATGAGTCCTATTCTGGGC	21	+	21832517-21832566	"Homo sapiens neural cell adhesion molecule 2 (NCAM2), mRNA."	1.64328	1.50318	1.78337	7.15099	26.0249	9.43e-11	1.29e-08	15.3116	3	6.3174	FALSE	0.61688	6.32146	FALSE	0.59221	6.34919	FALSE	0.48961	7.96674	TRUE	0	7.99125	TRUE	0	7.95989	TRUE	0	TRUE
ILMN_2359945	ILMN_2359945	NM_001025195.1	CES1	1796	CAGAACACATAGAGCTGTGAATGAAGATCCAGCCGGCCTTGGGAGCCTGG	16	-	55836930-55836960:55836961-55836979	"Homo sapiens carboxylesterase 1 (monocyte/macrophage serine esterase 1) (CES1), transcript variant 1, mRNA."	3.55143	3.24767	3.85519	8.98475	25.94	9.75e-11	1.32e-08	15.277	6	7.18072	TRUE	0	7.55044	TRUE	0	6.89595	TRUE	0	10.7636	TRUE	0	10.8434	TRUE	0	10.6744	TRUE	0	TRUE
ILMN_1803559	ILMN_1803559	XR_015133.1	FLJ39632	3905	GGAGCAGCCACTGCAAATGCTGCGCTGACCCCAAATGCTGTGTCCTTTAA	14	-	18958003-18958052	"PREDICTED: Homo sapiens misc_RNA (FLJ39632), miscRNA."	1.75973	1.60868	1.91079	7.23215	25.8468	1.01e-10	1.36e-08	15.2388	3	6.38122	FALSE	0.35974	6.3421	FALSE	0.50649	6.33354	FALSE	0.56364	8.08914	TRUE	0	8.05599	TRUE	0	8.19093	TRUE	0	TRUE
ILMN_1792689	ILMN_1792689	NM_003512.3	HIST1H2AC	92	TCTGGACGTGGTAAGCAAGGAGGCAAAGCTCGCGCCAAAGCGAAATCCCG	6	+	26124464-26124513	"Homo sapiens histone cluster 1, H2ac (HIST1H2AC), mRNA."	2.91645	2.66582	3.16707	8.8506	25.8182	1.02e-10	1.37e-08	15.227	6	7.65795	TRUE	0	7.31913	TRUE	0	7.20005	TRUE	0	10.3266	TRUE	0	10.1912	TRUE	0	10.4087	TRUE	0	TRUE
ILMN_1757497	ILMN_1757497	NM_003378.2	VGF	2388	TAATTGTGTGAAGTGTGTCTGTCTCCAGCCCTTCGGGCCTCCCACGAGCC	7	-	100592625-100592674	"Homo sapiens VGF nerve growth factor inducible (VGF), mRNA."	2.60139	2.37715	2.82563	8.19977	25.7386	1.06e-10	1.4e-08	15.1942	6	7.07236	TRUE	0	6.95837	TRUE	0	6.66648	TRUE	0.0013	9.57978	TRUE	0	9.47674	TRUE	0	9.44486	TRUE	0	TRUE
ILMN_1690680	ILMN_1690680	NM_005635.2	SSX1	315	AGGCCACAGACTTCCAGGGGAATGATTTTGATAATGACCATAACCGCAGG	X	+	48002954-48003003	"Homo sapiens synovial sarcoma, X breakpoint 1 (SSX1), mRNA."	2.16477	1.97596	2.35358	7.5819	25.4383	1.19e-10	1.57e-08	15.0695	3	6.44987	FALSE	0.14286	6.47297	FALSE	0.06883	6.5757	FALSE	0.01558	8.83006	TRUE	0	8.60734	TRUE	0	8.55544	TRUE	0	TRUE
ILMN_2198300	ILMN_2198300	NM_022661.2	SPANXC	99	CCCTGTGAATCCAACGAGGTGAATGAGACGATGCCGGAGACCCCAACTGG	X	-	140335851-140335871:140336519-140336547	"Homo sapiens SPANX family, member C (SPANXC), mRNA."	4.00939	3.65823	4.36055	8.83598	25.3323	1.24e-10	1.63e-08	15.0251	5	6.55963	FALSE	0.01429	6.64558	TRUE	0.0013	7.28864	TRUE	0	10.761	TRUE	0	10.8935	TRUE	0	10.8675	TRUE	0	TRUE
ILMN_1698019	ILMN_1698019	NM_001008530.1	LGMN	1753	GGCTCGCTCCAGGACCTTCTTCACAAGATGACTTGCTCGCTGTTACCTGC	14	-	93170489-93170538	"Homo sapiens legumain (LGMN), transcript variant 2, mRNA."	1.70231	1.55285	1.85177	7.63184	25.2709	1.27e-10	1.66e-08	14.9993	6	6.7858	TRUE	0	6.73875	TRUE	0	6.81748	TRUE	0	8.42482	TRUE	0	8.53907	TRUE	0	8.48509	TRUE	0	TRUE
ILMN_1726589	ILMN_1726589	NM_020404.2	CD248	2401	GCCCAGCCAGGGTCCTCTCTCAACCACTAGACTTGGCTCTCAGGAACTCT	11	-	66082065-66082114	"Homo sapiens CD248 molecule, endosialin (CD248), mRNA."	-2.3735	-2.5822	-2.1648	8.57301	-25.2326	1.29e-10	1.67e-08	14.9831	6	9.69391	TRUE	0	9.66452	TRUE	0	9.92085	TRUE	0	7.22919	TRUE	0	7.47034	TRUE	0	7.45926	TRUE	0	TRUE
ILMN_1707695	ILMN_1707695	NM_001548.3	IFIT1	1506	TGAATGAAGCCCTGGAGTACTATGAGCGGGCCCTGAGACTGGCTGCTGAC	10	+	91153370-91153419	"Homo sapiens interferon-induced protein with tetratricopeptide repeats 1 (IFIT1), transcript variant 2, mRNA."	2.25023	2.05086	2.44961	10.0905	25.0414	1.4e-10	1.8e-08	14.9022	6	9.06606	TRUE	0	8.75863	TRUE	0	9.07149	TRUE	0	11.2043	TRUE	0	11.2137	TRUE	0	11.2289	TRUE	0	TRUE
ILMN_2093389	ILMN_2093389	NM_003082.2	SNAPC1	2366	GAAGCTGAGGCAGGAGAATGGTGTGAACCCAGTGAGCCGAGATCGTGCCA	14	+	61332701-61332750	"Homo sapiens small nuclear RNA activating complex, polypeptide 1, 43kDa (SNAPC1), mRNA."	1.605	1.46212	1.74787	8.47408	24.924	1.46e-10	1.87e-08	14.8522	6	7.69002	TRUE	0	7.62612	TRUE	0	7.69858	TRUE	0	9.28625	TRUE	0	9.2848	TRUE	0	9.25867	TRUE	0	TRUE
ILMN_2404951	ILMN_2404951	NM_020420.2	DAZ4	1202	ACAATTATCAGGCATTTCCTGCTTATCCAAATTCAGCAGTTCAGGTCACC	Y	+	25424815-25424825:25451223-25451261	"Homo sapiens deleted in azoospermia 4 (DAZ4), transcript variant 2, mRNA."	1.86372	1.69665	2.03079	7.16611	24.7498	1.57e-10	1.99e-08	14.7775	3	6.3174	FALSE	0.61299	6.23173	FALSE	0.88831	6.15364	FALSE	0.98052	8.0021	TRUE	0	8.14421	TRUE	0	8.14762	TRUE	0	TRUE
ILMN_2412880	ILMN_2412880	NM_001080848.1	CSAG3B	243	AAAAATGCACTGTGAGTTTCATGCCTGCTGGCCTGCCTTCACTGTCCTGG				"Homo sapiens CSAG family, member 3B (CSAG3B), mRNA."	1.82492	1.66131	1.98853	7.44242	24.7479	1.57e-10	1.99e-08	14.7767	4	6.50727	FALSE	0.03896	6.44489	FALSE	0.13247	6.63772	TRUE	0.00519	8.33736	TRUE	0	8.32016	TRUE	0	8.40714	TRUE	0	TRUE
ILMN_1653415	ILMN_1653415	NM_145662.2	SPANXA2	124	AACGAGATGATGCCGGAGACCCCAACTGGGGACTCAGACCCGCAACCTGC	X	+	140505621-140505632:140506280-140506317	"Homo sapiens SPANX family, member A2 (SPANXA2), mRNA."	5.42654	4.93579	5.9173	10.0011	24.5333	1.72e-10	2.15e-08	14.684	6	6.89725	TRUE	0	7.00133	TRUE	0	7.96495	TRUE	0	12.71	TRUE	0	12.7607	TRUE	0	12.6725	TRUE	0	TRUE
ILMN_1690105	ILMN_1690105	NM_007315.2	STAT1	2392	TACTCCAGGCCAAAGGAAGCACCAGAGCCAATGGAACTTGATGGCCCTAA	2	-	191548824-191548858:191549811-191549825	"Homo sapiens signal transducer and activator of transcription 1, 91kDa (STAT1), transcript variant alpha, mRNA."	2.22148	2.0205	2.42246	9.00352	24.5238	1.73e-10	2.15e-08	14.6799	6	7.79886	TRUE	0	7.7808	TRUE	0	8.09868	TRUE	0	10.1245	TRUE	0	10.0734	TRUE	0	10.1449	TRUE	0	TRUE
ILMN_1742618	ILMN_1742618	NM_199139.1	XAF1	3482	TCTGGGCCCTACAGCCTGGAGAACCTGGAGAATCCTACACCCACAGAACC	17	+	6619603-6619652	"Homo sapiens XIAP associated factor 1 (XAF1), transcript variant 2, mRNA."	1.95081	1.77352	2.1281	8.17116	24.4137	1.81e-10	2.24e-08	14.6319	6	7.25335	TRUE	0	7.05329	TRUE	0	7.28063	TRUE	0	9.15979	TRUE	0	9.07996	TRUE	0	9.19995	TRUE	0	TRUE
ILMN_1722945	ILMN_1722945	XM_938497.2	C6orf52	403	CACTGGCAGCCTCTGGACACAGTTCACTCCGAAATCCCAGATGAGACCCC				"PREDICTED: Homo sapiens chromosome 6 open reading frame 52 (C6orf52), mRNA."	1.60068	1.45442	1.74695	7.23215	24.2802	1.91e-10	2.34e-08	14.5735	3	6.46916	FALSE	0.10779	6.39898	FALSE	0.25455	6.42728	FALSE	0.19481	8.08097	TRUE	0	7.98974	TRUE	0	8.02676	TRUE	0	TRUE
ILMN_1651354	ILMN_1651354	NM_000582.2	SPP1	806	GTCAGCTGGATGACCAGAGTGCTGAAACCCACAGCCACAAGCAGTCCAGA	4	+	88903786-88903835	"Homo sapiens secreted phosphoprotein 1 (SPP1), transcript variant 2, mRNA."	2.0944	1.90297	2.28583	8.09594	24.2744	1.91e-10	2.34e-08	14.571	6	7.17017	TRUE	0	7.10597	TRUE	0	6.87008	TRUE	0	9.10547	TRUE	0	9.12584	TRUE	0	9.19811	TRUE	0	TRUE
ILMN_2371055	ILMN_2371055	NM_004428.2	EFNA1	1395	CAGGGCCCACGTGTATAGTATCTGTATATAAGTTGCTGTGTGTCTGTCCT	1	+	153373839-153373888	"Homo sapiens ephrin-A1 (EFNA1), transcript variant 1, mRNA."	1.80063	1.63462	1.96664	7.24183	24.0648	2.09e-10	2.54e-08	14.4785	3	6.43813	FALSE	0.16883	6.25071	FALSE	0.83896	6.33569	FALSE	0.55325	8.13155	TRUE	0	8.21193	TRUE	0	8.08295	TRUE	0	TRUE
ILMN_1813275	ILMN_1813275	XM_941691.1	DUSP22	2676	GGGTTTTATCTCTGGTTTGTGTTCTCCGTGGTGGAATTGACCGAAAGCTC				"PREDICTED: Homo sapiens dual specificity phosphatase 22 (DUSP22), mRNA."	1.78934	1.6227	1.95599	9.03889	23.8232	2.32e-10	2.8e-08	14.3709	6	8.13961	TRUE	0	8.03886	TRUE	0	8.25418	TRUE	0	9.98216	TRUE	0	9.90757	TRUE	0	9.91096	TRUE	0	TRUE
ILMN_1691953	ILMN_1691953	NM_001009609.2	SPANXN3	389	GACCTAGGCCCATGTGAAGGACCTTCAAAGGAGGACAAAGATCTAGACTC	X	-	142596719-142596768	"Homo sapiens SPANX family, member N3 (SPANXN3), mRNA."	2.41972	2.19426	2.64518	7.56857	23.8118	2.33e-10	2.8e-08	14.3658	3	6.25778	FALSE	0.82857	6.38258	FALSE	0.33117	6.43577	FALSE	0.17532	9.00332	TRUE	0	8.72407	TRUE	0	8.60789	TRUE	0	TRUE
ILMN_1771689	ILMN_1771689	NM_018199.2	EXD2	2521	CAGGTTGCAATATGAGGACTTCTCTGTCTCCTCTGAAGCCTGGGACACTG	14	+	68778515-68778564	"Homo sapiens exonuclease 3'-5' domain containing 2 (EXD2), mRNA."	1.92498	1.74546	2.10449	7.45829	23.7917	2.35e-10	2.81e-08	14.3567	3	6.54688	FALSE	0.02078	6.54927	FALSE	0.01039	6.39125	FALSE	0.3	8.37142	TRUE	0	8.34366	TRUE	0	8.54724	TRUE	0	TRUE
ILMN_1714567	ILMN_1714567	NM_001620.1	AHNAK	18592	GCAAATTGTCCAACCCACCCCCTCAACATGAGGGGCTTCCATTTTCTGTG	11	-	62283547-62283596	"Homo sapiens AHNAK nucleoprotein (AHNAK), transcript variant 1, mRNA."	-1.82674	-1.99721	-1.65627	9.63482	-23.7749	2.36e-10	2.81e-08	14.3492	6	10.5344	TRUE	0	10.6027	TRUE	0	10.5074	TRUE	0	8.61068	TRUE	0	8.71523	TRUE	0	8.83843	TRUE	0	TRUE
ILMN_1711331	ILMN_1711331	NM_001004343.1	MAP1LC3C	616	GGGGTGATCAGCTCCAACCAGTGGCAGCAGAGTGGTGGCTCTTCCTAGTT	1	-	240225931-240225980	"Homo sapiens microtubule-associated protein 1 light chain 3 gamma (MAP1LC3C), mRNA."	1.60004	1.45044	1.74965	7.15459	23.7298	2.41e-10	2.85e-08	14.329	3	6.31334	FALSE	0.62208	6.36187	FALSE	0.40909	6.38849	FALSE	0.31039	8.022	TRUE	0	7.92772	TRUE	0	7.91412	TRUE	0	TRUE
ILMN_1746158	ILMN_1746158	NM_021192.2	HOXD11	1323	TCTGTAGGAAGTTGGGCCGGGTTGGGGGTTGCTAGAAGGCGCTGGTGTTT	2	+	176682422-176682471	"Homo sapiens homeobox D11 (HOXD11), mRNA."	1.6796	1.52238	1.83683	7.36706	23.7016	2.44e-10	2.86e-08	14.3163	3	6.52325	FALSE	0.03377	6.51044	FALSE	0.02857	6.54808	FALSE	0.03377	8.11964	TRUE	0	8.20035	TRUE	0	8.30059	TRUE	0	TRUE
ILMN_1811238	ILMN_1811238	NM_052947.3	ALPK2	7185	CCACTGGTGTCTAATACGCTATTGTTGCCGGAGGTGGGTTCTGTGACGTG	18	-	56148547-56148596	"Homo sapiens alpha-kinase 2 (ALPK2), mRNA."	-1.69121	-1.84967	-1.53275	7.39501	-23.6795	2.46e-10	2.88e-08	14.3063	4	8.22439	TRUE	0	8.25576	TRUE	0	8.24169	TRUE	0	6.60529	TRUE	0.00649	6.44018	FALSE	0.0987	6.60275	FALSE	0.01039	TRUE
ILMN_2043126	ILMN_2043126	NM_203311.1	CSAG3A	166	GCCACGAATAAGGCCATCACCAGAAGCCAACCCCGCCAGTCCTTGATCTA	X	-	151628620-151628669	"Homo sapiens CSAG family, member 3A (CSAG3A), mRNA."	1.90103	1.72185	2.08021	7.32162	23.5394	2.62e-10	3.04e-08	14.243	3	6.35105	FALSE	0.46883	6.39371	FALSE	0.27143	6.36855	FALSE	0.4026	8.13968	TRUE	0	8.4195	TRUE	0	8.25724	TRUE	0	TRUE
ILMN_1652371	ILMN_1652371	NM_152748.2	KIAA1324L	2807	TGTCCTCATACCTGTCACATTGGTGATCTCACAGAGGAGGGCCATGCCGC	7	-	86347597-86347646	"Homo sapiens KIAA1324-like (KIAA1324L), transcript variant 2, mRNA."	1.60353	1.45229	1.75477	7.0968	23.5241	2.63e-10	3.04e-08	14.2361	3	6.22078	FALSE	0.8974	6.29807	FALSE	0.68701	6.36626	FALSE	0.4026	7.89995	TRUE	0	7.87843	TRUE	0	7.91732	TRUE	0	TRUE
ILMN_2336585	ILMN_2336585	NM_020994.2	CTAG2	318	CAGTTGCACATCACGATGCCTTTCTCGTCGCCCATGGAAGCGGAGCTGGT	X	-	153880860-153880905:153881521-153881524	"Homo sapiens cancer/testis antigen 2 (CTAG2), transcript variant 2, mRNA."	1.6279	1.47389	1.78191	7.23119	23.4521	2.72e-10	3.11e-08	14.2034	3	6.45271	FALSE	0.13766	6.40187	FALSE	0.24545	6.39715	FALSE	0.28961	7.97204	TRUE	0	8.03642	TRUE	0	8.12698	TRUE	0	TRUE
ILMN_1784948	ILMN_1784948	NM_144569.4	SPOCD1	3756	TGAAGCCTGTTCCAGAGAGAGGTGGGACTGCAAGGAGAGGATGGTCAGCC	1	-	32256107-32256156	"Homo sapiens SPOC domain containing 1 (SPOCD1), mRNA."	-2.01673	-2.20761	-1.82586	8.30723	-23.4422	2.73e-10	3.11e-08	14.1988	6	9.2171	TRUE	0	9.48942	TRUE	0	9.24027	TRUE	0	7.25335	TRUE	0	7.37318	TRUE	0	7.27006	TRUE	0	TRUE
ILMN_1688444	ILMN_1688444	XM_001125936.1	LOC727837	117	CTCTCTTTCGATTCTTCCATACTCAGAGTCAGACTGCTCCCGGTGCCATG	X	+	52797050-52797076:52798463-52798482:52798483-52798485	"PREDICTED: Homo sapiens similar to synovial sarcoma, X breakpoint 2 isoform b (LOC727837), mRNA."	1.55936	1.41146	1.70725	7.14719	23.3932	2.79e-10	3.14e-08	14.1765	3	6.41141	FALSE	0.26623	6.31125	FALSE	0.62987	6.37988	FALSE	0.35195	7.89503	TRUE	0	7.91592	TRUE	0	7.96966	TRUE	0	TRUE
ILMN_1814305	ILMN_1814305	NM_017654.2	SAMD9	6583	GGCTGCAAGCTGGATACATGGAATTCAGCACACTTTTCTCCCTCTTACTG	7	-	92729034-92729083	"Homo sapiens sterile alpha motif domain containing 9 (SAMD9), mRNA."	1.72107	1.55773	1.88441	8.78066	23.3785	2.8e-10	3.14e-08	14.1698	6	7.91676	TRUE	0	7.83335	TRUE	0	8.01026	TRUE	0	9.57868	TRUE	0	9.64246	TRUE	0	9.70244	TRUE	0	TRUE
ILMN_1773352	ILMN_1773352	NM_002985.2	CCL5	377	ATTTGCCTGTTTCTGCTTGCTCTTGTCCTAGCTTGGGAGGCTTCCCCTCA	17	-	34199298-34199347	"Homo sapiens chemokine (C-C motif) ligand 5 (CCL5), mRNA."	1.59728	1.44567	1.7489	7.2681	23.3743	2.81e-10	3.14e-08	14.1679	3	6.45271	FALSE	0.13766	6.49583	FALSE	0.04286	6.45984	FALSE	0.13247	8.07953	TRUE	0	8.13246	TRUE	0	7.98823	TRUE	0	TRUE
ILMN_1716733	ILMN_1716733	NM_003970.1	MYOM2	4723	ATTTTCACGGGTGTGGGCACATGGGTGTGGCACCTGGACGTGTGCAGCAT	8	+	2080589-2080638	"Homo sapiens myomesin (M-protein) 2, 165kDa (MYOM2), mRNA."	1.68816	1.52788	1.84845	7.41703	23.3679	2.82e-10	3.14e-08	14.1649	4	6.62675	TRUE	0.0039	6.54117	FALSE	0.01299	6.55093	FALSE	0.03247	8.26606	TRUE	0	8.34751	TRUE	0	8.16977	TRUE	0	TRUE
ILMN_2388547	ILMN_2388547	NM_033255.2	EPSTI1	1287	GGGAGTCACTTGATGCTTTCAGGTTAATCAGAGCTATGGGTGCTACAGGC	13	-	43462293-43462342	"Homo sapiens epithelial stromal interaction 1 (breast) (EPSTI1), transcript variant 2, mRNA."	1.65726	1.49971	1.8148	8.29339	23.3392	2.85e-10	3.16e-08	14.1518	6	7.48186	TRUE	0	7.40337	TRUE	0	7.50905	TRUE	0	9.18021	TRUE	0	9.03645	TRUE	0	9.14939	TRUE	0	TRUE
ILMN_2100287	ILMN_2100287	NM_001008723.1	CCDC147	2960	GTTCAGTTAGGCTGACCTATTGCATGAAGCAAATCTTTTGTTGCTACCCC	10	+	106139940-106139978:106141981-106141991	"Homo sapiens coiled-coil domain containing 147 (CCDC147), mRNA."	2.00136	1.81033	2.1924	7.60366	23.2441	2.97e-10	3.28e-08	14.1082	4	6.75194	TRUE	0	6.48622	FALSE	0.05325	6.57078	FALSE	0.01688	8.69808	TRUE	0	8.60312	TRUE	0	8.51183	TRUE	0	TRUE
ILMN_1786065	ILMN_1786065	NM_001048201.1	UHRF1	3416	CCAGTTCTTCCTGACACCGGATGGGTGCTTGGGAACCGTTTGAGCCTTAT	19	+	4912360-4912409	"Homo sapiens ubiquitin-like with PHD and ring finger domains 1 (UHRF1), transcript variant 1, mRNA."	-2.37795	-2.60523	-2.15068	9.29104	-23.2139	3.01e-10	3.3e-08	14.0943	6	10.356	TRUE	0	10.445	TRUE	0	10.639	TRUE	0	7.93199	TRUE	0	8.09585	TRUE	0	8.27834	TRUE	0	TRUE
ILMN_2212878	ILMN_2212878	NM_007036.3	ESM1	1239	CTGCTGATGTAGTTCCCGGGTTACCTGTATCTGAAGGACGGTTCTGGGGC	5	-	54310248-54310297	"Homo sapiens endothelial cell-specific molecule 1 (ESM1), mRNA."	1.63604	1.47944	1.79263	7.30128	23.1801	3.06e-10	3.34e-08	14.0788	3	6.52325	FALSE	0.03377	6.45807	FALSE	0.1026	6.46847	FALSE	0.11818	8.03394	TRUE	0	8.20173	TRUE	0	8.12224	TRUE	0	TRUE
ILMN_2352090	ILMN_2352090	NM_018653.3	GPRC5C	1715	TCTGGAGATTCCTGCAACCTCAAGAGACTTCCCAGGCGCTCAGGCCTGGA	17	+	69955058-69955107	"Homo sapiens G protein-coupled receptor, family C, group 5, member C (GPRC5C), transcript variant 2, mRNA."	1.62873	1.47262	1.78484	7.24355	23.1485	3.1e-10	3.36e-08	14.0642	3	6.49595	FALSE	0.05584	6.35919	FALSE	0.41299	6.43243	FALSE	0.18182	7.99264	TRUE	0	8.07823	TRUE	0	8.1029	TRUE	0	TRUE
ILMN_1721559	ILMN_1721559	NM_001445.2	FABP6	234	AAGATCGTCACGGAGGTGCAGCAGGATGGGCAGGACTTCACTTGGTCCCA	5	+	159591721-159591770	"Homo sapiens fatty acid binding protein 6, ileal (FABP6), transcript variant 2, mRNA."	1.81491	1.63997	1.98985	7.07892	23.0178	3.28e-10	3.54e-08	14.0038	3	6.17184	FALSE	0.94805	6.11379	FALSE	0.99221	6.22876	FALSE	0.89221	8.00957	TRUE	0	7.85591	TRUE	0	8.09365	TRUE	0	TRUE
ILMN_2144426	ILMN_2144426	NM_003516.2	HIST2H2AA3	478	GGCCCGCGTCTCGAAGGGGCACCTGTGAACTCAAAAGGCTCTTTTCAGAG	1	-	149813791-149813840	"Homo sapiens histone cluster 2, H2aa3 (HIST2H2AA3), mRNA."	3.38569	3.05917	3.7122	9.17748	23.006	3.3e-10	3.54e-08	13.9983	6	7.84243	TRUE	0	7.50694	TRUE	0	7.10454	TRUE	0	10.8828	TRUE	0	10.8921	TRUE	0	10.8361	TRUE	0	TRUE
ILMN_2342541	ILMN_2342541	NM_003182.1	TAC1	251	GACAGCGACCAGATCAAGGAGGAACTGCCGGAGCCCTTTGAGCATCTTCT	7	+	97199969-97199983:97200971-97201005	"Homo sapiens tachykinin, precursor 1 (substance K, substance P, neurokinin 1, neurokinin 2, neuromedin L, neurokinin alpha, neuropeptide K, neuropeptide gamma) (TAC1), transcript variant beta, mRNA."	1.51457	1.36702	1.66213	7.12335	22.7737	3.66e-10	3.89e-08	13.8899	3	6.39873	FALSE	0.29351	6.36187	FALSE	0.40649	6.3376	FALSE	0.54935	7.83335	TRUE	0	7.86792	TRUE	0	7.94064	TRUE	0	TRUE
ILMN_2150095	ILMN_2150095	NR_003276.1	CES4	220	CCCTCTTGGACCCCTGAGGTTTACTCCACCGCAGCCTGCAGAGCCGTGGA	16	+	54356234-54356283	"Homo sapiens carboxylesterase 4-like (CES4), non-coding RNA."	1.59126	1.43622	1.7463	7.20813	22.772	3.66e-10	3.89e-08	13.889	3	6.3441	FALSE	0.48961	6.45574	FALSE	0.10909	6.43767	FALSE	0.17013	7.98169	TRUE	0	8.0744	TRUE	0	7.95519	TRUE	0	TRUE
ILMN_1873034	ILMN_1873034	BC070337		448	AGTAAACCCATATATCCAGAACCCTGACCCTGCCGTGTACCAGCTGAGAG	14	+	22017757-22017762:22086287-22086330	"Homo sapiens T cell receptor alpha locus, mRNA (cDNA clone MGC:88342 IMAGE:30352166), complete cds"	1.60835	1.45132	1.76538	7.56506	22.7251	3.74e-10	3.93e-08	13.867	6	6.83151	TRUE	0	6.77728	TRUE	0	6.67385	TRUE	0.0013	8.33906	TRUE	0	8.34709	TRUE	0	8.42154	TRUE	0	TRUE
ILMN_2374449	ILMN_2374449	NM_001040058.1	SPP1	561	GGTCACTGATTTTCCCACGGACCTGCCAGCAACCGAAGTTTTCACTCCAG	4	+	88902806-88902855	"Homo sapiens secreted phosphoprotein 1 (SPP1), transcript variant 1, mRNA."	1.90009	1.71458	2.08561	7.70133	22.7246	3.74e-10	3.93e-08	13.8668	5	6.84209	TRUE	0	6.82577	TRUE	0	6.586	FALSE	0.01169	8.59535	TRUE	0	8.64903	TRUE	0	8.70976	TRUE	0	TRUE
ILMN_1690971	ILMN_1690971	NM_021014.2	SSX3	548	AACATGATATCTGGACCCAAAAGGGGGGAACATGCCTGGACCCACAGACT	X	-	48207002-48207039:48209422-48209433	"Homo sapiens synovial sarcoma, X breakpoint 3 (SSX3), transcript variant 1, mRNA."	1.5715	1.41774	1.72527	7.34102	22.6752	3.82e-10	4e-08	13.8435	3	6.58279	FALSE	0.01169	6.49447	FALSE	0.04416	6.58855	FALSE	0.01169	8.05397	TRUE	0	8.1748	TRUE	0	8.15155	TRUE	0	TRUE
ILMN_1684114	ILMN_1684114	NR_002187.2	LOC286016	1894	AGAAGCCAGGGGTGCTGCCCTCTCCCACGGTGCCAACGCCTTTGTGTGTT	7	+	128484406-128484455	"Homo sapiens triosephosphate isomerase 1 pseudogene (LOC286016), non-coding RNA."	-2.20025	-2.41645	-1.98406	8.83342	-22.5797	3.99e-10	4.13e-08	13.7984	6	10.0056	TRUE	0	9.71705	TRUE	0	10.078	TRUE	0	7.66408	TRUE	0	7.82416	TRUE	0	7.71163	TRUE	0	TRUE
ILMN_1912438	ILMN_1912438	BX092799		735	TAAGTATCAAAAGGGGAAGGGGGAAAACACCCATCTGGAGTTTGGTTCTG	14	+	58489907-58489956	"BX092799 Soares_NhHMPu_S1 Homo sapiens cDNA clone IMAGp998K074219 ; IMAGE:1662462, mRNA sequence"	1.71151	1.54333	1.8797	7.29525	22.578	3.99e-10	4.13e-08	13.7976	3	6.46415	FALSE	0.11039	6.43565	FALSE	0.14935	6.41867	FALSE	0.21558	8.07295	TRUE	0	8.2854	TRUE	0	8.09465	TRUE	0	TRUE
ILMN_1725166	ILMN_1725166	NM_181808.2	POLN	2714	CAGTGGGAGGAGAGAACTGGTTTCCAGCAGTCCATTGTGTGGCCTTCCCC	4	-	2150979-2150990:2158515-2158552	"Homo sapiens polymerase (DNA directed) nu (POLN), mRNA."	1.69938	1.53231	1.86645	7.23011	22.5679	4.01e-10	4.13e-08	13.7928	3	6.46916	FALSE	0.10779	6.41624	FALSE	0.18961	6.25585	FALSE	0.80649	8.06861	TRUE	0	8.11964	TRUE	0	8.05115	TRUE	0	TRUE
ILMN_1797875	ILMN_1797875	NM_001629.2	ALOX5AP	664	TCTATTGGCCATCTGGGCTTCACAGCTTGAGTTAACCTTGCTTTTCCGGG	13	+	30236347-30236396	"Homo sapiens arachidonate 5-lipoxygenase-activating protein (ALOX5AP), mRNA."	1.6074	1.44892	1.76588	7.15513	22.5029	4.13e-10	4.23e-08	13.762	3	6.31334	FALSE	0.62338	6.41379	FALSE	0.2	6.32715	FALSE	0.58442	7.89684	TRUE	0	8.0478	TRUE	0	7.93185	TRUE	0	TRUE
ILMN_1734611	ILMN_1734611	NM_000710.2	BDKRB1	962	ATCCTCACGCTCGTGGTTGCCTTCCTGGTCTGCTGGGCCCCTTACCACTT	14	+	95800526-95800575	"Homo sapiens bradykinin receptor B1 (BDKRB1), mRNA."	-1.71358	-1.88268	-1.54448	8.12352	-22.4831	4.17e-10	4.24e-08	13.7526	6	8.88813	TRUE	0	8.98569	TRUE	0	9.0671	TRUE	0	7.18426	TRUE	0	7.34731	TRUE	0	7.26862	TRUE	0	TRUE
ILMN_2186806	ILMN_2186806	NM_018950.1	HLA-F	1031	CTGCAGTCACTGACAGTGCCCAGGGCTCTGGGGTGTCTCTCACAGCTAAT	6	+	29801794-29801799:29801935-29801978	"Homo sapiens major histocompatibility complex, class I, F (HLA-F), mRNA."	1.55013	1.39661	1.70366	9.03149	22.4021	4.32e-10	4.38e-08	13.714	6	8.20467	TRUE	0	8.29159	TRUE	0	8.27299	TRUE	0	9.87338	TRUE	0	9.80961	TRUE	0	9.73667	TRUE	0	TRUE
ILMN_1670255	ILMN_1670255	NM_001080790.1	MAGEA9B	271	CCCTGACCAGAGTCATCATGTCTCTCGAGCAGAGGAGTCCGCACTGCAAG	X	-	148664802-148664835:148664836-148664851	"Homo sapiens melanoma antigen family A, 9B (MAGEA9B), mRNA."	1.60527	1.44555	1.765	7.14127	22.2982	4.53e-10	4.57e-08	13.6643	3	6.26507	FALSE	0.81169	6.37849	FALSE	0.34286	6.37233	FALSE	0.38571	7.88006	TRUE	0	8.02784	TRUE	0	7.92381	TRUE	0	TRUE
ILMN_1721626	ILMN_1721626	NM_032199.1	ARID5B	7061	GTCCAGTGTTGGCTGTTAGTGTATTTGATATTCTGCCTGTCTCCTCATGG	10	+	63526263-63526312	"Homo sapiens AT rich interactive domain 5B (MRF1-like) (ARID5B), mRNA."	-1.50704	-1.65815	-1.35593	9.15292	-22.1273	4.9e-10	4.91e-08	13.582	6	9.87985	TRUE	0	9.91586	TRUE	0	9.92362	TRUE	0	8.32814	TRUE	0	8.3995	TRUE	0	8.47057	TRUE	0	TRUE
ILMN_2392261	ILMN_2392261	NM_001445.2	FABP6	232	TCAAGATCGTCACGGAGGTGCAGCAGGATGGGCAGGACTTCACTTGGTCC	5	+	159591719-159591768	"Homo sapiens fatty acid binding protein 6, ileal (FABP6), transcript variant 2, mRNA."	1.71949	1.5466	1.89239	7.07397	22.0656	5.04e-10	5.03e-08	13.5521	3	6.24606	FALSE	0.86104	6.24848	FALSE	0.84675	6.14811	FALSE	0.98052	8.04055	TRUE	0	7.81044	TRUE	0	7.95014	TRUE	0	TRUE
ILMN_1807554	ILMN_1807554	NM_172060.1	EYA1	3270	CCTTTGTCAGACCATAAGAGTTTCTCCAAAAGTGGTCAGTTTGGCTGGGC	8	-	72272636-72272685	"Homo sapiens eyes absent homolog 1 (Drosophila) (EYA1), transcript variant 1, mRNA."	1.4201	1.27714	1.56307	7.00184	22.0394	5.1e-10	5.06e-08	13.5394	3	6.32341	FALSE	0.58961	6.24848	FALSE	0.84675	6.30348	FALSE	0.67143	7.72179	TRUE	0	7.69056	TRUE	0	7.72334	TRUE	0	TRUE
ILMN_1782551	ILMN_1782551	NM_001951.3	E2F5	960	CTTCTGACGTGTTTCCTCTCTTAAGGCTTTCTCCTACCCCGGCAGATGAC	8	+	86124431-86124439:86125988-86126028	"Homo sapiens E2F transcription factor 5, p130-binding (E2F5), transcript variant 1, mRNA."	1.513	1.36048	1.66552	8.03231	22.01	5.17e-10	5.11e-08	13.5251	6	7.30701	TRUE	0	7.2013	TRUE	0	7.31913	TRUE	0	8.77539	TRUE	0	8.83972	TRUE	0	8.75133	TRUE	0	TRUE
ILMN_1787815	ILMN_1787815	NM_021158.3	TRIB3	2258	CATGGGGCTTCTGACCTGAGCACCAAGGTTGAGGGACAGGATTAGGCAGG	20	+	326009-326058	"Homo sapiens tribbles homolog 3 (Drosophila) (TRIB3), mRNA."	2.18929	1.96839	2.4102	9.64867	21.9889	5.22e-10	5.12e-08	13.5149	6	8.69505	TRUE	0	8.6548	TRUE	0	8.31221	TRUE	0	10.7506	TRUE	0	10.7861	TRUE	0	10.6932	TRUE	0	TRUE
ILMN_2098446	ILMN_2098446	NM_021127.1	PMAIP1	1770	CAGCCTAGAGGCAGCTATTTTACCATCTGGTATTTATGGTCTAATTTGTA	18	+	55722397-55722446	"Homo sapiens phorbol-12-myristate-13-acetate-induced protein 1 (PMAIP1), mRNA."	1.81285	1.62988	1.99583	9.50454	21.9817	5.24e-10	5.12e-08	13.5114	6	8.50551	TRUE	0	8.60665	TRUE	0	8.68217	TRUE	0	10.5353	TRUE	0	10.2948	TRUE	0	10.4028	TRUE	0	TRUE
ILMN_1797001	ILMN_1797001	NM_014314.3	DDX58	4111	CCTCTTCATGCAATCTGGTGAGCAGTGGTGCAGGCGGGGAGCCAGAGAAA	9	-	32467874-32467923	"Homo sapiens DEAD (Asp-Glu-Ala-Asp) box polypeptide 58 (DDX58), mRNA."	1.41875	1.27511	1.56238	7.36929	21.9146	5.4e-10	5.22e-08	13.4787	6	6.65143	TRUE	0.0013	6.64045	TRUE	0.0013	6.68786	TRUE	0	8.12263	TRUE	0	8.04737	TRUE	0	8.06598	TRUE	0	TRUE
ILMN_1674678	ILMN_1674678	NM_001006117.2	RBMY1J	59	CCTGAGGGCCAGGCGAACCTCAGGCTCTTTGTCCTACTAAAAAGCGCAGC	Y	+	22959069-22959117:22960979-22960979	"Homo sapiens RNA binding motif protein, Y-linked, family 1, member J (RBMY1J), mRNA."	1.76496	1.58625	1.94368	7.31994	21.9115	5.41e-10	5.22e-08	13.4772	3	6.47967	FALSE	0.08312	6.37849	FALSE	0.34416	6.45422	FALSE	0.14286	8.08662	TRUE	0	8.34465	TRUE	0	8.176	TRUE	0	TRUE
ILMN_1772824	ILMN_1772824	NM_032642.2	WNT5B	1906	TCTTCATCCTCCACGGTTCACTAGCTCCTACCTGAAGAGGAAAGGGGGCC	12	+	1626322-1626371	"Homo sapiens wingless-type MMTV integration site family, member 5B (WNT5B), transcript variant 1, mRNA."	-2.21006	-2.43386	-1.98626	8.18587	-21.91	5.41e-10	5.22e-08	13.4764	6	9.18825	TRUE	0	9.15426	TRUE	0	9.53021	TRUE	0	7.15892	TRUE	0	7.06772	TRUE	0	7.01589	TRUE	0	TRUE
ILMN_1695435	ILMN_1695435	XM_928387.1	LOC653610	713	ATGCTGGCCACTCTCAGTCCAGCGTTCCTCAGTAGTGAATAGCGAACCTG	1	+	148089810-148089859	"PREDICTED: Homo sapiens similar to Histone H2A.o (H2A/o) (H2A.2) (H2a-615) (LOC653610), mRNA."	1.58464	1.42405	1.74522	7.27842	21.8939	5.45e-10	5.23e-08	13.4685	4	6.48424	FALSE	0.07403	6.55783	TRUE	0.00909	6.41624	FALSE	0.22597	8.13603	TRUE	0	8.0834	TRUE	0	7.9928	TRUE	0	TRUE
ILMN_1745374	ILMN_1745374	NM_005533.2	IFI35	1041	CCAAGGTTCTCACACTGGCCTGGGCTTGGGTGCCCATATAGGAGGTCTGT	17	+	38419876-38419925	"Homo sapiens interferon-induced protein 35 (IFI35), mRNA."	1.81056	1.62698	1.99414	8.99649	21.882	5.48e-10	5.24e-08	13.4627	6	8.217	TRUE	0	7.93649	TRUE	0	8.12014	TRUE	0	9.85279	TRUE	0	9.95099	TRUE	0	9.90152	TRUE	0	TRUE
ILMN_1748928	ILMN_1748928	XM_001128610.1	LOC650024	151	GCTATCAAGGTGGATGTTGTGCCTCGCCATCTTTATGGTGCTGGACCCTC	X	+	134163464-134163472:134173575-134173615	"PREDICTED: Homo sapiens similar to Protein CXorf48 (Tumor antigen BJ-HCC-20) (LOC650024), mRNA."	1.61888	1.4537	1.78406	7.20659	21.7446	5.84e-10	5.56e-08	13.3954	3	6.3441	FALSE	0.48961	6.44036	FALSE	0.14026	6.40699	FALSE	0.25325	8.11114	TRUE	0	7.90979	TRUE	0	8.02716	TRUE	0	TRUE
ILMN_2188862	ILMN_2188862	NM_004864.1	GDF15	894	CCGGGGTGTCGCTCCAGACCTATGATGACTTGTTAGCCAAAGACTGCCAC	19	+	18360697-18360745:18360746-18360746	"Homo sapiens growth differentiation factor 15 (GDF15), mRNA."	1.6376	1.46993	1.80527	7.16519	21.6699	6.05e-10	5.73e-08	13.3585	3	6.35671	FALSE	0.45844	6.43198	FALSE	0.16364	6.25049	FALSE	0.82208	8.07022	TRUE	0	7.94617	TRUE	0	7.93559	TRUE	0	TRUE
ILMN_2197128	ILMN_2197128	NM_145260.2	OSR1	1778	GCCAAGAGCCGGGCGTTATATTGCGATTGGCACTTTATGCTGACCATCGG	2	-	19551312-19551361	"Homo sapiens odd-skipped related 1 (Drosophila) (OSR1), mRNA."	-2.34008	-2.58017	-2.09999	7.85139	-21.6251	6.18e-10	5.82e-08	13.3364	6	8.78822	TRUE	0	8.99841	TRUE	0	9.27765	TRUE	0	6.68786	TRUE	0.0026	6.68527	TRUE	0.0026	6.67092	TRUE	0.0039	TRUE
ILMN_1800602	ILMN_1800602	NM_012198.2	GCA	1179	GTTGGTGGTGTTTGAGGGTTGGCTAGAAATGAAAGCCTGGATTTTGTGCC	2	+	162925415-162925464	"Homo sapiens grancalcin, EF-hand calcium binding protein (GCA), mRNA."	1.73206	1.5533	1.91081	7.34953	21.4986	6.56e-10	6.15e-08	13.2736	4	6.43187	FALSE	0.19091	6.56853	TRUE	0.00779	6.4501	FALSE	0.14805	8.25958	TRUE	0	8.30756	TRUE	0	8.07953	TRUE	0	TRUE
ILMN_2389794	ILMN_2389794	NM_031414.2	STK31	2658	GCGAGCCTCGGTGAACATGATGGTTGGTGACTTGAGTTTGATGTCACCTG	7	+	23796974-23797023	"Homo sapiens serine/threonine kinase 31 (STK31), transcript variant 1, mRNA."	1.47611	1.3232	1.62902	6.98129	21.4178	6.81e-10	6.35e-08	13.2333	3	6.27025	FALSE	0.8039	6.20156	FALSE	0.93636	6.25791	FALSE	0.8026	7.73345	TRUE	0	7.78293	TRUE	0	7.64167	TRUE	0	TRUE
ILMN_1772612	ILMN_1772612	NM_012098.2	ANGPTL2	3380	CGTGGGCCAGGCTGTGTGAGATGTTGGATGTTTGGTACTGTCCATGTCTG	9	-	129849770-129849819	"Homo sapiens angiopoietin-like 2 (ANGPTL2), mRNA."	1.84145	1.65049	2.0324	9.34678	21.3958	6.88e-10	6.39e-08	13.2223	6	8.53155	TRUE	0	8.36628	TRUE	0	8.38034	TRUE	0	10.2535	TRUE	0	10.1384	TRUE	0	10.4106	TRUE	0	TRUE
ILMN_1804929	ILMN_1804929	NM_000916.3	OXTR	4209	AGGGCCTGGAGGCTGTGAGAGATGAGGCATGACTACTAAGGGTTTGGGGT	3	-	8792196-8792245	"Homo sapiens oxytocin receptor (OXTR), mRNA."	-3.25583	-3.59398	-2.91768	8.91721	-21.3625	6.99e-10	6.44e-08	13.2056	6	10.2747	TRUE	0	10.4068	TRUE	0	10.9539	TRUE	0	7.37599	TRUE	0	7.12652	TRUE	0	7.36539	TRUE	0	TRUE
ILMN_1659047	ILMN_1659047	NM_003516.2	HIST2H2AA3	1	CGACTTTCCCGATCGCCAGGCAGGAGTTTCTCTCGGTGACTACTATCGCT	1	-	149814268-149814317	"Homo sapiens histone cluster 2, H2aa3 (HIST2H2AA3), mRNA."	3.62541	3.24874	4.00208	9.66758	21.3547	7.02e-10	6.44e-08	13.2017	6	8.35076	TRUE	0	7.68071	TRUE	0	7.53318	TRUE	0	11.4491	TRUE	0	11.5436	TRUE	0	11.4482	TRUE	0	TRUE
ILMN_1672536	ILMN_1672536	NM_006486.2	FBLN1	2858	TCACCAGGGGAATGGCTGGGATTTCTCGGCACTCTGCATCATCCATCTTT	22	+	44375589-44375638	"Homo sapiens fibulin 1 (FBLN1), transcript variant D, mRNA."	-2.9761	-3.28537	-2.66683	7.93729	-21.3507	7.03e-10	6.44e-08	13.1997	3	9.40081	TRUE	0	9.77019	TRUE	0	9.10502	TRUE	0	6.5441	FALSE	0.02208	6.4501	FALSE	0.08701	6.35352	FALSE	0.3	TRUE
ILMN_1751079	ILMN_1751079	NM_000593.5	TAP1	2779	GTAACGGAGTTTAGAGCCAGGGCTGATGCTTTGGTGTGGCCAGCACTCTG	6	-	32921087-32921136	"Homo sapiens transporter 1, ATP-binding cassette, sub-family B (MDR/TAP) (TAP1), mRNA."	1.66619	1.49267	1.83972	9.8034	21.3037	7.19e-10	6.53e-08	13.1761	6	9.07413	TRUE	0	8.97281	TRUE	0	8.86398	TRUE	0	10.6497	TRUE	0	10.5532	TRUE	0	10.7066	TRUE	0	TRUE
ILMN_1777325	ILMN_1777325	NM_007315.2	STAT1	4010	GCACACAGTGCTTTCCGTGGCACTGCATACAATCTGAGGCCTCCTCTCTC	2	-	191542215-191542264	"Homo sapiens signal transducer and activator of transcription 1, 91kDa (STAT1), transcript variant alpha, mRNA."	1.72637	1.54655	1.90619	10.5015	21.3009	7.2e-10	6.53e-08	13.1747	6	9.6384	TRUE	0	9.496	TRUE	0	9.78066	TRUE	0	11.3447	TRUE	0	11.3757	TRUE	0	11.3738	TRUE	0	TRUE
ILMN_1652276	ILMN_1652276	NM_005362.3	MAGEA3	1117	CCCTGCATGAGTGGGTTTTGAGAGAGGGGGAAGAGTGAGTCTGAGCACGA	X	-	151935209-151935221:151935222-151935258	"Homo sapiens melanoma antigen family A, 3 (MAGEA3), mRNA."	1.51949	1.3599	1.67907	7.18042	21.1254	7.83e-10	7.07e-08	13.0861	3	6.38122	FALSE	0.35325	6.39101	FALSE	0.28052	6.48978	FALSE	0.08052	8.03072	TRUE	0	7.8936	TRUE	0	7.89616	TRUE	0	TRUE
ILMN_2262044	ILMN_2262044	NM_032789.1	PARP10	3419	GGCTCTGTTGTTTGAATAAACGTGAACGTGAACCCAGGCGGAAGGGACCC	8	-	145123317-145123366	"Homo sapiens poly (ADP-ribose) polymerase family, member 10 (PARP10), mRNA."	1.5303	1.36943	1.69118	7.73958	21.1049	7.91e-10	7.11e-08	13.0757	6	7.03074	TRUE	0	6.94048	TRUE	0	6.95206	TRUE	0	8.49539	TRUE	0	8.42034	TRUE	0	8.59846	TRUE	0	TRUE
ILMN_2285996	ILMN_2285996	NM_014736.4	KIAA0101	276	AGGAGGGAACCCCGTTTGCGTGCGCCCAACTCCCAAGTGGCAAAAAGGAA	15	-	64669038-64669087	"Homo sapiens KIAA0101 (KIAA0101), transcript variant 1, mRNA."	-1.32615	-1.46566	-1.18665	10.2519	-21.0914	7.96e-10	7.12e-08	13.0688	6	10.9065	TRUE	0	10.9035	TRUE	0	10.9348	TRUE	0	9.58498	TRUE	0	9.58872	TRUE	0	9.59265	TRUE	0	TRUE
ILMN_1725346	ILMN_1725346	NM_003082.2	SNAPC1	1948	GCTGCCAATAGCAGACCATATCCCTATCATGTTGTTGGCTCAACTGTTTT	14	+	61332283-61332332	"Homo sapiens small nuclear RNA activating complex, polypeptide 1, 43kDa (SNAPC1), mRNA."	1.68291	1.50555	1.86026	7.95213	21.053	8.1e-10	7.22e-08	13.0493	6	7.16932	TRUE	0	7.03906	TRUE	0	7.12365	TRUE	0	8.65379	TRUE	0	8.85108	TRUE	0	8.87587	TRUE	0	TRUE
ILMN_1757152	ILMN_1757152	NM_016249.2	MAGEC2	1516	GGTTCTAGGTAGTGGAGGGCCAGGTGGGGCTCGAGGAACGTAGTGTTCTT	X	-	141290556-141290605	"Homo sapiens melanoma antigen family C, 2 (MAGEC2), mRNA."	2.09649	1.87517	2.31782	7.61264	21.0167	8.25e-10	7.32e-08	13.0309	4	6.47662	FALSE	0.08831	6.69332	TRUE	0	6.52325	FALSE	0.04675	8.75487	TRUE	0	8.44923	TRUE	0	8.77856	TRUE	0	TRUE
ILMN_1716766	ILMN_1716766	NM_001806.2	CEBPG	3459	CGTTTCCCAGTCCCCATTAGAGGGCTTGAGACCTTGTACCTGAACAACCC	19	+	33873315-33873364	"Homo sapiens CCAAT/enhancer binding protein (C/EBP), gamma (CEBPG), mRNA."	1.39854	1.2505	1.54657	8.50878	20.9607	8.47e-10	7.48e-08	13.0023	6	7.82296	TRUE	0	7.84028	TRUE	0	7.7653	TRUE	0	9.26437	TRUE	0	9.16407	TRUE	0	9.19571	TRUE	0	TRUE
ILMN_3242900	ILMN_3242900	NM_001040874.1	HIST2H2AA4	203	CTACATGGCTGCGGTCCTCGAGTATCTGACCGCCGAGATCCTGGAGCTGG	1	+	148089454-148089503	"Homo sapiens histone cluster 2, H2aa4 (HIST2H2AA4), mRNA."	3.62478	3.2409	4.00867	9.64078	20.9496	8.52e-10	7.49e-08	12.9966	6	8.29247	TRUE	0	7.75479	TRUE	0	7.4379	TRUE	0	11.4328	TRUE	0	11.584	TRUE	0	11.3427	TRUE	0	TRUE
ILMN_2368530	ILMN_2368530	NM_001012633.1	IL32	355	CGACTTCAAAGAGGGCTACCTGGAGACAGTGGCGGCTTATTATGAGGAGC	16	+	3058184-3058233	"Homo sapiens interleukin 32 (IL32), transcript variant 4, mRNA."	1.95196	1.74427	2.15966	7.62343	20.8515	8.93e-10	7.82e-08	12.9464	5	6.59155	TRUE	0.00779	6.49447	FALSE	0.04416	6.85632	TRUE	0	8.5729	TRUE	0	8.56852	TRUE	0	8.65681	TRUE	0	TRUE
ILMN_2368718	ILMN_2368718	NM_001002876.1	CENPM	699	CAGCTGGCGAGACTGTAGCCCCCTCCCACTCCCACACTCACTCTTGCAGA	22	-	42334830-42334879	"Homo sapiens centromere protein M (CENPM), transcript variant 2, mRNA."	-1.57296	-1.74125	-1.40468	8.57605	-20.738	9.44e-10	8.23e-08	12.8879	6	9.41345	TRUE	0	9.43085	TRUE	0	9.24329	TRUE	0	7.799	TRUE	0	7.8435	TRUE	0	7.72619	TRUE	0	TRUE
ILMN_2400935	ILMN_2400935	NM_003186.3	TAGLN	398	CAGGTGGCTCAGTTCCTGAAGGCGGCTGAGGACTATGGGGTCATCAAGAC	11	+	116579329-116579378	"Homo sapiens transgelin (TAGLN), transcript variant 2, mRNA."	-2.66287	-2.9484	-2.37733	8.54453	-20.6915	9.65e-10	8.38e-08	12.8639	6	9.51674	TRUE	0	10.0365	TRUE	0	10.0747	TRUE	0	7.19051	TRUE	0	7.2041	TRUE	0	7.24467	TRUE	0	TRUE
ILMN_1724540	ILMN_1724540	NM_006982.1	CART1	1066	GGTCTTCCAGTATCGCAGTTCTTCGAATGAAAGCCAAGGAGCACACCGCC	12	+	84219314-84219363	"Homo sapiens cartilage paired-class homeoprotein 1 (CART1), mRNA."	1.39845	1.24804	1.54887	6.97627	20.6278	9.96e-10	8.61e-08	12.8308	3	6.24342	FALSE	0.86753	6.26834	FALSE	0.77922	6.31938	FALSE	0.60909	7.6097	TRUE	0	7.73166	TRUE	0	7.68513	TRUE	0	TRUE
ILMN_2239754	ILMN_2239754	NM_001549.2	IFIT3	25	ACAAATCAGCCTGGTCACCAGCTTTTCGGAACAGCAGAGACACAGAGGGC	10	+	91077757-91077806	"Homo sapiens interferon-induced protein with tetratricopeptide repeats 3 (IFIT3), mRNA."	1.81768	1.62202	2.01333	8.34958	20.6119	1e-09	8.64e-08	12.8226	6	7.27223	TRUE	0	7.4502	TRUE	0	7.59979	TRUE	0	9.27136	TRUE	0	9.30577	TRUE	0	9.19811	TRUE	0	TRUE
ILMN_3240843	ILMN_3240843	NR_015407.1	LOC339535	1105	CGCTCTGGCCGTATGTAATGATGTCTGTGGCTACATAACCTGCCAACACT	1	-	238644060-238644109	"Homo sapiens hypothetical LOC339535 (LOC339535), non-coding RNA."	2.78555	2.48513	3.08597	8.28517	20.572	1.02e-09	8.77e-08	12.8018	5	6.51395	FALSE	0.03506	7.09218	TRUE	0	7.07106	TRUE	0	9.75144	TRUE	0	9.6321	TRUE	0	9.65029	TRUE	0	TRUE
ILMN_1768973	ILMN_1768973	NM_003517.2	HIST2H2AC	309	CGCCCAGGGCGGCGTTTTGCCTAACATCCAGGCCGTTCTGTTACCAAAGA	1	+	148125457-148125506	"Homo sapiens histone cluster 2, H2ac (HIST2H2AC), mRNA."	2.94011	2.62271	3.2575	9.29765	20.5526	1.03e-09	8.78e-08	12.7917	6	8.12469	TRUE	0	7.92759	TRUE	0	7.4305	TRUE	0	10.7754	TRUE	0	10.7523	TRUE	0	10.7754	TRUE	0	TRUE
ILMN_2184373	ILMN_2184373	NM_000584.2	IL8	1345	CCCAGTCTTGTCATTGCCAGCTGTGTTGGTAGTGCTGTGTTGAATTACGG	4	+	74609125-74609174	"Homo sapiens interleukin 8 (IL8), mRNA."	2.11976	1.8909	2.34863	10.5971	20.5496	1.03e-09	8.78e-08	12.7901	6	9.4522	TRUE	0	9.77536	TRUE	0	9.38405	TRUE	0	11.6148	TRUE	0	11.594	TRUE	0	11.762	TRUE	0	TRUE
ILMN_1804841	ILMN_1804841	NM_016373.1	WWOX	862	TTTTGTGCCGCTCAGCTCCTGCCCGTGTCATTGTGGTCTCCTCAGAGTCC	16	+	77016399-77016448	"Homo sapiens WW domain containing oxidoreductase (WWOX), transcript variant 1, mRNA."	1.36518	1.21773	1.51262	7.0174	20.5428	1.04e-09	8.78e-08	12.7866	3	6.29525	FALSE	0.68571	6.35105	FALSE	0.47403	6.35813	FALSE	0.46104	7.65698	TRUE	0	7.75785	TRUE	0	7.68513	TRUE	0	TRUE
ILMN_3247023	ILMN_3247023	NR_015410.1	FLJ22536	1562	CCATGGGCCACTGTTTCAGCAACCTCAGCCAGTGCAACACAACCTCAGCC	6	+	22194289-22194338	"Homo sapiens hypothetical locus LOC401237 (FLJ22536), non-coding RNA."	1.36153	1.21403	1.50904	7.08836	20.4795	1.07e-09	9.02e-08	12.7535	3	6.42189	FALSE	0.23377	6.35919	FALSE	0.41299	6.44171	FALSE	0.16623	7.71921	TRUE	0	7.77998	TRUE	0	7.8082	TRUE	0	TRUE
ILMN_1811472	ILMN_1811472	NM_004856.4	KIF23	2635	CAGCTGGGACCTGGATATCAGCATCACGCACAACCCAAGCGCAAAAAGCC	15	+	67526297-67526334:67527185-67527196	"Homo sapiens kinesin family member 23 (KIF23), transcript variant 2, mRNA."	-1.32463	-1.46823	-1.18102	8.27606	-20.466	1.08e-09	9.05e-08	12.7465	6	8.93219	TRUE	0	8.95985	TRUE	0	8.92307	TRUE	0	7.61989	TRUE	0	7.6524	TRUE	0	7.56894	TRUE	0	TRUE
ILMN_1689431	ILMN_1689431	NM_153360.1	APCDD1L	3028	AGGGAAGCCCTTTTCCTCCCTGAGACTGTGTGGGGTTCAGTCAGCCTGCT	20	-	57034460-57034509	"Homo sapiens adenomatosis polyposis coli down-regulated 1-like (APCDD1L), mRNA."	-1.93873	-2.14933	-1.72812	8.38163	-20.4242	1.1e-09	9.19e-08	12.7246	6	9.14466	TRUE	0	9.43599	TRUE	0	9.47235	TRUE	0	7.40513	TRUE	0	7.33119	TRUE	0	7.50049	TRUE	0	TRUE
ILMN_1662038	ILMN_1662038	NM_004737.3	LARGE	4102	TGCCCTACCCTCTGCTGGGCTGTTTGTATTGAGTTGCAATGTGACCAGCG	22	-	31999105-31999154	"Homo sapiens like-glycosyltransferase (LARGE), transcript variant 1, mRNA."	-1.75566	-1.94682	-1.56451	7.16617	-20.3779	1.13e-09	9.35e-08	12.7002	3	7.90646	TRUE	0	8.03411	TRUE	0	8.19143	TRUE	0	6.25841	FALSE	0.63766	6.22502	FALSE	0.72468	6.38158	FALSE	0.20909	TRUE
ILMN_1791759	ILMN_1791759	NM_001565.2	CXCL10	793	GACTTCCACTGCCATCCTCCCAAGGGGCCCAAATTCTTTCAGTGGCTACC	4	-	77161627-77161676	"Homo sapiens chemokine (C-X-C motif) ligand 10 (CXCL10), mRNA."	1.4631	1.30376	1.62244	7.29659	20.3726	1.13e-09	9.35e-08	12.6975	4	6.65886	TRUE	0.0013	6.48276	FALSE	0.05714	6.55351	FALSE	0.02857	8.00107	TRUE	0	8.0768	TRUE	0	8.00657	TRUE	0	TRUE
ILMN_1685798	ILMN_1685798	NM_175868.1	MAGEA6	306	TGAGGCCCGAGGAGAGGCCCTGGGCCTGGTGGGTGCGCAGGCTCCTGCTA	X	+	151620014-151620063	"Homo sapiens melanoma antigen family A, 6 (MAGEA6), transcript variant 2, mRNA."	1.47608	1.3149	1.63726	7.16682	20.3188	1.16e-09	9.57e-08	12.6692	3	6.42728	FALSE	0.21558	6.41624	FALSE	0.18961	6.4428	FALSE	0.16234	7.81636	TRUE	0	8.01628	TRUE	0	7.88194	TRUE	0	TRUE
ILMN_2410929	ILMN_2410929	NM_004670.3	PAPSS2	3173	TGCCCTGTCTACACCAGACAACACAGGAGCTGGGTCAGATTCCCCTCAGC	10	+	89494838-89494887	"Homo sapiens 3'-phosphoadenosine 5'-phosphosulfate synthase 2 (PAPSS2), transcript variant 1, mRNA."	-1.93845	-2.15225	-1.72464	8.38127	-20.1157	1.28e-09	1.05e-07	12.5615	6	9.12093	TRUE	0	9.43259	TRUE	0	9.49797	TRUE	0	7.40142	TRUE	0	7.38697	TRUE	0	7.44775	TRUE	0	TRUE
ILMN_1659166	ILMN_1659166	NM_182767.3	SLC6A15	1144	TGACCATCTGCTTGTTGGCTGCCTGGGTCATGGTTTGCTTGGCTATGATC	12	-	83801792-83801841	"Homo sapiens solute carrier family 6, member 15 (SLC6A15), transcript variant 1, mRNA."	1.27496	1.13429	1.41563	6.95191	20.1091	1.29e-09	1.05e-07	12.558	3	6.334	FALSE	0.55065	6.32341	FALSE	0.59221	6.28588	FALSE	0.72208	7.57414	TRUE	0	7.60045	TRUE	0	7.59356	TRUE	0	TRUE
ILMN_1708728	ILMN_1708728	NM_177925.2	H2AFJ	412	GAGTTAAACAAGCTGCTGGGCAAAGTGACCATCGCTCAGGGCGGCGTCCT	12	+	14818948-14818997	"Homo sapiens H2A histone family, member J (H2AFJ), transcript variant 1, mRNA."	2.52392	2.24433	2.80351	9.49338	20.0286	1.34e-09	1.09e-07	12.515	6	8.5006	TRUE	0	7.90252	TRUE	0	8.29115	TRUE	0	10.7281	TRUE	0	10.7701	TRUE	0	10.7678	TRUE	0	TRUE
ILMN_1800354	ILMN_1800354	NM_000099.2	CST3	465	GCCTTGGCAGGGCACAATGACCTTGTCGAAATCCACCTGTCAGGACGCCT	20	-	23614554-23614603	"Homo sapiens cystatin C (CST3), mRNA."	1.43946	1.2797	1.59922	10.8689	19.9905	1.37e-09	1.11e-07	12.4946	6	10.0645	TRUE	0	10.184	TRUE	0	10.1989	TRUE	0	11.6413	TRUE	0	11.6105	TRUE	0	11.514	TRUE	0	TRUE
ILMN_2404327	ILMN_2404327	NM_003147.4	SSX2	826	CCTCAGGGATACGACACATGCCCATGATGAGAAGCAGAACGTGGTGACCT	X	-	52743243-52743292	"Homo sapiens synovial sarcoma, X breakpoint 2 (SSX2), transcript variant 1, mRNA."	1.72517	1.53297	1.91738	7.22919	19.9145	1.42e-09	1.15e-07	12.4538	3	6.45703	FALSE	0.12597	6.40041	FALSE	0.24935	6.24236	FALSE	0.85325	8.2264	TRUE	0	8.06732	TRUE	0	7.98161	TRUE	0	TRUE
ILMN_1730351	ILMN_1730351	NM_207459.1	FLJ35767	1816	TCTGGTCTACAGTGGAGGGAGAGCTGGTTTTAAATGTTGGCCGTTGATGC	17	+	77914818-77914867	"Homo sapiens FLJ35767 protein (FLJ35767), mRNA."	1.71905	1.52723	1.91086	7.42238	19.884	1.44e-09	1.16e-07	12.4374	4	6.71129	TRUE	0	6.46661	FALSE	0.07792	6.51068	FALSE	0.05714	8.31664	TRUE	0	8.36281	TRUE	0	8.16626	TRUE	0	TRUE
ILMN_1775501	ILMN_1775501	NM_000576.2	IL1B	1133	CTCACCTCTCCTACTCACTTAAAGCCCGCCTGACAGAAACCACGGCCACA	2	-	113587652-113587701	"Homo sapiens interleukin 1, beta (IL1B), mRNA."	1.40972	1.25167	1.56776	7.42435	19.7903	1.51e-09	1.21e-07	12.3867	6	6.62251	TRUE	0.0039	6.74152	TRUE	0	6.79445	TRUE	0	8.13801	TRUE	0	8.09051	TRUE	0	8.15911	TRUE	0	TRUE
ILMN_1696731	ILMN_1696731	XM_942283.2	LOC652683	51	AATGAAAACATCTGAGTCCTCGACCATACTAGTGGTTCGCTACAGGAGGA				"PREDICTED: Homo sapiens similar to sperm protein associated with the nucleus, X chromosome, family member B1 (LOC652683), mRNA."	5.55692	4.93094	6.1829	10.3294	19.6958	1.59e-09	1.27e-07	12.3355	6	7.12408	TRUE	0	7.09545	TRUE	0	8.43315	TRUE	0	13.0661	TRUE	0	13.1562	TRUE	0	13.1011	TRUE	0	TRUE
ILMN_1670238	ILMN_1670238	NM_003504.3	CDC45L	1720	GCTGAAAGCTGAGGATCGGAGCAAGTTTCTGGACGCACTTATTTCCCTCC	22	+	17886374-17886423	"Homo sapiens CDC45 cell division cycle 45-like (S. cerevisiae) (CDC45L), mRNA."	-1.24404	-1.38428	-1.10379	9.13043	-19.6808	1.6e-09	1.27e-07	12.3273	6	9.75409	TRUE	0	9.75886	TRUE	0	9.7444	TRUE	0	8.50886	TRUE	0	8.53235	TRUE	0	8.48404	TRUE	0	TRUE
ILMN_1663347	ILMN_1663347	NM_194323.1	OTOF	4657	GCCCGTCAAGTGCTGCCCCTGCCTGTGTCTGGGTTTCTGTTGGCTGTTTT	2	-	26533624-26533673	"Homo sapiens otoferlin (OTOF), transcript variant 4, mRNA."	1.28628	1.14103	1.43153	6.93654	19.6475	1.63e-09	1.29e-07	12.3092	3	6.33189	FALSE	0.55584	6.25607	FALSE	0.82078	6.29224	FALSE	0.7026	7.61989	TRUE	0	7.54421	TRUE	0	7.57495	TRUE	0	TRUE
ILMN_1803945	ILMN_1803945	NM_006674.2	HCP5	2341	CCAAAGCCTCTAGTGTACCTTCCTCCTCTTACTCATCCATCCCAGTCAAC	6	+	31541369-31541418	"Homo sapiens HLA complex P5 (HCP5), mRNA."	1.54965	1.37462	1.72469	7.17139	19.6432	1.63e-09	1.29e-07	12.3068	3	6.49595	FALSE	0.05584	6.25607	FALSE	0.81818	6.43767	FALSE	0.17273	7.99763	TRUE	0	7.90453	TRUE	0	7.93649	TRUE	0	TRUE
ILMN_2054297	ILMN_2054297	NM_000963.1	PTGS2	4348	CAAAACCTGGGAATTTGGGTTGTGTATGCGAATGTTTCAGTGCCTCAGAC	1	-	184907659-184907708	"Homo sapiens prostaglandin-endoperoxide synthase 2 (prostaglandin G/H synthase and cyclooxygenase) (PTGS2), mRNA."	1.40045	1.242	1.55889	7.83971	19.6109	1.66e-09	1.3e-07	12.2892	6	7.0912	TRUE	0	7.17679	TRUE	0	7.15046	TRUE	0	8.62679	TRUE	0	8.45643	TRUE	0	8.53657	TRUE	0	TRUE
ILMN_2333829	ILMN_2333829	NM_022053.1	NXF2	2060	TTCACTATGCTCCAGACCGAGGGCAAGATCCCCGCAGAGGCCTTCAAGCA	X	+	101467879-101467893:101468040-101468074	"Homo sapiens nuclear RNA export factor 2 (NXF2), transcript variant 2, mRNA."	1.23953	1.09903	1.38003	6.89727	19.5737	1.69e-09	1.32e-07	12.2688	3	6.26757	FALSE	0.80519	6.29525	FALSE	0.70519	6.2697	FALSE	0.76104	7.52909	TRUE	0	7.53113	TRUE	0	7.49088	TRUE	0	TRUE
ILMN_1790338	ILMN_1790338	NM_016307.3	PRRX2	1196	TTGGAGGGGTTGGGCCGGAAGGTGGAAGAGCCTGCCAAGGACCTCATTTA	9	+	131524659-131524708	"Homo sapiens paired related homeobox 2 (PRRX2), mRNA."	-2.7851	-3.10151	-2.46869	7.68252	-19.5293	1.73e-09	1.35e-07	12.2445	3	8.95538	TRUE	0	9.4757	TRUE	0	8.79412	TRUE	0	6.3097	FALSE	0.49221	6.28198	FALSE	0.52338	6.27823	FALSE	0.57143	TRUE
ILMN_1709795	ILMN_1709795	NM_002872.3	RAC2	1263	GGGGATATCTGCTCAGCCAATGGAAAATCTGGGTTCAACCAGCCCCTGCC	22	-	37621465-37621514	"Homo sapiens ras-related C3 botulinum toxin substrate 2 (rho family, small GTP binding protein Rac2) (RAC2), mRNA."	-1.30586	-1.45436	-1.15736	10.3255	-19.5105	1.75e-09	1.36e-07	12.2342	6	11.0232	TRUE	0	10.905	TRUE	0	11.007	TRUE	0	9.66007	TRUE	0	9.66579	TRUE	0	9.69176	TRUE	0	TRUE
ILMN_1799467	ILMN_1799467	NM_152703.2	SAMD9L	6889	GTCTTCCTTGACCACCATCATTCCTGCCTGATTAGAGGGCTTCCTCATGG	7	-	92759562-92759611	"Homo sapiens sterile alpha motif domain containing 9-like (SAMD9L), mRNA."	1.42397	1.26197	1.58597	7.63298	19.502	1.75e-09	1.36e-07	12.2295	6	6.88603	TRUE	0	6.84333	TRUE	0	7.03363	TRUE	0	8.31562	TRUE	0	8.37875	TRUE	0	8.34053	TRUE	0	TRUE
ILMN_1733538	ILMN_1733538	NM_001005339.1	RGS10	595	GCTTCCAGAATTTATAACACATGAGCCCCCAAAAAGCCGGGACTGGCAGC	10	-	121275543-121275592	"Homo sapiens regulator of G-protein signaling 10 (RGS10), transcript variant 1, mRNA."	-1.61428	-1.79823	-1.43033	9.44523	-19.4708	1.78e-09	1.37e-07	12.2123	6	10.127	TRUE	0	10.2702	TRUE	0	10.36	TRUE	0	8.65017	TRUE	0	8.72693	TRUE	0	8.53717	TRUE	0	TRUE
ILMN_1690921	ILMN_1690921	NM_005419.2	STAT2	4317	GGCCCTGCACAGGTGGCTGTTTCTTGTCTGTTATGTCAGAGGAACAGTCC	12	-	56735440-56735489	"Homo sapiens signal transducer and activator of transcription 2, 113kDa (STAT2), mRNA."	1.51069	1.33811	1.68327	9.67546	19.422	1.83e-09	1.4e-07	12.1855	6	9.00371	TRUE	0	8.82706	TRUE	0	8.9296	TRUE	0	10.456	TRUE	0	10.3276	TRUE	0	10.5088	TRUE	0	TRUE
ILMN_1773262	ILMN_1773262	NM_007036.2	ESM1	1904	GGCCAACAGAGTTGTGAATGTGTGTGGAAGGCCTTTGAATGTAAAGCTGC	5	-	54309512-54309561	"Homo sapiens endothelial cell-specific molecule 1 (ESM1), mRNA."	1.29614	1.14799	1.44429	7.04838	19.4111	1.84e-09	1.4e-07	12.1794	3	6.40052	FALSE	0.28831	6.38417	FALSE	0.32078	6.41624	FALSE	0.22597	7.74152	TRUE	0	7.72334	TRUE	0	7.62449	TRUE	0	TRUE
ILMN_1658702	ILMN_1658702	NM_021058.3	HIST1H2BJ	28	TTTATAGCTACACAGTGCTATGCCAGAGCCAGCGAAGTCTGCTCCCGCCC	6	-	27208477-27208508:27208509-27208526	"Homo sapiens histone cluster 1, H2bj (HIST1H2BJ), mRNA."	1.93726	1.71582	2.15869	8.00847	19.4107	1.84e-09	1.4e-07	12.1792	6	7.23943	TRUE	0	7.05467	TRUE	0	6.82541	TRUE	0	8.90884	TRUE	0	8.99353	TRUE	0	9.02893	TRUE	0	TRUE
ILMN_1731224	ILMN_1731224	NM_031458.1	PARP9	2741	CCTTTGCACAGCATCCTTGGAGGGGATTCGCAAGTGGCAGCCCTGTTGAT	3	-	123729903-123729952	"Homo sapiens poly (ADP-ribose) polymerase family, member 9 (PARP9), mRNA."	1.88249	1.66725	2.09774	8.06864	19.4043	1.85e-09	1.4e-07	12.1757	6	6.96701	TRUE	0	7.0571	TRUE	0	7.35808	TRUE	0	8.98197	TRUE	0	9.03089	TRUE	0	9.0168	TRUE	0	TRUE
ILMN_2211030	ILMN_2211030	NM_032461.2	SPANXB1	181	GGCCAACAAGACGATGCCGGAGACCCCAACTGGGGACTCAGACCCGCAAC	X	+	139924607-139924619:139925267-139925303	"Homo sapiens SPANX family, member B1 (SPANXB1), mRNA."	5.05057	4.47303	5.62812	9.90958	19.4023	1.85e-09	1.4e-07	12.1746	6	6.90017	TRUE	0	7.06953	TRUE	0	8.18317	TRUE	0	12.3979	TRUE	0	12.54	TRUE	0	12.3667	TRUE	0	TRUE
ILMN_1708743	ILMN_1708743	NM_022908.1	NT5DC2	1798	GTGCGCTTCTCTGACCTCTACATGGCCTCCCTCAGCTGCCTGCTCAACTA	3	-	52533652-52533701	"Homo sapiens 5'-nucleotidase domain containing 2 (NT5DC2), mRNA."	-1.2773	-1.4242	-1.13039	7.7091	-19.2904	1.96e-09	1.47e-07	12.1126	6	8.35899	TRUE	0	8.38756	TRUE	0	8.2967	TRUE	0	7.08449	TRUE	0	7.10006	TRUE	0	7.02682	TRUE	0	TRUE
ILMN_1813314	ILMN_1813314	NM_080593.1	HIST1H2BK	53	CAGCGAAGTCCGCTCCCGCGCCCAAGAAGGGCTCGAAGAAAGCCGTGACT	6	-	27222496-27222545	"Homo sapiens histone cluster 1, H2bk (HIST1H2BK), mRNA."	3.69946	3.27157	4.12735	9.97485	19.1824	2.07e-09	1.55e-07	12.0524	6	8.55981	TRUE	0	8.24141	TRUE	0	7.57414	TRUE	0	11.8548	TRUE	0	11.8726	TRUE	0	11.7464	TRUE	0	TRUE
ILMN_2075603	ILMN_2075603	NM_145015.2	MRGPRF	1789	CTGCAAACAACCTCCCTTCCCCCCGTCGAGTCATTTGGTGACTTTGATGG	11	-	68528756-68528805	"Homo sapiens MAS-related GPR, member F (MRGPRF), mRNA."	-1.66874	-1.86225	-1.47523	7.31852	-19.133	2.13e-09	1.59e-07	12.0248	3	7.98032	TRUE	0	8.18317	TRUE	0	8.29518	TRUE	0	6.42958	FALSE	0.16883	6.4815	FALSE	0.04935	6.54136	FALSE	0.02727	TRUE
ILMN_1704531	ILMN_1704531	NM_012212.2	PTGR1	578	GGGCAGATTGCAAAGCTCAAGGGCTGCAAAGTTGTTGGAGCAGTAGGGTC	9	-	113381023-113381052:113385573-113385592	"Homo sapiens prostaglandin reductase 1 (PTGR1), mRNA."	-1.88464	-2.1032	-1.66607	9.16344	-19.1314	2.13e-09	1.59e-07	12.0239	6	9.92833	TRUE	0	10.2909	TRUE	0	10.098	TRUE	0	8.33952	TRUE	0	8.12436	TRUE	0	8.19949	TRUE	0	TRUE
ILMN_2190084	ILMN_2190084	NM_003761.2	VAMP8	561	TGGCTGCATTTCTTGGGTCCTTAGAGTGGGCTGGAGAGACCTAGAGGGCC	2	+	85662555-85662604	"Homo sapiens vesicle-associated membrane protein 8 (endobrevin) (VAMP8), mRNA."	1.3864	1.22549	1.5473	7.80127	19.1169	2.14e-09	1.59e-07	12.0158	6	7.11739	TRUE	0	7.16682	TRUE	0	7.04001	TRUE	0	8.42253	TRUE	0	8.48087	TRUE	0	8.58001	TRUE	0	TRUE
ILMN_1778991	ILMN_1778991	NM_005596.2	NFIB	2186	ATCACTATTCCTGGTTATCTCACCAACGAAGGCTAGGAGGCGGCGTCAGA	9	-	14150200-14150249	"Homo sapiens nuclear factor I/B (NFIB), mRNA."	1.39066	1.22848	1.55283	7.00765	19.0253	2.25e-09	1.66e-07	11.9643	3	6.27241	FALSE	0.78961	6.28901	FALSE	0.72338	6.37553	FALSE	0.37013	7.64847	TRUE	0	7.80622	TRUE	0	7.65423	TRUE	0	TRUE
ILMN_1654629	ILMN_1654629	NM_032326.2	TMEM175	1685	AGCCAAGTCACGGGCAGGCCGCAGTGGTTCTTGCGTGGCCTGGTTTTATT	4	+	942105-942154	"Homo sapiens transmembrane protein 175 (TMEM175), mRNA."	-1.30014	-1.45238	-1.14789	7.78612	-18.9472	2.35e-09	1.73e-07	11.9202	6	8.45598	TRUE	0	8.44768	TRUE	0	8.40491	TRUE	0	7.05502	TRUE	0	7.15459	TRUE	0	7.19855	TRUE	0	TRUE
ILMN_1716960	ILMN_1716960	NM_001006121.1	RBMY1B	68	TGAGGGCCAGGCGAACCTCAGGCTCTTTGTCCTACTAAAAAGCGCAGGTA	Y	+	22082713-22082762	"Homo sapiens RNA binding motif protein, Y-linked, family 1, member B (RBMY1B), mRNA."	1.53965	1.35932	1.71999	7.13799	18.9428	2.35e-09	1.73e-07	11.9178	3	6.49888	FALSE	0.05455	6.28901	FALSE	0.72338	6.31659	FALSE	0.62338	7.83082	TRUE	0	8.00461	TRUE	0	7.88801	TRUE	0	TRUE
ILMN_1652333	ILMN_1652333	NM_024619.2	FN3KRP	1577	GGTACATCCAGGAGTCTTCATTGCTTCTGTTATTACCCCGTCTCCTCTGC	17	+	78278957-78279006	"Homo sapiens fructosamine-3-kinase-related protein (FN3KRP), mRNA."	-1.40681	-1.57192	-1.2417	9.15512	-18.9041	2.4e-09	1.75e-07	11.8958	6	9.82055	TRUE	0	9.93447	TRUE	0	9.82055	TRUE	0	8.35362	TRUE	0	8.53298	TRUE	0	8.46855	TRUE	0	TRUE
ILMN_1756501	ILMN_1756501	NM_003032.2	ST6GAL1	3833	CGACAGCAGGACATACATGTTGGTGTGAAGACTGGGACGACACTGGGTAG	3	+	186795893-186795942	"Homo sapiens ST6 beta-galactosamide alpha-2,6-sialyltranferase 1 (ST6GAL1), transcript variant 2, mRNA."	1.41775	1.25079	1.58471	7.02973	18.8399	2.48e-09	1.81e-07	11.8594	3	6.3441	FALSE	0.48831	6.31298	FALSE	0.62857	6.30548	FALSE	0.66623	7.7326	TRUE	0	7.62714	TRUE	0	7.85607	TRUE	0	TRUE
ILMN_1803852	ILMN_1803852	XM_926730.1	LOC653297	20	CCTCCAGCCCATTGTCCAACAACCACCCACCAACACCAAAGAGGTTGCCA	X	-	151646998-151647005:151647216-151647257	"PREDICTED: Homo sapiens similar to CSAG family, member 2 (LOC653297), mRNA."	1.38931	1.22545	1.55317	7.2702	18.8115	2.52e-09	1.83e-07	11.8432	5	6.61138	TRUE	0.0039	6.47597	FALSE	0.06104	6.63927	TRUE	0.00519	7.92562	TRUE	0	7.92835	TRUE	0	8.04059	TRUE	0	TRUE
ILMN_1688480	ILMN_1688480	NM_053056.2	CCND1	4195	CGGCGCTTCCCAGCACCAACATGTAACCGGCATGTTTCCAGCAGAAGACA	11	+	69178329-69178378	"Homo sapiens cyclin D1 (CCND1), mRNA."	-2.70327	-3.02255	-2.38399	10.4595	-18.7853	2.56e-09	1.85e-07	11.8283	6	11.4235	TRUE	0	12.0833	TRUE	0	11.9266	TRUE	0	9.10143	TRUE	0	9.00521	TRUE	0	9.21689	TRUE	0	TRUE
ILMN_2112638	ILMN_2112638	NM_153366.2	SVEP1	11089	GCAGGATCATCTCTCCTCGGTAGTGCCTGGGCATCCTGGAACTTATGCAA				"Homo sapiens sushi, von Willebrand factor type A, EGF and pentraxin domain containing 1 (SVEP1), mRNA."	-1.45523	-1.62753	-1.28293	7.07098	-18.7391	2.62e-09	1.89e-07	11.8019	3	7.78579	TRUE	0	7.70518	TRUE	0	7.90482	TRUE	0	6.35976	FALSE	0.32987	6.41331	FALSE	0.13896	6.25703	FALSE	0.65974	TRUE
ILMN_1737561	ILMN_1737561	NM_033111.2	LOC88523	2973	GTCAGAGTGCTCAGTGCCAACCCAAGGGATTCTTTCCAGAGACGTACCCG	13	-	31905007-31905056	"Homo sapiens CG016 (LOC88523), mRNA."	1.38672	1.22247	1.55097	7.97	18.7315	2.63e-09	1.89e-07	11.7976	6	7.38805	TRUE	0	7.17679	TRUE	0	7.26507	TRUE	0	8.66164	TRUE	0	8.69381	TRUE	0	8.63462	TRUE	0	TRUE
ILMN_1736729	ILMN_1736729	NM_002535.2	OAS2	3195	CCAAAAAATTGTCTCTGGCAATAGTTACCTTCCCAGATACAGGTCCCCCC	12	+	111932434-111932483	"Homo sapiens 2'-5'-oligoadenylate synthetase 2, 69/71kDa (OAS2), transcript variant 2, mRNA."	1.26407	1.11385	1.41429	6.98899	18.6695	2.72e-09	1.95e-07	11.762	3	6.37666	FALSE	0.37143	6.31298	FALSE	0.62727	6.38122	FALSE	0.34805	7.55721	TRUE	0	7.62672	TRUE	0	7.67914	TRUE	0	TRUE
ILMN_1679949	ILMN_1679949	NM_024103.2	SLC25A23	3372	TCCTTCGACCTCCACTGCGCCCCACCTCCCTGCCTGTGTGTGTTATTTCA	19	-	6440113-6440162	"Homo sapiens solute carrier family 25 (mitochondrial carrier; phosphate carrier), member 23 (SLC25A23), nuclear gene encoding mitochondrial protein, mRNA."	1.24299	1.09519	1.39079	7.49908	18.6593	2.74e-09	1.95e-07	11.7562	6	6.83618	TRUE	0	6.91788	TRUE	0	6.87871	TRUE	0	8.07182	TRUE	0	8.16961	TRUE	0	8.1203	TRUE	0	TRUE
ILMN_1746376	ILMN_1746376	NM_182826.1	SCARA3	1442	TCGTGGAGGAGATGAAGGCAGTGGACACACAGCATGGAGAAATCCTTCGC	8	+	27516988-27517037	"Homo sapiens scavenger receptor class A, member 3 (SCARA3), transcript variant 2, mRNA."	-1.24623	-1.39457	-1.09789	7.14446	-18.6396	2.77e-09	1.96e-07	11.7448	3	7.76387	TRUE	0	7.78807	TRUE	0	7.75079	TRUE	0	6.55983	FALSE	0.01688	6.44878	FALSE	0.08831	6.55544	FALSE	0.02078	TRUE
ILMN_1673352	ILMN_1673352	NM_006435.2	IFITM2	543	TATCTTCCATTCCTCGCCCTGCCCCCAGAGGCCAGGAGCTCTGCCCTTGA	11	+	299223-299272	"Homo sapiens interferon induced transmembrane protein 2 (1-8D) (IFITM2), mRNA."	1.47918	1.303	1.65537	13.0264	18.6274	2.78e-09	1.97e-07	11.7379	6	12.3859	TRUE	0	12.1374	TRUE	0	12.337	TRUE	0	13.7521	TRUE	0	13.8052	TRUE	0	13.7406	TRUE	0	TRUE
ILMN_1718285	ILMN_1718285	NM_022658.3	HOXC8	1986	CACTAAGAAAACCCAACAACTGAGACTGCCTAGCCCGCCGGTCCTGTGCG	12	+	52692510-52692559	"Homo sapiens homeobox C8 (HOXC8), mRNA."	1.55278	1.36772	1.73785	7.17193	18.6165	2.8e-09	1.98e-07	11.7315	3	6.50477	FALSE	0.04545	6.37443	FALSE	0.36104	6.3074	FALSE	0.66494	7.95455	TRUE	0	7.82916	TRUE	0	8.06125	TRUE	0	TRUE
ILMN_1892403	ILMN_1892403	NR_003041.1	SNORD13	18	GAGCGTGATGATTGGGTGTTCATACGCTTGTGTGAGATGTGCCACCCTTG	8	+	33371010-33371059	"Homo sapiens small nucleolar RNA, C/D box 13 (SNORD13), small nucleolar RNA."	1.69105	1.48895	1.89314	7.60073	18.5655	2.88e-09	2.02e-07	11.7022	6	6.7031	TRUE	0	6.73875	TRUE	0	6.82376	TRUE	0	8.26031	TRUE	0	8.60377	TRUE	0	8.47467	TRUE	0	TRUE
ILMN_1792256	ILMN_1792256	NM_005994.3	TBX2	2806	CTTGGGCCTAGACCGCGTGATAAAACTGGGTTGAGGGATGCTGGAACCAG	17	+	56841035-56841084	"Homo sapiens T-box 2 (TBX2), mRNA."	-2.06038	-2.30717	-1.81359	8.13992	-18.5233	2.94e-09	2.06e-07	11.6778	6	9.08308	TRUE	0	9.45638	TRUE	0	8.97086	TRUE	0	7.08637	TRUE	0	7.14326	TRUE	0	7.09956	TRUE	0	TRUE
ILMN_1671791	ILMN_1671791	NM_004563.2	PCK2	1926	CCCCAAGGACTTCTGGGAACAGGAGGTTCGTGACATTCGGAGCTACCTGA	14	+	23642884-23642933	"Homo sapiens phosphoenolpyruvate carboxykinase 2 (mitochondrial) (PCK2), nuclear gene encoding mitochondrial protein, transcript variant 1, mRNA."	1.37016	1.20603	1.53429	7.62053	18.5218	2.95e-09	2.06e-07	11.6769	6	7.01725	TRUE	0	6.96633	TRUE	0	6.82278	TRUE	0	8.25672	TRUE	0	8.3196	TRUE	0	8.34053	TRUE	0	TRUE
ILMN_2061446	ILMN_2061446	NM_020792.3	AADACL1	4105	ATGCATGACCTTTTAACCTTTGACTTTGCTTATTTCCCACTACGAAGGGG	3	-	173831263-173831312	"Homo sapiens arylacetamide deacetylase-like 1 (AADACL1), mRNA."	-1.62953	-1.82504	-1.43403	8.74791	-18.4927	2.99e-09	2.08e-07	11.6601	6	9.3658	TRUE	0	9.64971	TRUE	0	9.67252	TRUE	0	7.96136	TRUE	0	7.92394	TRUE	0	7.91412	TRUE	0	TRUE
ILMN_2158902	ILMN_2158902	NM_144651.4	PXDNL	4424	GGTGAAAGGAACCTGCTGTCCAGTTTGCAGAGACCGAGGAATGCCAAGTG	8	-	52446995-52447044	"Homo sapiens peroxidasin homolog (Drosophila)-like (PXDNL), mRNA."	1.23649	1.08795	1.38502	6.92054	18.4697	3.03e-09	2.1e-07	11.6468	3	6.32433	FALSE	0.58571	6.26834	FALSE	0.78312	6.31423	FALSE	0.63636	7.49962	TRUE	0	7.50977	TRUE	0	7.60697	TRUE	0	TRUE
ILMN_1726815	ILMN_1726815	NM_003534.2	HIST1H3G	387	CCGCATTCGTGGGGAGAGAGCGTAGAGGTTTCCGGGCAGTAATTCTATCC	6	-	26379155-26379180:26379181-26379204	"Homo sapiens histone cluster 1, H3g (HIST1H3G), mRNA."	1.17905	1.03723	1.32087	7.20994	18.4452	3.07e-09	2.12e-07	11.6325	6	6.63838	TRUE	0.0039	6.61444	TRUE	0.0013	6.60844	TRUE	0.00779	7.80997	TRUE	0	7.76253	TRUE	0	7.82591	TRUE	0	TRUE
ILMN_1701789	ILMN_1701789	NM_001031683.1	IFIT3	1625	GCCCCAACCTGGGATTGCTGAGCAGGGAAGCTTTGCATGTTGCTCTAAGG	10	+	91089940-91089989	"Homo sapiens interferon-induced protein with tetratricopeptide repeats 3 (IFIT3), mRNA."	1.69446	1.49056	1.89836	8.2937	18.4378	3.08e-09	2.12e-07	11.6282	6	7.56442	TRUE	0	7.30882	TRUE	0	7.46618	TRUE	0	9.13844	TRUE	0	9.00628	TRUE	0	9.27807	TRUE	0	TRUE
ILMN_1728934	ILMN_1728934	NM_199413.1	PRC1	2789	CATGTCACTACTGGGGAGGTGTTCCTGCTCTAGCTTCCACGATGAGGCGC	15	-	91509500-91509549	"Homo sapiens protein regulator of cytokinesis 1 (PRC1), transcript variant 2, mRNA."	-1.36554	-1.53011	-1.20097	10.2695	-18.4098	3.13e-09	2.15e-07	11.612	6	10.8461	TRUE	0	11.0085	TRUE	0	11.0021	TRUE	0	9.59045	TRUE	0	9.64677	TRUE	0	9.52295	TRUE	0	TRUE
ILMN_1758146	ILMN_1758146	NM_001040023.1	SIRPA	3940	GAACCCCAGGAAAAGGAAGAGGTCGAACCAACCCTGCGGAAGGAGCATGG	20	+	1868371-1868420	"Homo sapiens signal-regulatory protein alpha (SIRPA), transcript variant 2, mRNA."	-1.59924	-1.79224	-1.40624	7.32183	-18.3847	3.18e-09	2.17e-07	11.5973	4	8.22745	TRUE	0	8.18004	TRUE	0	7.95685	TRUE	0	6.42421	FALSE	0.17662	6.55687	TRUE	0.00649	6.58556	FALSE	0.01299	TRUE
ILMN_1671843	ILMN_1671843	NM_001032290.1	PSRC1	1634	CCTGAATCGCATTCTCTACTGGACTCTGGCCTGCTTGGAGAGGTGGCAGC	1	-	109822305-109822354	"Homo sapiens proline/serine-rich coiled-coil 1 (PSRC1), transcript variant 4, mRNA."	-1.22848	-1.37676	-1.08019	8.74795	-18.3813	3.18e-09	2.17e-07	11.5953	6	9.43259	TRUE	0	9.32651	TRUE	0	9.32746	TRUE	0	8.11187	TRUE	0	8.15911	TRUE	0	8.13015	TRUE	0	TRUE
ILMN_1780236	ILMN_1780236	NM_002676.1	PMM1	1060	GAAGAGGTTTCTTTCTGCACCAGGAGGAGGCGTGCTCAAGTATCGGTACG	22	-	40302951-40303000	"Homo sapiens phosphomannomutase 1 (PMM1), mRNA."	-1.45558	-1.63188	-1.27927	9.46632	-18.3176	3.29e-09	2.24e-07	11.5582	6	10.0565	TRUE	0	10.213	TRUE	0	10.3128	TRUE	0	8.75958	TRUE	0	8.76754	TRUE	0	8.68846	TRUE	0	TRUE
ILMN_1668546	ILMN_1668546	NM_032944.1	STK31	2896	GGTCATGAAAGGTGTTGCCCAGGGTCTGCATACATTGCATAAGGCTGACA	7	+	23794135-23794184	"Homo sapiens serine/threonine kinase 31 (STK31), transcript variant 2, mRNA."	1.50278	1.32009	1.68547	7.11311	18.2502	3.42e-09	2.31e-07	11.5187	3	6.35105	FALSE	0.46883	6.44489	FALSE	0.12857	6.28922	FALSE	0.70909	7.81713	TRUE	0	8.00808	TRUE	0	7.7683	TRUE	0	TRUE
ILMN_1778401	ILMN_1778401	NM_005514.5	HLA-B	1067	CTGATGTGTCTCTCACAGCTTGAAAAGCCTGAGACAGCTGTCTTGTGAGG	6	-	31430029-31430052:31430235-31430238:31430239-31430260	"Homo sapiens major histocompatibility complex, class I, B (HLA-B), mRNA."	1.90729	1.67484	2.13973	9.97001	18.2052	3.5e-09	2.36e-07	11.4922	6	8.86019	TRUE	0	8.94637	TRUE	0	9.24253	TRUE	0	10.9863	TRUE	0	10.9996	TRUE	0	10.785	TRUE	0	TRUE
ILMN_1737640	ILMN_1737640	NM_153479.1	CSAG1	472	AGGAGACCACCGCCTTCTCCAGTGCTTCCTTGGGCAGCCAGTAATTCCCA	X	+	151659980-151660029	"Homo sapiens chondrosarcoma associated gene 1 (CSAG1), transcript variant b, mRNA."	1.68336	1.47801	1.88871	8.34685	18.188	3.54e-09	2.38e-07	11.4821	6	7.47078	TRUE	0	7.37437	TRUE	0	7.67035	TRUE	0	9.12355	TRUE	0	9.12066	TRUE	0	9.32138	TRUE	0	TRUE
ILMN_1739428	ILMN_1739428	NM_001547.4	IFIT2	2860	GCTGACCCAGCATCAGCCACACTCTGGGTTGGAAAATGTTTGCCTGTTGG	10	+	91058378-91058427	"Homo sapiens interferon-induced protein with tetratricopeptide repeats 2 (IFIT2), mRNA."	1.94254	1.7054	2.17967	8.27333	18.175	3.56e-09	2.39e-07	11.4744	6	7.40639	TRUE	0	7.46231	TRUE	0	7.0375	TRUE	0	9.3172	TRUE	0	9.17799	TRUE	0	9.23862	TRUE	0	TRUE
ILMN_1794492	ILMN_1794492	NM_004503.3	HOXC6	1595	TCCCTTCGTGTTACCCTCCTGTATAAATCCAACCTCTGGGTCCGTTCTCG	12	+	52710788-52710837	"Homo sapiens homeobox C6 (HOXC6), transcript variant 1, mRNA."	1.91285	1.67903	2.14668	7.98344	18.1509	3.61e-09	2.4e-07	11.4602	6	7.25542	TRUE	0	6.91788	TRUE	0	6.90774	TRUE	0	9.05717	TRUE	0	8.80234	TRUE	0	8.96009	TRUE	0	TRUE
ILMN_1702396	ILMN_1702396	NM_007229.1	PACSIN2	3033	CCGCCGCCGTCACCAGCTATGCATTCACTCCGTTTCCAGTGAGCAGATGT	22	-	41595886-41595935	"Homo sapiens protein kinase C and casein kinase substrate in neurons 2 (PACSIN2), mRNA."	-1.37762	-1.54602	-1.20922	8.75146	-18.1501	3.61e-09	2.4e-07	11.4597	6	9.32398	TRUE	0	9.4867	TRUE	0	9.51013	TRUE	0	8.00151	TRUE	0	8.05824	TRUE	0	8.12821	TRUE	0	TRUE
ILMN_1739154	ILMN_1739154	NM_002338.2	LSAMP	1374	GCTGCCAACAAGCTGGGGGTCACCAATGCCAGCCTAGTCCTTTTCAGACC	3	-	117011947-117011951:117043382-117043426	"Homo sapiens limbic system-associated membrane protein (LSAMP), mRNA."	1.20207	1.05505	1.34909	7.25767	18.1405	3.63e-09	2.41e-07	11.4541	5	6.67707	TRUE	0.0013	6.68936	TRUE	0	6.60346	FALSE	0.01039	7.87578	TRUE	0	7.88652	TRUE	0	7.81379	TRUE	0	TRUE
ILMN_1741729	ILMN_1741729	XM_928211.1	LOC653580	493	CACCCCTCGCCCGCAAGCCCAGGGAGTGGTCAGCAGTGGGGCTTTGTGAT	X	+	140505329-140505378	"PREDICTED: Homo sapiens similar to sperm protein associated with the nucleus, X chromosome, family member A1 (LOC653580), mRNA."	1.36988	1.20216	1.5376	7.19507	18.1218	3.67e-09	2.43e-07	11.443	4	6.43991	FALSE	0.16883	6.57643	TRUE	0.00779	6.51406	FALSE	0.05714	7.94755	TRUE	0	7.76974	TRUE	0	7.92276	TRUE	0	TRUE
ILMN_1749368	ILMN_1749368	NM_003536.2	HIST1H3H	117	TCAAGAAGCCCCATCGCTATCGGCCTGGTACAGTGGCTCTCCGCGAGATT	6	+	27777958-27778007	"Homo sapiens histone cluster 1, H3h (HIST1H3H), mRNA."	1.26483	1.10969	1.41998	7.08174	18.0878	3.74e-09	2.46e-07	11.4229	3	6.48725	FALSE	0.07273	6.36626	FALSE	0.39481	6.49447	FALSE	0.07143	7.65862	TRUE	0	7.74973	TRUE	0	7.73413	TRUE	0	TRUE
ILMN_1778668	ILMN_1778668	NM_003186.3	TAGLN	1022	GATGTGGGCCAAGTCCACTGTCCTCCTTGGCGGCAAAAGCCCATTGAAGA	11	+	116580580-116580629	"Homo sapiens transgelin (TAGLN), transcript variant 2, mRNA."	-3.12483	-3.50864	-2.74103	11.1185	-18.064	3.79e-09	2.49e-07	11.4088	6	12.1665	TRUE	0	12.9072	TRUE	0	12.969	TRUE	0	9.50441	TRUE	0	9.58345	TRUE	0	9.58027	TRUE	0	TRUE
ILMN_1662792	ILMN_1662792	XM_931821.1	LOC653366	61	CTGGTGAACATATTCAATAAACTTGAGAACAGAGCTTTCCGGCATACCAG	11	+	104964420-104964469	"PREDICTED: Homo sapiens similar to glutamate receptor, ionotrophic, AMPA 4 (LOC653366), mRNA."	1.20609	1.05688	1.35531	6.9872	17.9331	4.08e-09	2.67e-07	11.331	3	6.34233	FALSE	0.5	6.41141	FALSE	0.20649	6.39873	FALSE	0.28182	7.65411	TRUE	0	7.57599	TRUE	0	7.54064	TRUE	0	TRUE
ILMN_1684697	ILMN_1684697	NM_003147.4	SSX2	43	GAGTACGCACGGTCTGATTTTCTCTTTGGATTCTTCCAAAATCAGAGTCA	X	-	52751540-52751544:52752887-52752931	"Homo sapiens synovial sarcoma, X breakpoint 2 (SSX2), transcript variant 1, mRNA."	1.26872	1.11077	1.42668	6.99421	17.8211	4.34e-09	2.83e-07	11.2639	3	6.34613	FALSE	0.48182	6.32146	FALSE	0.59221	6.41196	FALSE	0.23247	7.70596	TRUE	0	7.5423	TRUE	0	7.63746	TRUE	0	TRUE
ILMN_2389501	ILMN_2389501	NM_181755.1	HSD11B1	815	TCCAAAGGAGGAATGTGCCCTGGAGATCATCAAAGGGGGAGCTCTGCGCC	1	+	207974318-207974367	"Homo sapiens hydroxysteroid (11-beta) dehydrogenase 1 (HSD11B1), transcript variant 2, mRNA."	1.57942	1.38263	1.77621	7.56382	17.8072	4.37e-09	2.84e-07	11.2555	6	6.67044	TRUE	0.0013	6.69866	TRUE	0	6.95323	TRUE	0	8.2637	TRUE	0	8.38114	TRUE	0	8.41576	TRUE	0	TRUE
ILMN_3305273	ILMN_3305273	XR_019592.2	LOC729779	772	CACGCCTCCATGTTTCAGCATCTATGTCATGGGCTTGGTCCTGGAGTGGA				"PREDICTED: Homo sapiens misc_RNA (LOC729779), miscRNA."	1.63938	1.43499	1.84377	8.27294	17.7957	4.4e-09	2.85e-07	11.2486	6	7.64755	TRUE	0	7.35794	TRUE	0	7.35425	TRUE	0	8.99557	TRUE	0	9.13614	TRUE	0	9.14618	TRUE	0	TRUE
ILMN_1671928	ILMN_1671928	NM_000313.1	PROS1	3133	GGAGGTAAGATTGCCACGTGCCTGCTGGTACTGTGATGCATTTCAAGTGG	3	-	95074739-95074788	"Homo sapiens protein S (alpha) (PROS1), mRNA."	1.5479	1.35466	1.74113	7.88737	17.7728	4.46e-09	2.88e-07	11.2348	6	7.16049	TRUE	0	7.14545	TRUE	0	7.03433	TRUE	0	8.78618	TRUE	0	8.70839	TRUE	0	8.48939	TRUE	0	TRUE
ILMN_1746116	ILMN_1746116	NM_000275.1	OCA2	2795	TTCAAGCGAATGTTGGAACACCATGACCTCCTCTGTGTGTCCTTTCTCCC	15	-	25673919-25673968	"Homo sapiens oculocutaneous albinism II (pink-eye dilution homolog, mouse) (OCA2), mRNA."	1.31671	1.15217	1.48125	7.02723	17.7551	4.5e-09	2.9e-07	11.2241	3	6.48276	FALSE	0.07532	6.35749	FALSE	0.41429	6.26637	FALSE	0.77532	7.69637	TRUE	0	7.70001	TRUE	0	7.66037	TRUE	0	TRUE
ILMN_1788874	ILMN_1788874	NM_001085.4	SERPINA3	1453	TGGCATGTGTGGCCCTGTCTGCTTATCCTTGGAAGGTGACAGCGATTCCC	14	+	94160006-94160055	"Homo sapiens serpin peptidase inhibitor, clade A (alpha-1 antiproteinase, antitrypsin), member 3 (SERPINA3), mRNA."	1.27975	1.1198	1.4397	6.95587	17.7519	4.51e-09	2.9e-07	11.2222	3	6.28463	FALSE	0.73117	6.35435	FALSE	0.44286	6.309	FALSE	0.65844	7.59645	TRUE	0	7.68861	TRUE	0	7.50218	TRUE	0	TRUE
ILMN_1787509	ILMN_1787509	NM_033405.2	PRIC285	7329	AGCCTGCTCGGCTGTATGTTTCTCGCACGCTCACCCGCTTCAGTGCGGCT	20	-	61660011-61660060	"Homo sapiens peroxisomal proliferator-activated receptor A interacting complex 285 (PRIC285), transcript variant 2, mRNA."	2.14	1.87243	2.40757	9.26832	17.745	4.53e-09	2.9e-07	11.218	6	8.09868	TRUE	0	7.98173	TRUE	0	8.51454	TRUE	0	10.2881	TRUE	0	10.3187	TRUE	0	10.4082	TRUE	0	TRUE
ILMN_2355033	ILMN_2355033	NM_001080392.1	KIAA1147	7021	GACACTGCATAGATTTTGCCCTGAATACTGGTGTGCCCAGGTATGCCGTG	7	-	141356753-141356802	"Homo sapiens KIAA1147 (KIAA1147), mRNA."	1.31649	1.15173	1.48126	7.94075	17.7274	4.58e-09	2.92e-07	11.2074	6	7.31749	TRUE	0	7.19657	TRUE	0	7.33343	TRUE	0	8.54393	TRUE	0	8.69381	TRUE	0	8.55924	TRUE	0	TRUE
ILMN_2332964	ILMN_2332964	NM_001008530.1	LGMN	1489	CCCACTGCTTCAACTGGCACTCCCCCACGTACGAGTATGCGTTGAGACAT	14	-	93171031-93171052:93172828-93172855	"Homo sapiens legumain (LGMN), transcript variant 2, mRNA."	1.15293	1.00841	1.29745	7.12118	17.6998	4.65e-09	2.95e-07	11.1907	4	6.58279	FALSE	0.01169	6.56156	TRUE	0.00909	6.48978	FALSE	0.07922	7.68844	TRUE	0	7.71293	TRUE	0	7.69156	TRUE	0	TRUE
ILMN_1748124	ILMN_1748124	NM_198057.2	TSC22D3	2043	GAAGGATGGTGTCCTACTGTGGATGAGGGATGAACAAGGGGATGGCTTTG	X	-	106956627-106956676	"Homo sapiens TSC22 domain family, member 3 (TSC22D3), transcript variant 1, mRNA."	1.35939	1.18877	1.53001	7.78772	17.6776	4.71e-09	2.96e-07	11.1773	6	7.06557	TRUE	0	7.23855	TRUE	0	7.01996	TRUE	0	8.47075	TRUE	0	8.41904	TRUE	0	8.51246	TRUE	0	TRUE
ILMN_2376108	ILMN_2376108	NM_002800.4	PSMB9	224	ACAAGCTGTCCCCGCTGCACGAGCGCATCTACTGTGCACTCTCTGGTTCA	6	+	32825066-32825115	"Homo sapiens proteasome (prosome, macropain) subunit, beta type, 9 (large multifunctional peptidase 2) (PSMB9), transcript variant 1, mRNA."	1.61458	1.41192	1.81724	8.25723	17.6763	4.71e-09	2.96e-07	11.1765	6	7.44995	TRUE	0	7.31296	TRUE	0	7.58689	TRUE	0	9.10282	TRUE	0	8.92519	TRUE	0	9.16554	TRUE	0	TRUE
ILMN_1751963	ILMN_1751963	NM_017984.3	ZCWPW1	2229	CTCTGGGGCGCAGGAGGGAGAAGTTGCTAAGTGCTGGGTCTGTTCATTGG	7	-	99998553-99998602	"Homo sapiens zinc finger, CW type with PWWP domain 1 (ZCWPW1), mRNA."	1.58623	1.3871	1.78537	7.5191	17.6733	4.72e-09	2.96e-07	11.1746	6	6.92851	TRUE	0	6.63009	TRUE	0.0013	6.61936	TRUE	0.00649	8.2779	TRUE	0	8.3494	TRUE	0	8.30935	TRUE	0	TRUE
ILMN_1697543	ILMN_1697543	NM_001040129.2	SPINK5L3	213	GCAGACTGCCCCAATGTGACAGCACCTGTTTGTGCCTCAAATGGCCACAC	5	+	147641902-147641951	"Homo sapiens serine protease inhibitor Kazal-type 5-like 3 (SPINK5L3), mRNA."	1.27302	1.11319	1.43285	6.88741	17.6714	4.72e-09	2.96e-07	11.1735	3	6.334	FALSE	0.55065	6.15364	FALSE	0.98442	6.26507	FALSE	0.78052	7.55214	TRUE	0	7.54148	TRUE	0	7.47815	TRUE	0	TRUE
ILMN_1680689	ILMN_1680689	NM_145664.1	SPANXB2	107	GGCCAACAATCCAGTGTCCGCAGGCTGAAGAGGAGCGTCCCCTGTGAATC	X	+	140084862-140084911	"Homo sapiens SPANX family, member B2 (SPANXB2), mRNA."	4.41963	3.86353	4.97573	9.44377	17.6332	4.83e-09	3.02e-07	11.1503	6	6.80821	TRUE	0	6.8823	TRUE	0	8.01134	TRUE	0	11.6274	TRUE	0	11.6981	TRUE	0	11.6352	TRUE	0	TRUE
ILMN_1675651	ILMN_1675651	NM_175868.1	MAGEA6	1166	TCCTGCATGAGTGGGCTTTGAGAGAGGGGGAAGAGTGAGTCTGAGCACGA	X	+	151620874-151620911:151620912-151620923	"Homo sapiens melanoma antigen family A, 6 (MAGEA6), transcript variant 2, mRNA."	1.53775	1.34412	1.73138	7.50547	17.6201	4.86e-09	3.03e-07	11.1424	6	6.82376	TRUE	0	6.59017	TRUE	0.00649	6.79585	TRUE	0	8.2165	TRUE	0	8.40271	TRUE	0	8.20381	TRUE	0	TRUE
ILMN_2150654	ILMN_2150654	NM_023072.1	ZSWIM4	4287	GAGACTGGGGTGCATCTCCAGAGCCACTCACACCCTCAACCTCGTTTCCT	19	+	13803992-13804041	"Homo sapiens zinc finger, SWIM-type containing 4 (ZSWIM4), mRNA."	1.3921	1.21672	1.56749	7.95516	17.6111	4.89e-09	3.04e-07	11.1369	6	7.33446	TRUE	0	7.11932	TRUE	0	7.32354	TRUE	0	8.59123	TRUE	0	8.6548	TRUE	0	8.70761	TRUE	0	TRUE
ILMN_2074044	ILMN_2074044	NM_002670.1	PLS1	3223	CTTTCTCCATCTTCCACTGTTAGTGCCAGTGAGCAATACTGTTGTGCAAC	3	+	143914775-143914824	"Homo sapiens plastin 1 (I isoform) (PLS1), mRNA."	1.42425	1.24439	1.60411	7.26887	17.5693	5.01e-09	3.1e-07	11.1115	4	6.52447	FALSE	0.03247	6.48021	FALSE	0.05974	6.66556	TRUE	0.0013	7.98611	TRUE	0	7.87264	TRUE	0	8.08424	TRUE	0	TRUE
ILMN_1751086	ILMN_1751086	NM_015459.3	ATL3	1926	AGAACACAACAAGCCCCTACTGATTTCTGGGTTTCTGCCACGGCCACAGG	11	-	63396717-63396766	"Homo sapiens atlastin GTPase 3 (ATL3), mRNA."	-1.38747	-1.5634	-1.21155	9.24134	-17.4983	5.21e-09	3.22e-07	11.0681	6	9.84861	TRUE	0	10.0731	TRUE	0	9.88346	TRUE	0	8.48032	TRUE	0	8.60087	TRUE	0	8.5616	TRUE	0	TRUE
ILMN_1681949	ILMN_1681949	NM_006206.3	PDGFRA	5699	CTGTGAGCCTTGCATGACATCATGAGGCCGGATGAAACTTCTCAGTCCAG	4	+	54858477-54858526	"Homo sapiens platelet-derived growth factor receptor, alpha polypeptide (PDGFRA), mRNA."	-1.32307	-1.49121	-1.15493	7.13234	-17.4583	5.33e-09	3.29e-07	11.0436	3	7.66059	TRUE	0	7.83253	TRUE	0	7.88852	TRUE	0	6.46811	FALSE	0.0974	6.46465	FALSE	0.06623	6.47967	FALSE	0.05195	TRUE
ILMN_2389506	ILMN_2389506	NM_181755.1	HSD11B1	378	GGCACCATGGAAGACATGACCTTCGCAGAGCAATTTGTTGCCCAAGCAGG	1	+	207946728-207946777	"Homo sapiens hydroxysteroid (11-beta) dehydrogenase 1 (HSD11B1), transcript variant 2, mRNA."	1.45524	1.26982	1.64067	7.3684	17.413	5.47e-09	3.36e-07	11.0158	4	6.56875	FALSE	0.01429	6.53994	FALSE	0.01299	6.81364	TRUE	0	8.10014	TRUE	0	8.06009	TRUE	0	8.12783	TRUE	0	TRUE
ILMN_2059357	ILMN_2059357	NM_002260.3	KLRC2	1007	GTGGTTGCCAATGTCTCAGGGAGGTTGAAATAGGAGATGACCACTAATTG	12	-	10583362-10583411	"Homo sapiens killer cell lectin-like receptor subfamily C, member 2 (KLRC2), mRNA."	1.18613	1.03473	1.33753	6.78258	17.382	5.57e-09	3.41e-07	10.9968	3	6.21652	FALSE	0.8987	6.15851	FALSE	0.98442	6.19352	FALSE	0.94416	7.44577	TRUE	0	7.30574	TRUE	0	7.37542	TRUE	0	TRUE
ILMN_1733669	ILMN_1733669	NM_004934.2	CDH18	2592	GCCTATGAGGGTCAGAGATCAGAAGCTGGGTCTATCAGCTCGCTGGATTC	5	-	19607502-19607551	"Homo sapiens cadherin 18, type 2 (CDH18), mRNA."	1.11718	0.974414	1.25995	6.86595	17.3618	5.64e-09	3.44e-07	10.9843	3	6.30945	FALSE	0.64156	6.32341	FALSE	0.58701	6.28922	FALSE	0.71688	7.45635	TRUE	0	7.43521	TRUE	0	7.38207	TRUE	0	TRUE
ILMN_1658494	ILMN_1658494	NM_014059.2	C13orf15	797	TCTGCTGCCAGAGGGGACAAAGACGTGCACTCAACCTTCTACCAGGCCAC	13	+	40942702-40942751	"Homo sapiens chromosome 13 open reading frame 15 (C13orf15), mRNA."	-1.7912	-2.02021	-1.56218	9.13068	-17.3531	5.67e-09	3.45e-07	10.9789	6	10.177	TRUE	0	10.1203	TRUE	0	9.78155	TRUE	0	8.32166	TRUE	0	8.22097	TRUE	0	8.16262	TRUE	0	TRUE
ILMN_3223204	ILMN_3223204	XR_041261.1	LOC730081	1795	TGCAGCCATGTAAGCAAGTACCTTTCACCTCCCGCCATGATTCTGAGGCC				"PREDICTED: Homo sapiens misc_RNA (LOC730081), miscRNA."	1.27289	1.11002	1.43577	7.05836	17.3398	5.71e-09	3.46e-07	10.9707	3	6.36855	FALSE	0.3974	6.38944	FALSE	0.28701	6.50775	FALSE	0.05974	7.64202	TRUE	0	7.78204	TRUE	0	7.66037	TRUE	0	TRUE
ILMN_1666078	ILMN_1666078	NR_001434.1	HLA-H	1011	GATAGAAAAGGAGGGAGCTACTCTCAGGCTGCAAGCGGCAACAGTGCCCA	6	+	29859670-29859682:29860123-29860155:29860298-29860301	"Homo sapiens major histocompatibility complex, class I, H (pseudogene) (HLA-H), non-coding RNA."	1.30503	1.1379	1.47215	8.30254	17.3252	5.76e-09	3.48e-07	10.9617	6	7.77893	TRUE	0	7.5917	TRUE	0	7.57946	TRUE	0	8.97847	TRUE	0	8.91645	TRUE	0	8.97026	TRUE	0	TRUE
ILMN_1660691	ILMN_1660691	NM_006868.2	RAB31	3705	CCCTGTAGTCCAGTGGTGCTGCCCTGTTGTGCAAACTGCTCCTTTTTCTC	18	+	9852301-9852350	"Homo sapiens RAB31, member RAS oncogene family (RAB31), mRNA."	-1.77166	-1.99875	-1.54456	8.64213	-17.309	5.81e-09	3.51e-07	10.9517	6	9.2771	TRUE	0	9.71107	TRUE	0	9.5957	TRUE	0	7.77546	TRUE	0	7.7511	TRUE	0	7.74234	TRUE	0	TRUE
ILMN_1724634	ILMN_1724634	XM_928570.1	LOC645550	4498	CTGCCCTGTGGCGGGAGGTGAGACATGTTGGCAGTAATGCTGCCTTGCTT	8	+	7415873-7415922	"PREDICTED: Homo sapiens hypothetical protein LOC645550 (LOC645550), mRNA."	1.17666	1.02569	1.32762	6.94305	17.2934	5.86e-09	3.53e-07	10.9421	3	6.3376	FALSE	0.53117	6.34374	FALSE	0.5039	6.38283	FALSE	0.33636	7.45053	TRUE	0	7.5653	TRUE	0	7.57831	TRUE	0	TRUE
ILMN_2122081	ILMN_2122081	NM_001001394.2	HCG3	706	CACCACCAAGAGAATCATTGAGAATGGCCAAGAAAGGGTGGAAGTGGAGG				"Homo sapiens HCG3 gene (HCG3), mRNA."	1.31117	1.14276	1.47959	7.13845	17.2736	5.93e-09	3.56e-07	10.9298	3	6.45162	FALSE	0.14286	6.45271	FALSE	0.11039	6.54427	FALSE	0.03506	7.85456	TRUE	0	7.6703	TRUE	0	7.85726	TRUE	0	TRUE
ILMN_1675062	ILMN_1675062	NM_006097.3	MYL9	998	CGTGTATCCCCACACAAATGCAAGCTCACCAAGGTCCCCTCTCAGTCCCC	20	+	34611451-34611500	"Homo sapiens myosin, light chain 9, regulatory (MYL9), transcript variant 1, mRNA."	-1.18508	-1.33809	-1.03207	7.95938	-17.1842	6.25e-09	3.73e-07	10.8742	6	8.47407	TRUE	0	8.60725	TRUE	0	8.57446	TRUE	0	7.3332	TRUE	0	7.41301	TRUE	0	7.35431	TRUE	0	TRUE
ILMN_1808011	ILMN_1808011	NM_052943.2	FAM46B	2164	GAGCCCTCCTGCCTGGGAGCTTGTTCTTTGGAAGGTGCTGAGCCTGAATT	1	-	27204252-27204301	"Homo sapiens family with sequence similarity 46, member B (FAM46B), mRNA."	-1.34415	-1.51801	-1.17029	7.37451	-17.1537	6.36e-09	3.78e-07	10.8553	6	8.11384	TRUE	0	7.91988	TRUE	0	8.10604	TRUE	0	6.7188	TRUE	0.0026	6.62364	TRUE	0.0039	6.76487	TRUE	0.0013	TRUE
ILMN_1788489	ILMN_1788489	NM_021018.2	HIST1H3F	290	CTGCGAGGCTTACCTGGTGGGGCTCTTTGAGGACACCAACCTGTGTGCTA	6	-	26358475-26358524	"Homo sapiens histone cluster 1, H3f (HIST1H3F), mRNA."	1.30168	1.13327	1.47009	7.43427	17.1489	6.38e-09	3.78e-07	10.8523	6	6.892	TRUE	0	6.7399	TRUE	0	6.71838	TRUE	0	8.07022	TRUE	0	8.16457	TRUE	0	8.02052	TRUE	0	TRUE
ILMN_1745242	ILMN_1745242	NM_021105.1	PLSCR1	422	CCTGGCCCAGCTGGCTTTCCTGTCCCAAATCAGCCAGTGTATAATCAGCC	3	-	147729187-147729236	"Homo sapiens phospholipid scramblase 1 (PLSCR1), mRNA."	1.78964	1.55809	2.02118	7.9406	17.1485	6.38e-09	3.78e-07	10.852	6	7.25256	TRUE	0	6.85454	TRUE	0	7.03026	TRUE	0	8.70152	TRUE	0	8.93065	TRUE	0	8.87409	TRUE	0	TRUE
ILMN_1724250	ILMN_1724250	NM_002087.2	GRN	1690	AAGGCTCGATCCTGCGAGAAGGAAGTGGTCTCTGCCCAGCCTGCCACCTT	17	+	39785292-39785341	"Homo sapiens granulin (GRN), mRNA."	1.1844	1.03092	1.33788	8.60456	17.1213	6.48e-09	3.83e-07	10.8351	6	8.0083	TRUE	0	8.07348	TRUE	0	7.95529	TRUE	0	9.25427	TRUE	0	9.19571	TRUE	0	9.14029	TRUE	0	TRUE
ILMN_2269256	ILMN_2269256	NM_021800.2	DNAJC12	789	GGAAGAGCAAGACTGTCCCCTATGCTGCCAACATGCAGTCTTTGTTTATG	10	-	69556800-69556849	"Homo sapiens DnaJ (Hsp40) homolog, subfamily C, member 12 (DNAJC12), transcript variant 1, mRNA."	2.53944	2.21007	2.86881	7.85005	17.1062	6.54e-09	3.85e-07	10.8256	4	7.01145	TRUE	0	6.36328	FALSE	0.40649	6.36626	FALSE	0.4026	9.09556	TRUE	0	9.15426	TRUE	0	9.1095	TRUE	0	TRUE
ILMN_3236344	ILMN_3236344	XM_001714786.1	CTGLF7	280	TCTGCCATGATTGTAAGTTTCCTGAGGCCTCCCCAGCCATGTGAAACTGA	10	-	46634941-46634990	"PREDICTED: Homo sapiens centaurin, gamma-like family, member 7 (CTGLF7), mRNA."	1.39386	1.21299	1.57474	9.41081	17.0982	6.57e-09	3.86e-07	10.8206	6	8.75637	TRUE	0	8.55874	TRUE	0	8.82651	TRUE	0	10.1509	TRUE	0	10.0643	TRUE	0	10.108	TRUE	0	TRUE
ILMN_1746013	ILMN_1746013	NM_004598.3	SPOCK1	4437	GTCTGTCCAGGTCTGTCCCCCTGCTCATCCCAGGATGCCACTCACATTTT	5	-	136339966-136340015	"Homo sapiens sparc/osteonectin, cwcv and kazal-like domains proteoglycan (testican) 1 (SPOCK1), mRNA."	1.54732	1.34627	1.74837	7.56353	17.0754	6.66e-09	3.9e-07	10.8063	6	6.892	TRUE	0	6.85285	TRUE	0	6.62476	TRUE	0.00649	8.23937	TRUE	0	8.31346	TRUE	0	8.45873	TRUE	0	TRUE
ILMN_2384857	ILMN_2384857	NM_182908.3	DHRS2	1418	CATGCTAGGCTTGAGGAAGAAGAAAAACGCTTCGGCATTCTCCTTAGGAC	14	+	23184428-23184477	"Homo sapiens dehydrogenase/reductase (SDR family) member 2 (DHRS2), transcript variant 1, mRNA."	1.28244	1.11575	1.44912	7.1466	17.0704	6.68e-09	3.9e-07	10.8031	3	6.52036	FALSE	0.03506	6.54569	FALSE	0.01039	6.4501	FALSE	0.14805	7.85193	TRUE	0	7.66707	TRUE	0	7.84446	TRUE	0	TRUE
ILMN_2165753	ILMN_2165753	NM_001080840.1	HLA-A29.1	624	ACGGACGCCCCCAAGACGCATATGACTCACCACGCTGTCTCTGACCATGA				"Homo sapiens major histocompatibility complex class I HLA-A29.1 (HLA-A29.1), mRNA. XM_001132736 XM_001132742 XM_001132747 XM_001132750 XM_001132753 XM_001132757 XM_001132760 XM_001132769 XM_001132772 XM_001132776 XM_001132779 XM_001132781 XM_001132783 XM_001132785 XM_001132794"	1.70838	1.48619	1.93056	8.7699	17.0596	6.72e-09	3.91e-07	10.7964	6	7.83008	TRUE	0	7.76549	TRUE	0	8.15155	TRUE	0	9.61011	TRUE	0	9.69774	TRUE	0	9.56441	TRUE	0	TRUE
ILMN_1693483	ILMN_1693483	NM_003862.1	FGF18	1183	AGGTCGCCCTGGCCACACTCACACTCCCAGAAAACTGCATCAGAGGAATA	5	+	170816436-170816485	"Homo sapiens fibroblast growth factor 18 (FGF18), mRNA."	1.37854	1.19913	1.55795	7.04224	17.048	6.77e-09	3.93e-07	10.7891	3	6.35671	FALSE	0.45455	6.35749	FALSE	0.41818	6.34473	FALSE	0.51039	7.81913	TRUE	0	7.8082	TRUE	0	7.5672	TRUE	0	TRUE
ILMN_1653745	ILMN_1653745	XM_001126243.1	LOC727958	93	GGGAGAGGCTGACCAGAAGAAAGGCCGACGTGCAAGAAACCCAGCCTCCG	9	+	42240955-42241004	"PREDICTED: Homo sapiens hypothetical protein LOC727958 (LOC727958), mRNA."	1.27622	1.10982	1.44262	7.0223	17.0166	6.89e-09	3.99e-07	10.7694	3	6.42728	FALSE	0.21039	6.35435	FALSE	0.44286	6.37093	FALSE	0.38831	7.67508	TRUE	0	7.76091	TRUE	0	7.54523	TRUE	0	TRUE
ILMN_1727402	ILMN_1727402	NM_005335.3	HCLS1	1731	GTGTTCCTGACTCCTTCCCAATGAACACCTCTCTGCCACCCCAAGCTCTG	3	-	122833112-122833161	"Homo sapiens hematopoietic cell-specific Lyn substrate 1 (HCLS1), mRNA."	2.38495	2.07386	2.69605	8.64443	17.0094	6.92e-09	3.99e-07	10.7649	6	7.84696	TRUE	0	7.21773	TRUE	0	7.29116	TRUE	0	9.7811	TRUE	0	9.82993	TRUE	0	9.89968	TRUE	0	TRUE
ILMN_3240226	ILMN_3240226	NR_015357.1	LOC791120	1135	GCCTCAGTGTCCAGCACTGTGCCCTGCACATGGAAAGCCCCTACGTTTGT				"Homo sapiens hypothetical LOC791120 (LOC791120), non-coding RNA."	1.4052	1.22102	1.58937	7.56772	16.9279	7.26e-09	4.18e-07	10.7135	6	6.88499	TRUE	0	6.78185	TRUE	0	6.92851	TRUE	0	8.16098	TRUE	0	8.41672	TRUE	0	8.23325	TRUE	0	TRUE
ILMN_2203976	ILMN_2203976	NM_001472.2	GAGE2C	488	TAAAATTCTCCCAATAAAGCTTTACAGCCTTCTGCAAAGAAGTCTTGCGC	X	+	49120385-49120434	"Homo sapiens G antigen 2C (GAGE2C), mRNA."	1.16632	1.01324	1.31941	6.86314	16.904	7.36e-09	4.22e-07	10.6984	3	6.25585	FALSE	0.83506	6.29185	FALSE	0.71299	6.29224	FALSE	0.70649	7.5339	TRUE	0	7.42175	TRUE	0	7.38327	TRUE	0	TRUE
ILMN_1691476	ILMN_1691476	NM_053032.2	MYLK	1793	AGAGCTGGAGAACTCCATGTACTTTGGAATCTCCTCCAAGATAGCCAGAG	3	-	124814653-124814702	"Homo sapiens myosin light chain kinase (MYLK), transcript variant 8, mRNA."	-1.39109	-1.57399	-1.20819	8.62957	-16.8748	7.49e-09	4.29e-07	10.6799	6	9.17998	TRUE	0	9.33262	TRUE	0	9.46274	TRUE	0	7.98374	TRUE	0	7.88833	TRUE	0	7.93	TRUE	0	TRUE
ILMN_1669133	ILMN_1669133	XM_932294.1	LOC643171	342	AGTGGCAGGAGCGCTGTCAGGCTTGGTGAAGGGTGTGAGCTGTCCAACGG	13	-	101502-101551	"PREDICTED: Homo sapiens similar to gamma-glutamyltransferase 2, transcript variant 9 (LOC643171), mRNA."	1.20483	1.04632	1.36334	6.99557	16.8644	7.54e-09	4.3e-07	10.6733	3	6.43991	FALSE	0.16753	6.35105	FALSE	0.47532	6.38849	FALSE	0.31039	7.67763	TRUE	0	7.60789	TRUE	0	7.50843	TRUE	0	TRUE
ILMN_1676984	ILMN_1676984	NM_004083.4	DDIT3	473	ACCAAGGGAGAACCAGGAAACGGAAACAGAGTGGTCATTCCCCAGCCCGG	12	-	57910759-57910808	"Homo sapiens DNA-damage-inducible transcript 3 (DDIT3), mRNA."	1.35265	1.17455	1.53074	8.19626	16.8508	7.6e-09	4.32e-07	10.6647	6	7.39186	TRUE	0	7.50694	TRUE	0	7.66102	TRUE	0	8.83194	TRUE	0	8.90359	TRUE	0	8.88223	TRUE	0	TRUE
ILMN_2225537	ILMN_2225537	NM_012212.2	PTGR1	916	CGTCTACCGCTGGCAAGGAGATGCCCGCCAAAAAGCTCTGAAGGACTTGC	9	-	113372208-113372257	"Homo sapiens prostaglandin reductase 1 (PTGR1), mRNA."	-2.05134	-2.3215	-1.78119	9.65619	-16.847	7.62e-09	4.32e-07	10.6623	6	10.6507	TRUE	0	10.983	TRUE	0	10.4118	TRUE	0	8.66324	TRUE	0	8.5767	TRUE	0	8.65161	TRUE	0	TRUE
ILMN_1659688	ILMN_1659688	NM_005567.2	LGALS3BP	1705	CTGGCGGCTCAGATCGCACCATTGCCTACGAAAACAAAGCCCTGATGCTC	17	-	74479435-74479484	"Homo sapiens lectin, galactoside-binding, soluble, 3 binding protein (LGALS3BP), mRNA."	1.36577	1.18585	1.5457	8.05724	16.8421	7.64e-09	4.32e-07	10.6591	6	7.50329	TRUE	0	7.27207	TRUE	0	7.3477	TRUE	0	8.6692	TRUE	0	8.7213	TRUE	0	8.82988	TRUE	0	TRUE
ILMN_1781742	ILMN_1781742	NM_173698.1	FAM133A	3030	CCAAATGGCATACTTACAAGACGGATGCAACCTGGGTCCTTAGGTCGCTG	X	+	92853791-92853840	"Homo sapiens family with sequence similarity 133, member A (FAM133A), mRNA."	1.52422	1.32296	1.72549	7.2504	16.8026	7.82e-09	4.41e-07	10.6341	4	6.35105	FALSE	0.46883	6.68498	TRUE	0	6.42883	FALSE	0.18701	7.95626	TRUE	0	8.06334	TRUE	0	8.01793	TRUE	0	TRUE
ILMN_2372681	ILMN_2372681	NM_175868.1	MAGEA6	1196	AAGAGTGAGTCTGAGCACGAGTTGCAGCCAGGGCCAGTGGGAGGGGGTTT	X	+	151620904-151620911:151620912-151620953	"Homo sapiens melanoma antigen family A, 6 (MAGEA6), transcript variant 2, mRNA."	1.8723	1.62496	2.11963	7.77642	16.7951	7.86e-09	4.42e-07	10.6293	6	6.69421	TRUE	0	6.77051	TRUE	0	7.0561	TRUE	0	8.84441	TRUE	0	8.77508	TRUE	0	8.51821	TRUE	0	TRUE
ILMN_1789733	ILMN_1789733	NM_015526.1	CLIP3	3270	CAGCTCACGACTGCCCCTTCACTGCATGTCCCCAAACTCAGCATGACTCC	19	-	41197432-41197481	"Homo sapiens CAP-GLY domain containing linker protein 3 (CLIP3), mRNA."	-2.37091	-2.68462	-2.0572	7.5562	-16.7682	7.98e-09	4.48e-07	10.6121	3	8.7192	TRUE	0	8.40491	TRUE	0	9.10085	TRUE	0	6.30808	FALSE	0.5	6.41175	FALSE	0.13896	6.39239	FALSE	0.17922	TRUE
ILMN_1659273	ILMN_1659273	XM_497029.2	LOC441408	1270	ATTAGATTCTTTCTCACAGCCCTCAGAAGGAACCAGCCCTGCCAAGAACT	9	+	46689960-46690009	"PREDICTED: Homo sapiens hypothetical LOC441408, transcript variant 1 (LOC441408), mRNA."	1.60706	1.39376	1.82036	7.68216	16.7164	8.23e-09	4.6e-07	10.579	6	7.07898	TRUE	0	6.85974	TRUE	0	6.69718	TRUE	0	8.55815	TRUE	0	8.47427	TRUE	0	8.42466	TRUE	0	TRUE
ILMN_2298365	ILMN_2298365	NM_181677.1	PPP2R2B	231	CTTCTGCCATGATTGTAAGTTTCCTGAGACCTCCCCAGCCATGCAGAACT	5	-	146060898-146060898:146394925-146394934:146394935-146394973	"Homo sapiens protein phosphatase 2 (formerly 2A), regulatory subunit B, beta isoform (PPP2R2B), transcript variant 5, mRNA."	1.2046	1.04459	1.3646	8.05899	16.7036	8.3e-09	4.63e-07	10.5709	6	7.44378	TRUE	0	7.37231	TRUE	0	7.554	TRUE	0	8.62323	TRUE	0	8.65786	TRUE	0	8.70278	TRUE	0	TRUE
ILMN_3236833	ILMN_3236833	XM_001719794.1	LOC100133542	414	ACTAACGAGGACGCCGTCCAGGGCATCGCTAACGAGGACGCCGTCCACAG				"PREDICTED: Homo sapiens hypothetical protein LOC100133542 (LOC100133542), partial mRNA."	1.2252	1.06232	1.38808	7.07144	16.6892	8.37e-09	4.65e-07	10.5616	3	6.39873	FALSE	0.29091	6.41019	FALSE	0.21558	6.56759	FALSE	0.01948	7.7108	TRUE	0	7.62606	TRUE	0	7.71525	TRUE	0	TRUE
ILMN_1708934	ILMN_1708934	NM_001124.1	ADM	1295	GTCTCAGCGAGGTGTAAAGTTGTTCGCCGCGTGGAATGTGAGTGTGTTTG	11	+	10285345-10285394	"Homo sapiens adrenomedullin (ADM), mRNA."	-2.00885	-2.27617	-1.74153	11.1762	-16.673	8.45e-09	4.69e-07	10.5513	6	11.8899	TRUE	0	12.2598	TRUE	0	12.3922	TRUE	0	10.2003	TRUE	0	10.2747	TRUE	0	10.0403	TRUE	0	TRUE
ILMN_1881909	ILMN_1881909	BU536065		61	TTCCAGGGCACGAGTTCGAGGCCAGCCTGGTCCACATGGGTCGGaaaaaa	19	+	53113558-53113604:53118848-53118850	"AGENCOURT_10229596 NIH_MGC_141 Homo sapiens cDNA clone IMAGE:6563923 5, mRNA sequence"	1.80598	1.5655	2.04646	10.1624	16.6624	8.5e-09	4.7e-07	10.5445	6	9.23872	TRUE	0	9.05717	TRUE	0	9.48221	TRUE	0	10.9315	TRUE	0	11.1741	TRUE	0	11.0904	TRUE	0	TRUE
ILMN_3233179	ILMN_3233179	XM_001132928.1	LOC728969	3711	CAGGCAGTGGAGCTAACAGCTTAGTCACCAGGACCCCCAGACCTGCAAAC	1	+	21630977-21631026	"PREDICTED: Homo sapiens similar to heparan sulfate 6-O-sulfotransferase 1 (LOC728969), mRNA."	-1.09311	-1.23881	-0.947405	7.42429	-16.6454	8.59e-09	4.74e-07	10.5335	6	7.99649	TRUE	0	7.97213	TRUE	0	7.94393	TRUE	0	6.85763	TRUE	0.0013	6.842	TRUE	0.0013	6.93359	TRUE	0	TRUE
ILMN_3246401	ILMN_3246401	NM_031426.2	AIF1L	3291	GGTGGATGAAGTATGTGTGTGCGTGTGCATGGGAGTGTGCGTGGACTGGG	9	+	132988263-132988312	"Homo sapiens allograft inflammatory factor 1-like (AIF1L), transcript variant 1, mRNA."	1.10655	0.958799	1.2543	7.29126	16.6164	8.74e-09	4.81e-07	10.5149	6	6.71927	TRUE	0	6.71927	TRUE	0	6.7754	TRUE	0	7.81713	TRUE	0	7.80899	TRUE	0	7.90748	TRUE	0	TRUE
ILMN_1663640	ILMN_1663640	NM_000240.2	MAOA	3931	GGTGCCTAATGTTCCATGTCTGAAGTTTGCCCCAGTGCTACACGTTGGAG	X	+	43490870-43490919	"Homo sapiens monoamine oxidase A (MAOA), nuclear gene encoding mitochondrial protein, mRNA."	1.1993	1.0389	1.35969	6.91735	16.5895	8.88e-09	4.86e-07	10.4976	3	6.3827	FALSE	0.35325	6.35105	FALSE	0.47532	6.21935	FALSE	0.91039	7.48106	TRUE	0	7.49382	TRUE	0	7.57611	TRUE	0	TRUE
ILMN_1737981	ILMN_1737981	NM_020116.2	FSTL5	4734	GTCTGTCGCATACATCCTTCTTTTGTAGCTTACACCATGTGGATGCTCTG	4	-	162524545-162524594	"Homo sapiens follistatin-like 5 (FSTL5), mRNA."	1.87142	1.62111	2.12173	8.16705	16.5881	8.89e-09	4.86e-07	10.4967	6	6.95074	TRUE	0	7.27592	TRUE	0	7.46736	TRUE	0	9.1095	TRUE	0	9.09939	TRUE	0	9.09939	TRUE	0	TRUE
ILMN_1804629	ILMN_1804629	NM_001042482.1	TPK1	2004	TGAAAGGAGCAGTGGCCCGCGTGATTGTGGCATTTAAGGAGCAGTGGCCC	7	-	144149418-144149467	"Homo sapiens thiamin pyrophosphokinase 1 (TPK1), transcript variant 2, mRNA."	1.29594	1.12243	1.46945	7.07324	16.5713	8.98e-09	4.9e-07	10.4859	3	6.55413	FALSE	0.01688	6.3175	FALSE	0.61299	6.4042	FALSE	0.25844	7.66511	TRUE	0	7.73023	TRUE	0	7.7683	TRUE	0	TRUE
ILMN_3235597	ILMN_3235597	NR_024333.1	LOC147727	1625	ACACTGAAAAGTCGAGGCCAAAGGAATGGGCTCCAGACAGCCTCCTCCGG	19	-	10762874-10762923	"Homo sapiens hypothetical LOC147727 (LOC147727), non-coding RNA."	1.52872	1.3239	1.73355	7.82224	16.5592	9.05e-09	4.92e-07	10.478	6	7.18072	TRUE	0	7.11421	TRUE	0	6.87871	TRUE	0	8.63019	TRUE	0	8.66011	TRUE	0	8.4695	TRUE	0	TRUE
ILMN_3265742	ILMN_3265742	XR_038851.1	LOC100130835	467	GGTTAACAATGATAAAAGCTCGGCCGGGCGCGGGGGCTCACGCCTGTAAT	11	+	67427262-67427311	"PREDICTED: Homo sapiens misc_RNA (LOC100130835), miscRNA."	-1.18182	-1.34037	-1.02326	8.93497	-16.5378	9.17e-09	4.97e-07	10.4642	6	9.60393	TRUE	0	9.48508	TRUE	0	9.48861	TRUE	0	8.27225	TRUE	0	8.40827	TRUE	0	8.35166	TRUE	0	TRUE
ILMN_1723978	ILMN_1723978	NM_002305.3	LGALS1	208	AGACAGCAACAACCTGTGCCTGCACTTCAACCCTCGCTTCAACGCCCACG	22	+	36404457-36404506	"Homo sapiens lectin, galactoside-binding, soluble, 1 (LGALS1), mRNA."	-1.10428	-1.25247	-0.956099	13.1713	-16.5338	9.19e-09	4.97e-07	10.4616	6	13.6611	TRUE	0	13.7685	TRUE	0	13.7406	TRUE	0	12.5803	TRUE	0	12.6374	TRUE	0	12.6396	TRUE	0	TRUE
ILMN_2415144	ILMN_2415144	NM_004510.2	SP110	1472	GGATTTTCACTGTTCTAAGCTCCCCGTGACCTGTGGTGAGGCGAAAGGGA	2	-	230751143-230751192	"Homo sapiens SP110 nuclear body protein (SP110), transcript variant b, mRNA."	1.31888	1.14178	1.49598	8.78184	16.5229	9.25e-09	4.99e-07	10.4546	6	8.09115	TRUE	0	8.12005	TRUE	0	8.156	TRUE	0	9.49936	TRUE	0	9.53653	TRUE	0	9.28795	TRUE	0	TRUE
ILMN_2133675	ILMN_2133675	NM_000199.2	SGSH	2392	ACTGGCGTTGCTGGGTGGCGATGCCCGTCCTCTGGCTTGGGTTAATTCTT	17	-	75797925-75797974	"Homo sapiens N-sulfoglucosamine sulfohydrolase (sulfamidase) (SGSH), mRNA."	-1.24583	-1.41353	-1.07812	8.10101	-16.4821	9.48e-09	5.1e-07	10.4281	6	8.59754	TRUE	0	8.80372	TRUE	0	8.77052	TRUE	0	7.50305	TRUE	0	7.43075	TRUE	0	7.50049	TRUE	0	TRUE
ILMN_3184978	ILMN_3184978	XM_001721625.1	LOC100128098	165	GGGCAGATTCTGGCTGCCTTTTAATTTCGTCCTTCACCTGATATCTGTGC	10	+	17481149-17481198	"PREDICTED: Homo sapiens hypothetical protein LOC100128098 (LOC100128098), mRNA."	1.10618	0.9571	1.25525	6.88654	16.4632	9.59e-09	5.15e-07	10.4159	3	6.28198	FALSE	0.74416	6.36187	FALSE	0.40909	6.35651	FALSE	0.46234	7.48916	TRUE	0	7.44354	TRUE	0	7.38619	TRUE	0	TRUE
ILMN_1724533	ILMN_1724533	NM_015364.2	LY96	505	TGGGAGCCCAGAAGAAATGCTCTTTTGCTTGGAGTTTGTCATCCTACACC	8	+	75103777-75103826	"Homo sapiens lymphocyte antigen 96 (LY96), mRNA."	1.14679	0.992127	1.30145	9.87344	16.4511	9.66e-09	5.17e-07	10.4081	6	9.28194	TRUE	0	9.31741	TRUE	0	9.3008	TRUE	0	10.4365	TRUE	0	10.3688	TRUE	0	10.5353	TRUE	0	TRUE
ILMN_1665257	ILMN_1665257	NM_014677.3	RIMS2	4279	AGAAGTGGTCAGGAACAATCATCAGCCCTCCTCTGGGCGGGAATCAGAGC	8	+	104996998-104996998:104997818-104997866	"Homo sapiens regulating synaptic membrane exocytosis 2 (RIMS2), transcript variant 2, mRNA."	1.23119	1.0648	1.39758	7.01895	16.4175	9.86e-09	5.26e-07	10.3862	3	6.3174	FALSE	0.61688	6.48725	FALSE	0.05065	6.40542	FALSE	0.25455	7.56625	TRUE	0	7.71901	TRUE	0	7.61838	TRUE	0	TRUE
ILMN_1795181	ILMN_1795181	NM_017631.4	DDX60	5065	ACTCTAGGCACAATCGGTGTCAATCGCTCTCAGGCTCCAGTGCTGTTGTC	4	-	169379554-169379603	"Homo sapiens DEAD (Asp-Glu-Ala-Asp) box polypeptide 60 (DDX60), mRNA."	1.28366	1.1101	1.45721	7.47579	16.4101	9.9e-09	5.27e-07	10.3814	6	6.78166	TRUE	0	6.79823	TRUE	0	6.92199	TRUE	0	8.22927	TRUE	0	8.10479	TRUE	0	8.0188	TRUE	0	TRUE
ILMN_2053527	ILMN_2053527	NM_031458.1	PARP9	2973	CTTGGGGTTGGGGTAGGTAGATACCAAATGAAACACTTTCAGGACCTTCC	3	-	123729671-123729720	"Homo sapiens poly (ADP-ribose) polymerase family, member 9 (PARP9), mRNA."	1.47943	1.27922	1.67964	7.80394	16.3949	9.99e-09	5.31e-07	10.3715	6	7.18441	TRUE	0	6.85648	TRUE	0	7.1518	TRUE	0	8.54989	TRUE	0	8.54979	TRUE	0	8.53129	TRUE	0	TRUE
ILMN_1716195	ILMN_1716195	NM_003518.3	HIST1H2BG	129	ACAAGGTGCTAAAACAGGTTCACCCCGATACTGGCATCTCATCCAAGGCC	6	-	26324673-26324722	"Homo sapiens histone cluster 1, H2bg (HIST1H2BG), mRNA."	1.25026	1.08093	1.4196	7.03117	16.3813	1.01e-08	5.34e-07	10.3626	3	6.51867	FALSE	0.03506	6.3869	FALSE	0.3	6.31256	FALSE	0.63766	7.64847	TRUE	0	7.72238	TRUE	0	7.59807	TRUE	0	TRUE
ILMN_1773764	ILMN_1773764	XM_927968.1	CECR7	3658	CTCAAAGGCCGGTGCCAGTGCAGGTCCTTGGTGTGCTGAATACTGGTCCC	22	+	15920888-15920937	"PREDICTED: Homo sapiens cat eye syndrome chromosome region, candidate 7 (CECR7), mRNA."	1.16787	1.00932	1.32641	7.90718	16.3433	1.03e-08	5.45e-07	10.3378	6	7.27885	TRUE	0	7.34358	TRUE	0	7.34731	TRUE	0	8.48694	TRUE	0	8.4052	TRUE	0	8.5812	TRUE	0	TRUE
ILMN_1760247	ILMN_1760247	NM_001252.3	CD70	638	GAGGGGACACACTCTGCACCAACCTCACTGGGACACTTTTGCCTTCCCGA	19	-	6586075-6586124	"Homo sapiens CD70 molecule (CD70), mRNA."	1.20619	1.04216	1.37023	7.11511	16.3147	1.05e-08	5.53e-07	10.3191	3	6.46916	FALSE	0.10649	6.51596	FALSE	0.02857	6.55093	FALSE	0.03247	7.71875	TRUE	0	7.81962	TRUE	0	7.61625	TRUE	0	TRUE
ILMN_1806037	ILMN_1806037	NM_003258.2	TK1	1071	TGACATCAGCCTGCTTCTTCCCCTCTGCGGCTTTCACTGCTGAGTTTCTG				"Homo sapiens thymidine kinase 1, soluble (TK1), mRNA."	-1.55563	-1.76725	-1.34401	8.76303	-16.3097	1.05e-08	5.53e-07	10.3158	6	9.40267	TRUE	0	9.44947	TRUE	0	9.77039	TRUE	0	7.98455	TRUE	0	7.99417	TRUE	0	7.97693	TRUE	0	TRUE
ILMN_1783909	ILMN_1783909	NM_001849.3	COL6A2	3069	TGTTCCACGAGAAGGACTATGACAGCCTGGCGCAACCCGGCTTCTTCGAC	21	+	46376821-46376870	"Homo sapiens collagen, type VI, alpha 2 (COL6A2), transcript variant 2C2, mRNA."	-1.15408	-1.31141	-0.996752	8.26456	-16.275	1.08e-08	5.63e-07	10.2931	6	8.92568	TRUE	0	8.83836	TRUE	0	8.76078	TRUE	0	7.73491	TRUE	0	7.67587	TRUE	0	7.65179	TRUE	0	TRUE
ILMN_1739576	ILMN_1739576	NM_016229.3	CYB5R2	1205	TTGGGTGTGGGCCTAACAAAAAGGGCTCAAGGGGCTGGAGACTGGCTGCT	11	-	7686419-7686468	"Homo sapiens cytochrome b5 reductase 2 (CYB5R2), mRNA."	1.31532	1.13589	1.49474	7.07133	16.2646	1.08e-08	5.65e-07	10.2862	3	6.50898	FALSE	0.03636	6.31449	FALSE	0.62468	6.41755	FALSE	0.22208	7.6673	TRUE	0	7.6703	TRUE	0	7.84936	TRUE	0	TRUE
ILMN_1802389	ILMN_1802389	NM_001031705.1	CXorf48	537	GAGCCAGGCATCTCAAACATCAAGGCAACTTCTGTGAAGCCCATCCGTTG	X	-	134119805-134119854	"Homo sapiens chromosome X open reading frame 48 (CXorf48), transcript variant 1, mRNA."	1.26017	1.08818	1.43216	7.03723	16.2565	1.09e-08	5.67e-07	10.2809	3	6.32715	FALSE	0.57662	6.41867	FALSE	0.18571	6.47562	FALSE	0.1	7.55378	TRUE	0	7.75489	TRUE	0	7.69328	TRUE	0	TRUE
ILMN_1807359	ILMN_1807359	NM_002975.2	CLEC11A	1101	ACCACGACTGCCAGCGGCGTCTCTACTACGTCTGCGAGTTCCCCTTCTAG	19	+	51228675-51228724	"Homo sapiens C-type lectin domain family 11, member A (CLEC11A), mRNA."	1.24928	1.07864	1.41992	9.20166	16.2436	1.1e-08	5.7e-07	10.2724	6	8.67008	TRUE	0	8.50719	TRUE	0	8.5538	TRUE	0	9.90725	TRUE	0	9.8454	TRUE	0	9.72626	TRUE	0	TRUE
ILMN_1712759	ILMN_1712759	NM_198538.1	SBSN	755	AACACGCCTTTCATCAACCTTCCCGCCCTGTGGAGGAGCGTCGCCAACAT	19	-	40706261-40706275:40707453-40707487	"Homo sapiens suprabasin (SBSN), mRNA."	1.41348	1.22031	1.60665	7.12463	16.2347	1.1e-08	5.71e-07	10.2666	3	6.38122	FALSE	0.35325	6.40679	FALSE	0.22208	6.46566	FALSE	0.12208	7.75079	TRUE	0	7.72452	TRUE	0	8.0188	TRUE	0	TRUE
ILMN_1659365	ILMN_1659365	XM_930721.1	LOC653071	65	TCCTGGTGTAGAGAAGTCCCTCAACCTATTGTGCAATGAGTTTTGAGAAG	4	-	62723-62738:62739-62772	"PREDICTED: Homo sapiens similar to CG32820-PA, isoform A, transcript variant 5 (LOC653071), mRNA."	1.74811	1.50891	1.9873	7.45261	16.215	1.12e-08	5.76e-07	10.2536	4	6.40262	FALSE	0.28442	6.85188	TRUE	0	6.48115	FALSE	0.09481	8.35001	TRUE	0	8.27363	TRUE	0	8.35635	TRUE	0	TRUE
ILMN_1757406	ILMN_1757406	NM_005319.3	HIST1H1C	551	GTGGCTAAGAGCCCAAAGAAGGCCAAGGTTGCGAAGCCCAAGAAAGCTGC	6	-	26164078-26164127	"Homo sapiens histone cluster 1, H1c (HIST1H1C), mRNA."	3.49856	3.01979	3.97732	10.7985	16.2131	1.12e-08	5.76e-07	10.2524	6	9.59299	TRUE	0	9.10418	TRUE	0	8.45047	TRUE	0	12.5432	TRUE	0	12.5903	TRUE	0	12.5099	TRUE	0	TRUE
ILMN_3234142	ILMN_3234142	NR_024510.1	LOC728855	954	CCTGAAGGGCTCGTGCAGACGTACAGGCGGGATCTTCTGGAAGTGAGAAT	1	-	144300781-144300830	"Homo sapiens hypothetical LOC728855 (LOC728855), non-coding RNA."	1.70931	1.47535	1.94328	7.42043	16.2095	1.12e-08	5.76e-07	10.25	4	6.7858	TRUE	0	6.51135	FALSE	0.02857	6.40016	FALSE	0.27403	8.14996	TRUE	0	8.4059	TRUE	0	8.26939	TRUE	0	TRUE
ILMN_2219466	ILMN_2219466	NM_004900.3	APOBEC3B	668	ACCCTTTGGTCCTTCGACGGCGCCAGACCTACTTGTGCTATGAGGTGGAG	22	+	37715452-37715501	"Homo sapiens apolipoprotein B mRNA editing enzyme, catalytic polypeptide-like 3B (APOBEC3B), mRNA."	-1.1648	-1.3243	-1.0053	7.57238	-16.2028	1.12e-08	5.77e-07	10.2455	6	8.14719	TRUE	0	8.07953	TRUE	0	8.23763	TRUE	0	6.92568	TRUE	0.0013	7.04009	TRUE	0	7.00419	TRUE	0	TRUE
ILMN_1663390	ILMN_1663390	NM_001255.2	CDC20	1554	AAGGCCAGTGCAGCCAAAAGCAGCCTCATCCACCAAGGCATCCGCTGAAG	1	+	43601340-43601387:43601388-43601389	"Homo sapiens cell division cycle 20 homolog (S. cerevisiae) (CDC20), mRNA."	-1.13463	-1.29006	-0.979207	11.813	-16.1968	1.13e-08	5.77e-07	10.2416	6	12.2953	TRUE	0	12.3884	TRUE	0	12.4572	TRUE	0	11.2758	TRUE	0	11.2104	TRUE	0	11.2509	TRUE	0	TRUE
ILMN_2389876	ILMN_2389876	NM_015927.3	TGFB1I1	1673	AGCCCCCTTACTGGGGGAGGGTCCTTGCAATTCCAGCGAATCGGAGGCCA	16	+	31396652-31396701	"Homo sapiens transforming growth factor beta 1 induced transcript 1 (TGFB1I1), transcript variant 2, mRNA."	-1.19209	-1.35555	-1.02862	9.48813	-16.1801	1.14e-08	5.82e-07	10.2306	6	10.1312	TRUE	0	10.1445	TRUE	0	9.97681	TRUE	0	8.94122	TRUE	0	8.9026	TRUE	0	8.83242	TRUE	0	TRUE
ILMN_2095660	ILMN_2095660	NM_024943.1	TMEM156	1805	AACCAAGATCACGCCACTGCATTACAGCCTGGTGCAGAGCAAGACTCTGT	4	-	38968445-38968494	"Homo sapiens transmembrane protein 156 (TMEM156), mRNA."	1.55707	1.34347	1.77068	8.21292	16.1734	1.14e-08	5.82e-07	10.2262	6	7.48446	TRUE	0	7.60795	TRUE	0	7.21075	TRUE	0	9.00521	TRUE	0	8.98569	TRUE	0	8.98348	TRUE	0	TRUE
ILMN_1688178	ILMN_1688178	NM_015703.3	RRP7A	1102	TCTTGCCTCCACACCCTCCTCTCCAGGACCCTGGATGAATCCGTTCTGTG	22	-	42908623-42908672	"Homo sapiens ribosomal RNA processing 7 homolog A (S. cerevisiae) (RRP7A), mRNA."	-1.19447	-1.35833	-1.0306	8.55098	-16.1727	1.15e-08	5.82e-07	10.2257	6	9.10217	TRUE	0	9.12235	TRUE	0	9.22011	TRUE	0	7.9638	TRUE	0	7.85993	TRUE	0	8.0375	TRUE	0	TRUE
ILMN_1701441	ILMN_1701441	NM_057159.2	LPAR1	3057	CTTTGTTTGAGGGACTCGTTATCCAGCTCTTGGTAGCCACACCTGCAATG	9	-	113636115-113636164	"Homo sapiens lysophosphatidic acid receptor 1 (LPAR1), transcript variant 2, mRNA."	-1.44698	-1.64616	-1.2478	10.0697	-16.1179	1.18e-08	6e-07	10.1895	6	10.7595	TRUE	0	10.9594	TRUE	0	10.6608	TRUE	0	9.44245	TRUE	0	9.25332	TRUE	0	9.34294	TRUE	0	TRUE
ILMN_1732151	ILMN_1732151	NM_001848.2	COL6A1	3935	CGCAGGGGCGCTGGCTGCACTCAAGACCCTCGAGATTAACGGTGCTAACC	21	+	46249101-46249150	"Homo sapiens collagen, type VI, alpha 1 (COL6A1), mRNA."	-1.1793	-1.34219	-1.0164	8.76327	-16.0622	1.23e-08	6.2e-07	10.1525	6	9.28574	TRUE	0	9.34689	TRUE	0	9.42611	TRUE	0	8.1668	TRUE	0	8.25734	TRUE	0	8.09671	TRUE	0	TRUE
ILMN_1678757	ILMN_1678757	NR_001568.1	BCYRN1	57	GGAGGATAGCTTGAGCCCAGGAGTTCGAGACCTGCCTGGGCAATATAGCG	2	+	47416014-47416063	"Homo sapiens brain cytoplasmic RNA 1 (non-protein coding) (BCYRN1), non-coding RNA."	-1.46225	-1.66454	-1.25995	11.1958	-16.037	1.25e-08	6.28e-07	10.1358	6	11.9505	TRUE	0	11.774	TRUE	0	12.0563	TRUE	0	10.5942	TRUE	0	10.4342	TRUE	0	10.3657	TRUE	0	TRUE
ILMN_1814296	ILMN_1814296	NM_017662.3	TRPM6	8292	GTGCTGCACTCAACTATGGAAAGAGGCAGAGTTTGCTTGCCCAATTGCCA	9	-	76527314-76527363	"Homo sapiens transient receptor potential cation channel, subfamily M, member 6 (TRPM6), mRNA."	1.25128	1.07735	1.42522	6.97552	15.9613	1.31e-08	6.55e-07	10.0852	3	6.3441	FALSE	0.48831	6.33189	FALSE	0.55714	6.37365	FALSE	0.37532	7.57802	TRUE	0	7.48458	TRUE	0	7.74089	TRUE	0	TRUE
ILMN_2085862	ILMN_2085862	NM_016582.1	SLC15A3	1981	ACAGGCCCTATTCCAGCCCCCTTGCTTCACTCTACCGGACAGACGGCAGC	11	-	60461216-60461265	"Homo sapiens solute carrier family 15, member 3 (SLC15A3), mRNA."	1.0584	0.91127	1.20553	8.18241	15.9604	1.31e-08	6.55e-07	10.0846	6	7.62921	TRUE	0	7.6352	TRUE	0	7.69522	TRUE	0	8.65745	TRUE	0	8.75346	TRUE	0	8.72393	TRUE	0	TRUE
ILMN_1815169	ILMN_1815169	NM_006739.3	MCM5	2182	GGACTTCACCAAGCAGAAATACCCGGAGCACGCCATCCACAAGGTGCTGC	22	+	34149319-34149334:34150147-34150180	"Homo sapiens minichromosome maintenance complex component 5 (MCM5), mRNA."	-1.31822	-1.50161	-1.13484	8.36955	-15.9484	1.32e-08	6.58e-07	10.0766	6	9.00648	TRUE	0	8.90023	TRUE	0	9.17927	TRUE	0	7.66048	TRUE	0	7.7653	TRUE	0	7.70554	TRUE	0	TRUE
ILMN_1848552	ILMN_1848552	BX537698		4953	CCAGCCTATACTGCTAGCAGCTGCTCATACTGCAGTCAATTACTGGAAGC	9	-	14071874-14071923	Homo sapiens mRNA; cDNA DKFZp686F09166 (from clone DKFZp686F09166)	1.33631	1.15034	1.52227	7.02192	15.9429	1.32e-08	6.59e-07	10.0729	3	6.26507	FALSE	0.81558	6.3869	FALSE	0.3013	6.40933	FALSE	0.24416	7.56625	TRUE	0	7.83306	TRUE	0	7.67091	TRUE	0	TRUE
ILMN_1726448	ILMN_1726448	NM_002421.2	MMP1	1810	CAAGACAGAAAGAGACAGGAGACATGAGTCTTTGCCGGAGGAAAAGCAGC	11	-	102165974-102166023	"Homo sapiens matrix metallopeptidase 1 (interstitial collagenase) (MMP1), mRNA."	-3.42408	-3.90091	-2.94725	9.55825	-15.9323	1.33e-08	6.62e-07	10.0658	6	11.129	TRUE	0	11.8679	TRUE	0	10.814	TRUE	0	8.0418	TRUE	0	7.67091	TRUE	0	7.82591	TRUE	0	TRUE
ILMN_1790270	ILMN_1790270	NM_013997.1	TAC1	325	GCCTCAGCAGTTCTTTGGATTAATGGGCAAACGGGATGCTGGACATGGCC	7	+	97201030-97201067:97202074-97202085	"Homo sapiens tachykinin, precursor 1 (substance K, substance P, neurokinin 1, neurokinin 2, neuromedin L, neurokinin alpha, neuropeptide K, neuropeptide gamma) (TAC1), transcript variant gamma, mRNA."	1.05244	0.905356	1.19952	6.82642	15.8757	1.38e-08	6.83e-07	10.0279	3	6.33903	FALSE	0.51818	6.26121	FALSE	0.80779	6.30036	FALSE	0.68052	7.33874	TRUE	0	7.40507	TRUE	0	7.31411	TRUE	0	TRUE
ILMN_1742789	ILMN_1742789	NM_004811.1	LPXN	1655	CACGTTTTCCCATTTGCCCTGTGGCTCACTGTCTTACAATCACTGCTGTG	11	-	58051048-58051097	"Homo sapiens leupaxin (LPXN), mRNA."	1.04955	0.902852	1.19624	9.70826	15.8739	1.38e-08	6.83e-07	10.0266	6	9.17749	TRUE	0	9.15776	TRUE	0	9.21523	TRUE	0	10.1808	TRUE	0	10.2847	TRUE	0	10.2336	TRUE	0	TRUE
ILMN_1671076	ILMN_1671076	NM_001704.1	BAI3	4762	CAGGCTAGTGGAGAGATGACCAGGTGTACAGTTCTGACCATCCTGTGTTG	6	+	70155664-70155713	"Homo sapiens brain-specific angiogenesis inhibitor 3 (BAI3), mRNA."	1.0539	0.906236	1.20156	6.85568	15.8354	1.41e-08	6.98e-07	10.0007	3	6.35671	FALSE	0.45455	6.26483	FALSE	0.79221	6.36465	FALSE	0.41299	7.36645	TRUE	0	7.36385	TRUE	0	7.41759	TRUE	0	TRUE
ILMN_1808590	ILMN_1808590	NM_000856.3	GUCY1A3	2249	CTGCACTCTGGATCAGTTTTTGCTGGCGTCGTTGGAGTTAAAATGCCCCG	4	+	156862652-156862701	"Homo sapiens guanylate cyclase 1, soluble, alpha 3 (GUCY1A3), mRNA."	1.06796	0.917858	1.21806	6.91158	15.7859	1.46e-08	7.18e-07	9.96733	3	6.40052	FALSE	0.28571	6.35105	FALSE	0.47013	6.38122	FALSE	0.34545	7.44802	TRUE	0	7.5115	TRUE	0	7.37715	TRUE	0	TRUE
ILMN_1728844	ILMN_1728844	NM_130842.1	PTPRN2	4236	CCGATTCGCCATCACCCCCTACCCCAGAAATAGGACAATTCACTTCATTG	7	-	157024937-157024986	"Homo sapiens protein tyrosine phosphatase, receptor type, N polypeptide 2 (PTPRN2), transcript variant 2, mRNA."	1.00403	0.862755	1.14531	6.93081	15.7678	1.47e-08	7.25e-07	9.95505	3	6.39529	FALSE	0.2987	6.43838	FALSE	0.14675	6.45271	FALSE	0.14416	7.41743	TRUE	0	7.44547	TRUE	0	7.43558	TRUE	0	TRUE
ILMN_1768828	ILMN_1768828	XM_944594.1	LOC651319	561	CTGCGGCTCTCTACGTCCCTGCGGAGCAGCCGGCCATAAAGAATGCTGAT				"PREDICTED: Homo sapiens hypothetical protein LOC651319 (LOC651319), mRNA."	1.17111	1.0062	1.33602	6.94594	15.7557	1.49e-08	7.28e-07	9.9469	3	6.26757	FALSE	0.80519	6.3421	FALSE	0.5039	6.47147	FALSE	0.11299	7.53642	TRUE	0	7.57164	TRUE	0	7.48641	TRUE	0	TRUE
ILMN_1676905	ILMN_1676905	NM_033208.2	TIGD7	2374	CCTAGGCCTCATAATATTAAGGACTCCTTCAGTGGGCCTTCAACTTCTGG	16	-	3348977-3349026	"Homo sapiens tigger transposable element derived 7 (TIGD7), mRNA."	1.15722	0.994191	1.32026	7.17912	15.7487	1.49e-08	7.3e-07	9.94209	5	6.68549	TRUE	0	6.58141	TRUE	0.00779	6.53463	FALSE	0.04156	7.69538	TRUE	0	7.84018	TRUE	0	7.73764	TRUE	0	TRUE
ILMN_3251545	ILMN_3251545	NM_016410.4	CHMP5	1300	GTGATGGCCTTTTTGATGGGTTTTGTTGTGTCTTGTGAACAAGTCGTTAC	9	+	33281297-33281346	"Homo sapiens chromatin modifying protein 5 (CHMP5), mRNA."	1.21659	1.04504	1.38814	10.9934	15.7343	1.51e-08	7.33e-07	9.93236	6	10.4234	TRUE	0	10.4676	TRUE	0	10.2643	TRUE	0	11.5613	TRUE	0	11.6796	TRUE	0	11.5641	TRUE	0	TRUE
ILMN_1726720	ILMN_1726720	NM_018454.5	NUSAP1	2167	CTAGGCTTTGCTTAGTATCATGTCCATGTTTCCTTCACCTCAGTGGAGCT	15	+	39460433-39460482	"Homo sapiens nucleolar and spindle associated protein 1 (NUSAP1), transcript variant 2, mRNA."	-1.29551	-1.4782	-1.11281	9.46611	-15.7332	1.51e-08	7.33e-07	9.93159	6	10.0418	TRUE	0	10.0239	TRUE	0	10.2759	TRUE	0	8.76873	TRUE	0	8.81901	TRUE	0	8.86732	TRUE	0	TRUE
ILMN_1745471	ILMN_1745471	NM_006084.4	IRF9	1421	GTCCGTGATAATCGTGTCCTGAAAATCCTCGCACACACTGGCTGGTGGAG	14	+	23705357-23705406	"Homo sapiens interferon regulatory factor 9 (IRF9), mRNA."	1.63869	1.40687	1.8705	9.41492	15.6838	1.55e-08	7.53e-07	9.89807	6	8.69459	TRUE	0	8.33136	TRUE	0	8.76078	TRUE	0	10.2036	TRUE	0	10.2579	TRUE	0	10.2412	TRUE	0	TRUE
ILMN_1723358	ILMN_1723358	NM_016240.2	SCARA3	3412	TCCACCGCCCGCAAGGTTAGGGCATAGAGTTGTCTCCTTCCCAACACGGA	8	+	27530318-27530367	"Homo sapiens scavenger receptor class A, member 3 (SCARA3), transcript variant 1, mRNA."	-1.53769	-1.75525	-1.32012	7.36697	-15.6811	1.56e-08	7.53e-07	9.89622	4	8.13257	TRUE	0	8.34157	TRUE	0	7.9333	TRUE	0	6.55587	FALSE	0.01688	6.65296	TRUE	0.0039	6.58556	FALSE	0.01299	TRUE
ILMN_1654109	ILMN_1654109	NM_182801.1	EGFLAM	1202	GGCCCTTGGATTGTTCGGATTAACCCCTTCCACTCCTCACTGGCTGGTTC	5	+	38464555-38464604	"Homo sapiens EGF-like, fibronectin type III and laminin G domains (EGFLAM), transcript variant 4, mRNA."	-1.06974	-1.22111	-0.918375	7.82938	-15.68	1.56e-08	7.53e-07	9.89546	6	8.35362	TRUE	0	8.44161	TRUE	0	8.29751	TRUE	0	7.30277	TRUE	0	7.31068	TRUE	0	7.27006	TRUE	0	TRUE
ILMN_1687768	ILMN_1687768	NM_181782.2	NCOA7	5127	CTGTAGCCTGGGTGTACGTTTCACTCAAGTTCTCCTACTGAGGACTCTTG	6	+	126293556-126293605	"Homo sapiens nuclear receptor coactivator 7 (NCOA7), mRNA."	1.25547	1.07771	1.43323	8.35157	15.67	1.57e-08	7.55e-07	9.88867	6	7.72126	TRUE	0	7.85581	TRUE	0	7.59444	TRUE	0	9.02247	TRUE	0	8.92737	TRUE	0	8.98808	TRUE	0	TRUE
ILMN_1796245	ILMN_1796245	NM_001375.2	DNASE2	1880	CCCCTTCCTAGCTGTATGACCTTGATTGTGTGCCTTAACCGCTCTGTGAC	19	-	12986103-12986152	"Homo sapiens deoxyribonuclease II, lysosomal (DNASE2), mRNA."	1.23548	1.06053	1.41043	8.82042	15.6683	1.57e-08	7.55e-07	9.88751	6	8.10031	TRUE	0	8.1723	TRUE	0	8.33543	TRUE	0	9.48784	TRUE	0	9.37485	TRUE	0	9.4518	TRUE	0	TRUE
ILMN_1790881	ILMN_1790881	NM_001024074.1	HNMT	332	CACGGAACACCAGTGCATGCAGGAATTCATGGACAAGAAGCTGCCAGGCA	2	+	138438609-138438658	"Homo sapiens histamine N-methyltransferase (HNMT), transcript variant 2, mRNA."	1.18758	1.01921	1.35595	8.26872	15.6494	1.59e-08	7.62e-07	9.87467	6	7.71387	TRUE	0	7.58759	TRUE	0	7.72334	TRUE	0	8.77443	TRUE	0	8.85434	TRUE	0	8.95877	TRUE	0	TRUE
ILMN_2041236	ILMN_2041236	NM_015085.3	GARNL4	6332	CTCTCTCCTGTTTTGGGTGTTACCCTTGGACACTCCAGCTCGGGGACTGC	17	+	2887454-2887503	"Homo sapiens GTPase activating Rap/RanGAP domain-like 4 (GARNL4), mRNA."	1.30346	1.11855	1.48837	7.23258	15.6401	1.6e-08	7.65e-07	9.86829	5	6.45162	FALSE	0.14026	6.55783	TRUE	0.00909	6.7331	TRUE	0	7.81913	TRUE	0	7.92633	TRUE	0	7.90748	TRUE	0	TRUE
ILMN_1797009	ILMN_1797009	NM_001993.2	F3	1652	TGGGCGTGAACCACCATGCCCAGCCGAAAAGCTTTTGAGGGGCTGACTTC	1	-	94767913-94767962	"Homo sapiens coagulation factor III (thromboplastin, tissue factor) (F3), mRNA."	-1.99828	-2.28216	-1.71441	9.3697	-15.6181	1.62e-08	7.74e-07	9.85332	6	10.0985	TRUE	0	10.3057	TRUE	0	10.7023	TRUE	0	8.4152	TRUE	0	8.37689	TRUE	0	8.3196	TRUE	0	TRUE
ILMN_1722905	ILMN_1722905	NM_176805.1	MRPS11	867	AAGGGAGAGTTTTGCCTCCTTACACAGTGGCCTTTGCTTGCACCTCCAGC	15	+	86822330-86822379	"Homo sapiens mitochondrial ribosomal protein S11 (MRPS11), nuclear gene encoding mitochondrial protein, transcript variant 2, mRNA."	-1.14446	-1.30709	-0.981832	9.17382	-15.6137	1.63e-08	7.74e-07	9.85028	6	9.68958	TRUE	0	9.83266	TRUE	0	9.71591	TRUE	0	8.51596	TRUE	0	8.64596	TRUE	0	8.64284	TRUE	0	TRUE
ILMN_1808374	ILMN_1808374	NM_006750.2	SNTB2	1528	TTGGTGGTCCCGAGGGAGAACTGACCATGGACCTGCACTCTTGTCCGAAG	16	+	67891156-67891178:67892236-67892262	"Homo sapiens syntrophin, beta 2 (dystrophin-associated protein A1, 59kDa, basic component 2) (SNTB2), transcript variant 1, mRNA."	-1.12953	-1.29032	-0.96875	8.58155	-15.5868	1.65e-08	7.86e-07	9.83188	6	9.18075	TRUE	0	9.0766	TRUE	0	9.1816	TRUE	0	7.94755	TRUE	0	7.99552	TRUE	0	8.10727	TRUE	0	TRUE
ILMN_1761122	ILMN_1761122	NM_001080848.1	CSAG3B	425	GTGGAAGGCATCCTCTCAACCCTGGCCCAGAAGCCCTATCAAAGTTCCCA				"Homo sapiens CSAG family, member 3B (CSAG3B), mRNA."	1.02193	0.876183	1.16768	6.90454	15.5564	1.69e-08	7.99e-07	9.81113	3	6.37528	FALSE	0.37143	6.38122	FALSE	0.33247	6.42421	FALSE	0.20909	7.40513	TRUE	0	7.37251	TRUE	0	7.46886	TRUE	0	TRUE
ILMN_1721127	ILMN_1721127	NM_003530.3	HIST1H3D	791	CGTGGGGAGAGGGCGTAAATTGTCTTGTGAATGTGTGCTAACCAAAACCC	6	-	26305014-26305046:26305047-26305063	"Homo sapiens histone cluster 1, H3d (HIST1H3D), mRNA."	1.23221	1.0563	1.40813	7.13621	15.5409	1.7e-08	8.05e-07	9.8005	4	6.56631	FALSE	0.01429	6.56156	TRUE	0.00909	6.43243	FALSE	0.18182	7.63775	TRUE	0	7.86216	TRUE	0	7.75704	TRUE	0	TRUE
ILMN_1703955	ILMN_1703955	NM_148177.1	FBXO32	967	GAAGGGTCCCCCTGCTGACTGGAGAGCTGGGAATATGGCATTTGGACACT	8	-	124584719-124584768	"Homo sapiens F-box protein 32 (FBXO32), transcript variant 2, mRNA."	1.18715	1.01726	1.35704	7.48222	15.5038	1.74e-08	8.23e-07	9.77497	6	6.9894	TRUE	0	6.77379	TRUE	0	6.90275	TRUE	0	8.0844	TRUE	0	8.01429	TRUE	0	8.12869	TRUE	0	TRUE
ILMN_1757552	ILMN_1757552	NM_012232.3	PTRF	3445	CTTGGTGCTGATGGCCTGAAGGGGCCTGAGCTGTGGGCAGATGCAGTTTT	17	-	37808068-37808117	"Homo sapiens polymerase I and transcript release factor (PTRF), mRNA."	-1.36114	-1.55612	-1.16617	11.9146	-15.4888	1.76e-08	8.29e-07	9.76464	6	12.6184	TRUE	0	12.5769	TRUE	0	12.5903	TRUE	0	11.1455	TRUE	0	11.126	TRUE	0	11.4305	TRUE	0	TRUE
ILMN_2216918	ILMN_2216918	NM_013276.2	SHPK	3420	CACGGTGTCACTTTCCATGGGTTCAGTTATCTGCGGTCAACCACGGTCTG	17	-	3511924-3511973	"Homo sapiens sedoheptulokinase (SHPK), mRNA."	-1.10838	-1.26732	-0.949429	8.7973	-15.4716	1.78e-08	8.36e-07	9.75281	6	9.34463	TRUE	0	9.44947	TRUE	0	9.26038	TRUE	0	8.26771	TRUE	0	8.22752	TRUE	0	8.23412	TRUE	0	TRUE
ILMN_1701558	ILMN_1701558	NM_002373.4	MAP1A	9988	CCCAAGCAAGCCAGTGAGCAGCCCTGCCAGACTACTGCCAGACTGAGAAA	15	+	41610854-41610903	"Homo sapiens microtubule-associated protein 1A (MAP1A), mRNA."	-1.13321	-1.29583	-0.970596	7.12779	-15.4613	1.79e-08	8.39e-07	9.74571	3	7.67904	TRUE	0	7.60301	TRUE	0	7.80113	TRUE	0	6.55351	FALSE	0.01948	6.52951	FALSE	0.01299	6.60052	FALSE	0.01039	TRUE
ILMN_2199768	ILMN_2199768	NM_173078.2	SLITRK4	2984	GCATGGAGGCAGGTGTTTCCAAGGGTGTCTCATTAACTGTAGCTGCAAAG	X	-	142716267-142716316	"Homo sapiens SLIT and NTRK-like family, member 4 (SLITRK4), mRNA."	1.03673	0.887874	1.18558	6.82316	15.4525	1.8e-08	8.42e-07	9.73967	3	6.26757	FALSE	0.80519	6.32341	FALSE	0.59091	6.32341	FALSE	0.5961	7.40904	TRUE	0	7.29804	TRUE	0	7.31749	TRUE	0	TRUE
ILMN_2169761	ILMN_2169761	NM_153634.2	CPNE8	3125	TTATTTCTACTGTACATTGTTTTCTTTGTCCCAAGTTGACCTAGGGTGAC	12	-	39046288-39046337	"Homo sapiens copine VIII (CPNE8), mRNA."	1.30572	1.11783	1.49361	6.86632	15.4186	1.84e-08	8.59e-07	9.71624	3	6.19476	FALSE	0.92727	6.23173	FALSE	0.88571	6.2139	FALSE	0.91688	7.52068	TRUE	0	7.36069	TRUE	0	7.67619	TRUE	0	TRUE
ILMN_1713764	ILMN_1713764	XM_942885.1	LOC440928	2352	GGAGAGTTCTAGGAAGTTTTGTGATCTATGTCCGGTGTGGGTTTTTGTCC				"PREDICTED: Homo sapiens hypothetical LOC440928 (LOC440928), mRNA."	1.11868	0.957648	1.27972	7.77347	15.4129	1.85e-08	8.6e-07	9.71228	6	7.29096	TRUE	0	7.24851	TRUE	0	7.10293	TRUE	0	8.30316	TRUE	0	8.35792	TRUE	0	8.33736	TRUE	0	TRUE
ILMN_1674386	ILMN_1674386	NM_002653.3	PITX1	2287	GGCCCGCGCCCCTGTTTACAGCGTCCCTGTGTATGTTGGACTGACTGTAA	5	-	134391393-134391442	"Homo sapiens paired-like homeodomain transcription factor 1 (PITX1), mRNA."	-1.60181	-1.83257	-1.37105	11.7342	-15.4011	1.86e-08	8.64e-07	9.70412	6	12.3483	TRUE	0	12.7901	TRUE	0	12.467	TRUE	0	10.9011	TRUE	0	10.9693	TRUE	0	10.9295	TRUE	0	TRUE
ILMN_1651832	ILMN_1651832	NM_006795.2	EHD1	3319	CACTCCATACAGTATTAGGTGAGGATGGATGCGGGCGCTGTCCTTGCCGG	11	-	64620296-64620345	"Homo sapiens EH-domain containing 1 (EHD1), mRNA."	-1.48195	-1.69552	-1.26839	9.50474	-15.3957	1.87e-08	8.65e-07	9.7004	6	10.0327	TRUE	0	10.4252	TRUE	0	10.2792	TRUE	0	8.81639	TRUE	0	8.73561	TRUE	0	8.73929	TRUE	0	TRUE
ILMN_1805993	ILMN_1805993	XR_015341.1	FAM90A2P	1773	AACCCTGAGAGGTGCAGCCCTTCCTCTGTGCCCCGCCCTGAGAGCAGAGT	8	+	7105224-7105273	"PREDICTED: Homo sapiens family with sequence similarity 90, member A2 pseudogene (FAM90A2P), misc RNA."	1.14709	0.981606	1.31258	7.00574	15.3792	1.89e-08	8.73e-07	9.68901	3	6.40679	FALSE	0.27792	6.40863	FALSE	0.21818	6.48115	FALSE	0.09481	7.53247	TRUE	0	7.6993	TRUE	0	7.50608	TRUE	0	TRUE
ILMN_1815690	ILMN_1815690	NM_005424.2	TIE1	3744	ATCCCACTGCTCCCCCAACACAAACCCCCACTCCAGCTCCTTCGCTTAAG	1	+	43561228-43561277	"Homo sapiens tyrosine kinase with immunoglobulin-like and EGF-like domains 1 (TIE1), mRNA."	1.02524	0.877302	1.17319	6.99108	15.3756	1.89e-08	8.73e-07	9.68646	3	6.46787	FALSE	0.10779	6.43725	FALSE	0.14805	6.53027	FALSE	0.04286	7.54194	TRUE	0	7.4566	TRUE	0	7.51258	TRUE	0	TRUE
ILMN_1723953	ILMN_1723953	XR_015341.1	FAM90A2P	1756	TAAGGGAAAAGTTAGGGAACCCTGAGAGGTGCAGCCCTTCCTCTGTGCCC	8	+	7105207-7105256	"PREDICTED: Homo sapiens family with sequence similarity 90, member A2 pseudogene (FAM90A2P), misc RNA."	1.01797	0.871011	1.16492	6.96858	15.3691	1.9e-08	8.74e-07	9.68195	3	6.49424	FALSE	0.05844	6.45574	FALSE	0.11039	6.42883	FALSE	0.18701	7.50512	TRUE	0	7.50872	TRUE	0	7.41886	TRUE	0	TRUE
ILMN_2387078	ILMN_2387078	NM_144765.1	MPZL2	666	CCAGCATTACCGGAAAAAGCGATGGGCCGAAAGAGCTCATAAAGTGGTGG	11	-	118130778-118130827	"Homo sapiens myelin protein zero-like 2 (MPZL2), transcript variant 2, mRNA."	1.08402	0.927381	1.24066	6.90357	15.3545	1.92e-08	8.79e-07	9.67187	3	6.36855	FALSE	0.3974	6.40357	FALSE	0.22727	6.31256	FALSE	0.63896	7.40362	TRUE	0	7.53631	TRUE	0	7.3968	TRUE	0	TRUE
ILMN_1771966	ILMN_1771966	NM_078468.1	BCCIP	816	GCAGGAGGAGAGCGACACTTGTCTGGGAGGCAAATGGTCTTTTGATGACG	10	+	127514692-127514741	"Homo sapiens BRCA2 and CDKN1A interacting protein (BCCIP), transcript variant B, mRNA."	-1.04627	-1.19747	-0.895068	9.73572	-15.353	1.92e-08	8.79e-07	9.67078	6	10.292	TRUE	0	10.2169	TRUE	0	10.2677	TRUE	0	9.28081	TRUE	0	9.20491	TRUE	0	9.15203	TRUE	0	TRUE
ILMN_1714691	ILMN_1714691	NM_002148.3	HOXD10	1160	AGTGCTGGAGGACTGGGAAAGCGGAAACAAAACCTTCACCGCTCTTTGTT	2	+	176692272-176692321	"Homo sapiens homeobox D10 (HOXD10), mRNA."	0.994676	0.850782	1.13857	6.88336	15.3369	1.94e-08	8.87e-07	9.65965	3	6.40052	FALSE	0.29091	6.36328	FALSE	0.4026	6.39425	FALSE	0.29351	7.39466	TRUE	0	7.41523	TRUE	0	7.33218	TRUE	0	TRUE
ILMN_1774336	ILMN_1774336	NM_002692.2	POLE2	1354	CCCAAGGACATCTGACTCCCCTACCTCTTTATGTCTGCCCAGTGTATTGG	14	-	50117090-50117139	"Homo sapiens polymerase (DNA directed), epsilon 2 (p59 subunit) (POLE2), mRNA."	-1.12385	-1.28672	-0.960975	7.49893	-15.3093	1.98e-08	9e-07	9.64046	6	8.06407	TRUE	0	7.95644	TRUE	0	8.16206	TRUE	0	6.96282	TRUE	0	6.9054	TRUE	0.0013	6.9428	TRUE	0	TRUE
ILMN_1660079	ILMN_1660079	NM_014901.4	RNF44	3712	CCCAGCCCTGGCTGGGCCCAGCGCCTGTGTTCTGTGTTAGAAAGGTTTTA	5	-	175954091-175954140	"Homo sapiens ring finger protein 44 (RNF44), mRNA."	1.09505	0.936317	1.25378	7.13079	15.3063	1.98e-08	9e-07	9.63838	4	6.6546	TRUE	0.0013	6.50207	FALSE	0.03506	6.59312	FALSE	0.01039	7.65698	TRUE	0	7.6333	TRUE	0	7.74466	TRUE	0	TRUE
ILMN_1747195	ILMN_1747195	NM_148919.3	PSMB8	945	AGTCCAAGGAGAAGAAGAGGCCTAGCCTGAGCCAAAGAGAGAGTACGGGC	6	-	32916593-32916642	"Homo sapiens proteasome (prosome, macropain) subunit, beta type, 8 (large multifunctional peptidase 7) (PSMB8), transcript variant 2, mRNA."	1.27831	1.09293	1.4637	9.22194	15.2993	1.99e-08	9.02e-07	9.63347	6	8.70243	TRUE	0	8.48433	TRUE	0	8.5616	TRUE	0	9.79242	TRUE	0	9.98482	TRUE	0	9.80606	TRUE	0	TRUE
ILMN_1725417	ILMN_1725417	NM_006159.1	NELL2	2804	CCGTGACATCCTGAACCCTGGATAGAAAGCCTGAGCCCATTGGATCTGTG	12	-	43188674-43188723	"Homo sapiens NEL-like 2 (chicken) (NELL2), mRNA."	1.08666	0.928941	1.24439	6.93427	15.2863	2.01e-08	9.08e-07	9.62439	3	6.43991	FALSE	0.16753	6.3376	FALSE	0.52468	6.39529	FALSE	0.29091	7.48583	TRUE	0	7.39508	TRUE	0	7.55189	TRUE	0	TRUE
ILMN_1709296	ILMN_1709296	NM_177456.2	MAGEC3	1655	CCATGGCCAGTGCAAGCCCCAGTGTCATGTCCACCAACTTCTGTCCTGAG	X	+	140813232-140813281	"Homo sapiens melanoma antigen family C, 3 (MAGEC3), transcript variant 2, mRNA."	1.01487	0.867369	1.16238	6.70346	15.2652	2.03e-08	9.18e-07	9.60974	3	6.14072	FALSE	0.97403	6.25778	FALSE	0.81039	6.18957	FALSE	0.95455	7.22446	TRUE	0	7.18598	TRUE	0	7.22225	TRUE	0	TRUE
ILMN_2188521	ILMN_2188521	NM_015480.1	PVRL3	1294	CGGACGTTTCGTGGAGACTACTTTGCCAAGAACTACATTCCACCATCAGA	3	+	110852706-110852755	"Homo sapiens poliovirus receptor-related 3 (PVRL3), mRNA."	-1.40273	-1.60673	-1.19873	9.8919	-15.2562	2.05e-08	9.22e-07	9.60343	6	10.4975	TRUE	0	10.5465	TRUE	0	10.7358	TRUE	0	9.05972	TRUE	0	9.33643	TRUE	0	9.17545	TRUE	0	TRUE
ILMN_2209180	ILMN_2209180	NM_018170.2	P15RS	4110	GTTGCCAACTGTTGTTCCAGCCATCCACACAGGAGTCTGTTCTGAGGTGG	18	-	31823897-31823946	"Homo sapiens hypothetical protein FLJ10656 (P15RS), mRNA."	1.08677	0.928621	1.24492	9.12433	15.2464	2.06e-08	9.25e-07	9.59658	6	8.60957	TRUE	0	8.56579	TRUE	0	8.56747	TRUE	0	9.71512	TRUE	0	9.72611	TRUE	0	9.56191	TRUE	0	TRUE
ILMN_1696749	ILMN_1696749	NM_005572.3	LMNA	1994	AGCCAGGCCTGGGGGCAGCCTCTCCCCAGCCTCCCCGTGCCAAAAATCTT	1	+	154374205-154374254	"Homo sapiens lamin A/C (LMNA), transcript variant 2, mRNA."	-1.36669	-1.56601	-1.16737	11.153	-15.2131	2.1e-08	9.43e-07	9.57327	6	11.6706	TRUE	0	12.0237	TRUE	0	11.8147	TRUE	0	10.4721	TRUE	0	10.4424	TRUE	0	10.4944	TRUE	0	TRUE
ILMN_1660797	ILMN_1660797	XR_015341.1	FAM90A2P	1694	TCCGCTGGGACGTCAATAGGAAACTGGGGAATTACTGTGTATTTGCTCTC	8	+	7105145-7105194	"PREDICTED: Homo sapiens family with sequence similarity 90, member A2 pseudogene (FAM90A2P), misc RNA."	1.11549	0.952776	1.2782	7.04469	15.2107	2.11e-08	9.43e-07	9.57163	3	6.55564	FALSE	0.01558	6.51596	FALSE	0.02857	6.38923	FALSE	0.30779	7.58121	TRUE	0	7.67178	TRUE	0	7.5543	TRUE	0	TRUE
ILMN_1779071	ILMN_1779071	NM_005103.3	FEZ1	1461	GAGCAAGCGCGCGGGGTCCTTTGCCGTTGGCTTCTAGTGCTAGTAATCAT	11	-	125315811-125315860	"Homo sapiens fasciculation and elongation protein zeta 1 (zygin I) (FEZ1), transcript variant 1, mRNA."	1.07605	0.918847	1.23325	6.94604	15.1871	2.14e-08	9.54e-07	9.55505	3	6.49051	FALSE	0.06623	6.37702	FALSE	0.34416	6.35651	FALSE	0.46104	7.43201	TRUE	0	7.54654	TRUE	0	7.47363	TRUE	0	TRUE
ILMN_1772722	ILMN_1772722	NM_016071.2	MRPS33	26	TTCTCTGCTCATCACACGGCCTTCGGCACTGTAGCTTTGGGTGGTGGGCT	7	-	140360855-140360904	"Homo sapiens mitochondrial ribosomal protein S33 (MRPS33), nuclear gene encoding mitochondrial protein, transcript variant 1, mRNA."	1.11739	0.954135	1.28064	7.45679	15.1861	2.14e-08	9.54e-07	9.55439	6	7.02004	TRUE	0	6.85532	TRUE	0	6.81892	TRUE	0	8.01614	TRUE	0	8.00354	TRUE	0	8.02676	TRUE	0	TRUE
ILMN_1801516	ILMN_1801516	NM_002081.1	GPC1	3379	GGATCAGGAGCCCCCAACACAGGCAAGTCCACCCCATAATAACCCTGCCA	2	+	241055861-241055910	"Homo sapiens glypican 1 (GPC1), mRNA."	-1.2869	-1.47505	-1.09875	7.14385	-15.1754	2.16e-08	9.58e-07	9.54685	3	7.6379	TRUE	0	7.93344	TRUE	0	7.79056	TRUE	0	6.43176	FALSE	0.16494	6.53272	FALSE	0.01299	6.53673	FALSE	0.02727	TRUE
ILMN_1778523	ILMN_1778523	NM_001206.2	KLF9	4834	GCCCTTCACCATTGTGGAATGATGCCCTGGCTTTAAGGTTTAGCTCCACA	9	-	72999837-72999886	"Homo sapiens Kruppel-like factor 9 (KLF9), mRNA."	1.06794	0.911572	1.2243	7.97767	15.1533	2.19e-08	9.7e-07	9.53136	6	7.49933	TRUE	0	7.34744	TRUE	0	7.48434	TRUE	0	8.49003	TRUE	0	8.55075	TRUE	0	8.49413	TRUE	0	TRUE
ILMN_2099301	ILMN_2099301	NM_015374.1	UNC84B	3779	CTCCATCCCGAGGCAGCCAGGGTTTGTTTTGCGCTCTCCTGTCACAAATG	22	-	39130814-39130863	"Homo sapiens unc-84 homolog B (C. elegans) (UNC84B), mRNA."	-1.39011	-1.59378	-1.18645	10.3195	-15.1437	2.2e-08	9.74e-07	9.52458	6	11.0407	TRUE	0	11.1841	TRUE	0	10.819	TRUE	0	9.60893	TRUE	0	9.66249	TRUE	0	9.60199	TRUE	0	TRUE
ILMN_1758823	ILMN_1758823	NM_001007468.1	SMARCB1	1460	GTGGAGTGGGGGCTTCCAGGTGGCCCTTCCCGGCACACATTCCATTTGTT	22	+	22506489-22506538	"Homo sapiens SWI/SNF related, matrix associated, actin dependent regulator of chromatin, subfamily b, member 1 (SMARCB1), transcript variant 2, mRNA."	-0.984461	-1.1289	-0.840018	8.29771	-15.1217	2.23e-08	9.86e-07	9.50911	6	8.84078	TRUE	0	8.78496	TRUE	0	8.74408	TRUE	0	7.8181	TRUE	0	7.7927	TRUE	0	7.80563	TRUE	0	TRUE
ILMN_1668814	ILMN_1668814	NM_024053.3	CENPM	420	GTGAAGCTGGCCCACACCTATCAAAGCCCCCTGCTCTACTGTGACCTGGA	22	-	42339614-42339663	"Homo sapiens centromere protein M (CENPM), transcript variant 1, mRNA."	-1.22395	-1.40358	-1.04432	7.53424	-15.1175	2.24e-08	9.87e-07	9.50613	6	8.15007	TRUE	0	8.22983	TRUE	0	8.05876	TRUE	0	7.03448	TRUE	0	6.92685	TRUE	0.0013	6.80547	TRUE	0.0013	TRUE
ILMN_1780769	ILMN_1780769	NM_006088.5	TUBB2C	1175	CTCGGGGGCTAAAAATGTCCGCCACCTTCATTGGCAACAGCACGGCCATC	9	+	139257564-139257613	"Homo sapiens tubulin, beta 2C (TUBB2C), mRNA."	-1.21287	-1.391	-1.03474	10.9142	-15.1071	2.25e-08	9.91e-07	9.49887	6	11.3956	TRUE	0	11.6706	TRUE	0	11.4955	TRUE	0	10.312	TRUE	0	10.2909	TRUE	0	10.3202	TRUE	0	TRUE
ILMN_1700541	ILMN_1700541	NM_001996.2	FBLN1	2120	TCAAGATGGATCTCTCTCGCCACGGCACCGTCAGCTCCTTTGTGGCCAAG	22	+	44337731-44337780	"Homo sapiens fibulin 1 (FBLN1), transcript variant C, mRNA."	-1.62691	-1.86598	-1.38785	6.99881	-15.0988	2.27e-08	9.94e-07	9.49296	3	7.60437	TRUE	0	8.07453	TRUE	0	7.7579	TRUE	0	6.15161	FALSE	0.9026	6.16665	FALSE	0.88182	6.23781	FALSE	0.74675	TRUE
ILMN_2409298	ILMN_2409298	NM_018454.5	NUSAP1	1353	GGAGAAGAAAGCAAAGGTTTTGGGAATGCGAAGGGGCCTCATTTTGGCTG	15	+	39459619-39459668	"Homo sapiens nucleolar and spindle associated protein 1 (NUSAP1), transcript variant 2, mRNA."	-1.14143	-1.30938	-0.973483	8.41175	-15.0789	2.3e-08	1.01e-06	9.47892	6	9.03211	TRUE	0	8.90502	TRUE	0	9.01028	TRUE	0	7.80023	TRUE	0	7.952	TRUE	0	7.77088	TRUE	0	TRUE
ILMN_1737728	ILMN_1737728	NM_031299.3	CDCA3	793	GGAAGGAGCCATTCTTGGAACTGGACGACTTCTGAAAACTGGAGGACGAG	12	-	6828529-6828578	"Homo sapiens cell division cycle associated 3 (CDCA3), mRNA."	-1.31413	-1.50772	-1.12053	8.51742	-15.0603	2.32e-08	1.02e-06	9.46578	6	9.31021	TRUE	0	9.04596	TRUE	0	9.16728	TRUE	0	7.95524	TRUE	0	7.8793	TRUE	0	7.74654	TRUE	0	TRUE
ILMN_1709486	ILMN_1709486	NM_006307.3	SRPX	1453	CCGAAATGAGCCAGACCTGTAACACCTGACATGATGGTTCCTCTCTTGGC	X	-	38008942-38008963:38008964-38008991	"Homo sapiens sushi-repeat-containing protein, X-linked (SRPX), mRNA."	1.50618	1.28424	1.72811	10.5076	15.0571	2.33e-08	1.02e-06	9.46357	6	9.58797	TRUE	0	9.69391	TRUE	0	9.98172	TRUE	0	11.2066	TRUE	0	11.2289	TRUE	0	11.3466	TRUE	0	TRUE
ILMN_1732696	ILMN_1732696	NM_173357.2	SSX6	391	GTGGGAATGAGGTTGAACGTCCTCAGATGACTTTTGGCAGGCTCCAGAGA	X	+	47855672-47855683:47857520-47857557	"Homo sapiens synovial sarcoma, X breakpoint 6 (SSX6), mRNA."	0.947829	0.807998	1.08766	6.83873	15.0392	2.36e-08	1.03e-06	9.45088	3	6.34613	FALSE	0.48701	6.37278	FALSE	0.36623	6.37553	FALSE	0.37013	7.32205	TRUE	0	7.31913	TRUE	0	7.29675	TRUE	0	TRUE
ILMN_1658094	ILMN_1658094	NM_014951.2	ZNF365	3858	CTTTGTCCACATGGGCCGTTGACCTTAGAGTTAAGGCGGTTGCTTTTTTG	10	+	63831873-63831922	"Homo sapiens zinc finger protein 365 (ZNF365), transcript variant A, mRNA."	1.37761	1.17427	1.58095	7.53189	15.0318	2.37e-08	1.03e-06	9.44566	6	6.988	TRUE	0	6.85188	TRUE	0	6.68936	TRUE	0	8.34235	TRUE	0	8.1956	TRUE	0	8.12413	TRUE	0	TRUE
ILMN_1815184	ILMN_1815184	NM_018136.3	ASPM	10474	CACAAATCCCCTGCAAGCTATTCAAATGGTGATGGATACGCTTGGCATTC	1	-	195320084-195320133	"Homo sapiens asp (abnormal spindle) homolog, microcephaly associated (Drosophila) (ASPM), mRNA."	-1.0073	-1.15617	-0.858427	9.43582	-15.0123	2.4e-08	1.04e-06	9.43182	6	10.0056	TRUE	0	9.87752	TRUE	0	9.9353	TRUE	0	8.90779	TRUE	0	8.94528	TRUE	0	8.94344	TRUE	0	TRUE
ILMN_1727633	ILMN_1727633	NM_015480.1	PVRL3	1086	CACCCTTCAGCCTACAATTCAGTGGCATCCCTCAACTGCTGACATCGAGG	3	+	110852498-110852547	"Homo sapiens poliovirus receptor-related 3 (PVRL3), mRNA."	-1.30834	-1.50176	-1.11493	9.01197	-15.0084	2.41e-08	1.04e-06	9.42905	6	9.52113	TRUE	0	9.82322	TRUE	0	9.65407	TRUE	0	8.28449	TRUE	0	8.43427	TRUE	0	8.35463	TRUE	0	TRUE
ILMN_1714383	ILMN_1714383	NM_001003396.1	TPD52L1	860	CCCGCTGGGAAAAACCCAGGCCTTGACATTGTTATTCAAATGGCCCCTCC	6	+	125574879-125574901:125582923-125582949	"Homo sapiens tumor protein D52-like 1 (TPD52L1), transcript variant 3, mRNA."	1.04208	0.887945	1.19622	7.00326	15.0002	2.42e-08	1.04e-06	9.42325	3	6.53786	FALSE	0.02338	6.41286	FALSE	0.20519	6.49595	FALSE	0.07013	7.47637	TRUE	0	7.5843	TRUE	0	7.51223	TRUE	0	TRUE
ILMN_1773337	ILMN_1773337	NM_012242.2	DKK1	1093	CCTGGAGTGTAAGAGCTTTGTTTCTTTATGGAACTCCCCTGTGATTGCAG	10	+	53746711-53746760	"Homo sapiens dickkopf homolog 1 (Xenopus laevis) (DKK1), mRNA."	-2.44162	-2.80286	-2.08038	9.21129	-14.9962	2.43e-08	1.04e-06	9.42039	6	9.99214	TRUE	0	10.8234	TRUE	0	10.4808	TRUE	0	7.98006	TRUE	0	7.97675	TRUE	0	8.01463	TRUE	0	TRUE
ILMN_2223903	ILMN_2223903	NM_000943.4	PPIC	898	CCGTCACCCTTTAGTTTGCTTGAACTTTAGTAAACCACCTGCTTAGGGAC	5	-	122387265-122387314	"Homo sapiens peptidylprolyl isomerase C (cyclophilin C) (PPIC), mRNA."	1.34879	1.14827	1.54931	8.89784	14.9238	2.54e-08	1.09e-06	9.36892	6	8.23773	TRUE	0	8.05885	TRUE	0	8.37375	TRUE	0	9.64393	TRUE	0	9.60078	TRUE	0	9.47199	TRUE	0	TRUE
ILMN_1867664	ILMN_1867664	NM_018327.2	SPTLC3	3323	CAAGCTTTCATGCTGTGCACTGAGATAGAAACTCCACCCGCAGCGCCTGC	20	+	13093668-13093717	"Homo sapiens serine palmitoyltransferase, long chain base subunit 3 (SPTLC3), mRNA."	0.996839	0.848426	1.14525	6.8437	14.9022	2.58e-08	1.11e-06	9.35353	3	6.35105	FALSE	0.46883	6.28463	FALSE	0.74156	6.40016	FALSE	0.27532	7.36539	TRUE	0	7.35453	TRUE	0	7.30644	TRUE	0	TRUE
ILMN_2390299	ILMN_2390299	NM_004159.4	PSMB8	1363	AGGTCTCCTCTGGGAGGTCTTGGCCGACTCAGGGACCTAAGCCACGTTAA	6	-	32916642-32916691	"Homo sapiens proteasome (prosome, macropain) subunit, beta type, 8 (large multifunctional peptidase 7) (PSMB8), transcript variant 1, mRNA."	1.1608	0.987918	1.33369	9.45769	14.897	2.59e-08	1.11e-06	9.34981	6	8.94278	TRUE	0	8.75466	TRUE	0	8.93444	TRUE	0	10.0316	TRUE	0	9.96799	TRUE	0	10.1148	TRUE	0	TRUE
ILMN_1688464	ILMN_1688464	NM_024871.1	MAP6D1	1912	GCCCAAAGCGTGTGCTTATCCAAGGGGTTCAGCTATTCCTGACTTCACGG	3	-	185016506-185016555	"Homo sapiens MAP6 domain containing 1 (MAP6D1), mRNA."	-1.14116	-1.31134	-0.970974	7.45701	-14.8775	2.62e-08	1.12e-06	9.33586	6	8.03063	TRUE	0	7.9434	TRUE	0	8.10872	TRUE	0	6.82824	TRUE	0.0013	6.83888	TRUE	0.0013	6.99218	TRUE	0	TRUE
ILMN_1678353	ILMN_1678353	NM_005766.2	FARP1	4738	AACGCACCCTCTCTGTGGAGCTCTGACTGGTGTAGCTGGAAACAAACAGC	13	+	97899836-97899885	"Homo sapiens FERM, RhoGEF (ARHGEF) and pleckstrin domain protein 1 (chondrocyte-derived) (FARP1), transcript variant 1, mRNA."	-1.24542	-1.4312	-1.05965	7.89523	-14.8741	2.63e-08	1.12e-06	9.33346	6	8.4427	TRUE	0	8.42806	TRUE	0	8.68305	TRUE	0	7.20708	TRUE	0	7.32181	TRUE	0	7.28864	TRUE	0	TRUE
ILMN_1664912	ILMN_1664912	NM_004512.3	IL11RA	1617	TGCATGTATGTAGGTGCCTGGGGAGTGTGTGTGGGTCCTTGGCTCTTGGC	9	+	34651778-34651827	"Homo sapiens interleukin 11 receptor, alpha (IL11RA), transcript variant 1, mRNA."	1.12426	0.956418	1.29211	8.69015	14.8613	2.65e-08	1.13e-06	9.32426	6	8.23066	TRUE	0	7.99956	TRUE	0	8.15382	TRUE	0	9.25578	TRUE	0	9.26289	TRUE	0	9.23815	TRUE	0	TRUE
ILMN_2368576	ILMN_2368576	NM_003333.3	UBA52	2685	GATATGAGCTCTAGCCGCCCAAGCTAGCAATGGCAACCCTTCTGGGTCCC	19	+	18549166-18549215	"Homo sapiens ubiquitin A-52 residue ribosomal protein fusion product 1 (UBA52), transcript variant 2, mRNA."	1.56642	1.33254	1.80031	9.11461	14.8596	2.66e-08	1.13e-06	9.32307	6	8.51183	TRUE	0	8.4168	TRUE	0	8.06558	TRUE	0	9.90258	TRUE	0	9.87375	TRUE	0	9.91714	TRUE	0	TRUE
ILMN_2109156	ILMN_2109156	NM_002882.2	RANBP1	679	CCGAAAAAGTGGCGGAAAAGCTAGAAGCTCTCTCGGTGAAGGAGGAGACC	22	+	18494499-18494548	"Homo sapiens RAN binding protein 1 (RANBP1), mRNA."	-1.03332	-1.18795	-0.878679	11.4465	-14.8258	2.72e-08	1.15e-06	9.29885	6	12.0413	TRUE	0	11.9014	TRUE	0	11.9469	TRUE	0	10.8757	TRUE	0	10.953	TRUE	0	10.9609	TRUE	0	TRUE
ILMN_1794818	ILMN_1794818	NM_001001933.1	LHX8	1594	GGCTTATTCTGCCTACGTGCCCCAAGATGGAACGATGTTAACTGCGCTGC	1	+	75395285-75395334	"Homo sapiens LIM homeobox 8 (LHX8), mRNA."	1.49382	1.2702	1.71744	7.14292	14.8213	2.72e-08	1.15e-06	9.29563	4	6.22352	FALSE	0.88701	6.63484	TRUE	0.0013	6.32968	FALSE	0.57403	7.86531	TRUE	0	7.85404	TRUE	0	7.95014	TRUE	0	TRUE
ILMN_1781010	ILMN_1781010	NM_019555.1	ARHGEF3	3381	CTTTGTAGGCGCCATCAGCCACTTTTAGAAGCCATCAGCCAGTGTGTTGG	3	-	56736615-56736664	"Homo sapiens Rho guanine nucleotide exchange factor (GEF) 3 (ARHGEF3), mRNA."	1.11558	0.948498	1.28266	6.8575	14.8139	2.74e-08	1.15e-06	9.29032	3	6.29684	FALSE	0.68442	6.26659	FALSE	0.78442	6.33569	FALSE	0.55325	7.45906	TRUE	0	7.28864	TRUE	0	7.49815	TRUE	0	TRUE
ILMN_1679322	ILMN_1679322	NM_022071.2	SH2D4A	2745	ACCAGCAGAAGCCAGCAGAGAGGCATGGGACAGGTTCCCCACAAGCCTTA	8	+	19252352-19252401	"Homo sapiens SH2 domain containing 4A (SH2D4A), mRNA."	-1.06153	-1.22065	-0.902418	7.47488	-14.8021	2.76e-08	1.16e-06	9.28178	6	7.90775	TRUE	0	8.01784	TRUE	0	8.09135	TRUE	0	6.96397	TRUE	0	6.90795	TRUE	0.0013	6.96042	TRUE	0	TRUE
ILMN_1680132	ILMN_1680132	NM_014333.3	CADM1	3514	CTGCAGCTCTATTCCGAGCCCTTAGCACCCATTCCGACCATAGTATAATC	11	-	115045088-115045137	"Homo sapiens cell adhesion molecule 1 (CADM1), transcript variant 1, mRNA."	1.17648	0.99991	1.35304	7.4959	14.7834	2.79e-08	1.17e-06	9.26836	6	6.98411	TRUE	0	6.98711	TRUE	0	6.75177	TRUE	0	8.11003	TRUE	0	8.06891	TRUE	0	8.07348	TRUE	0	TRUE
ILMN_1758626	ILMN_1758626	NM_000202.3	IDS	1809	ATGTGCTCCCTTCCAGCTGGTGAGAGGAGGAGTTAGAGCTGGTCGTTTTG	X	-	148372103-148372152	"Homo sapiens iduronate 2-sulfatase (Hunter syndrome) (IDS), transcript variant 1, mRNA."	1.12665	0.957554	1.29574	8.73624	14.7829	2.79e-08	1.17e-06	9.26802	6	8.10957	TRUE	0	8.15643	TRUE	0	8.25275	TRUE	0	9.25604	TRUE	0	9.23231	TRUE	0	9.41035	TRUE	0	TRUE
ILMN_2115218	ILMN_2115218	NM_017664.2	ANKRD10	2055	CCACACTTCCTACTTGGTCTCTGGAAGTTTTACCACATGTAACAGATTCC	13	-	111531277-111531326	"Homo sapiens ankyrin repeat domain 10 (ANKRD10), mRNA."	1.1034	0.937748	1.26905	7.96962	14.7787	2.8e-08	1.17e-06	9.26499	6	7.45858	TRUE	0	7.50478	TRUE	0	7.29042	TRUE	0	8.53377	TRUE	0	8.51946	TRUE	0	8.51074	TRUE	0	TRUE
ILMN_2368721	ILMN_2368721	NM_001002876.1	CENPM	148	TTCTGCAGCAGCTGGCGGACTCGATGCTCAAAGAGGACTGCGCCTCCGAG	22	-	42342428-42342477	"Homo sapiens centromere protein M (CENPM), transcript variant 2, mRNA."	-1.20191	-1.38237	-1.02145	7.23417	-14.7772	2.81e-08	1.17e-06	9.26395	5	7.78774	TRUE	0	7.87785	TRUE	0	7.83979	TRUE	0	6.63905	TRUE	0.0039	6.49299	FALSE	0.03506	6.76759	TRUE	0.0013	TRUE
ILMN_1659913	ILMN_1659913	NM_002201.4	ISG20	849	CAGCCCGTTCCGCAGGGACTAGAGGCTTTCGGCTTTTTGGGACAGCAACT	15	+	86999776-86999825	"Homo sapiens interferon stimulated exonuclease gene 20kDa (ISG20), mRNA."	1.19556	1.01552	1.37559	7.90354	14.7337	2.89e-08	1.2e-06	9.23259	6	7.42907	TRUE	0	7.1728	TRUE	0	7.31541	TRUE	0	8.57452	TRUE	0	8.45149	TRUE	0	8.47794	TRUE	0	TRUE
ILMN_1797295	ILMN_1797295	NM_173493.1	PASD1	2832	GTCTGCCCCGCCCAGCTTTGCATATCCATGTTCTACCACAGGAAGGTGGC	X	+	150595536-150595585	"Homo sapiens PAS domain containing 1 (PASD1), mRNA."	1.11995	0.950439	1.28945	6.88771	14.6592	3.04e-08	1.26e-06	9.17868	3	6.3869	FALSE	0.33377	6.3158	FALSE	0.61429	6.28052	FALSE	0.73117	7.34899	TRUE	0	7.42883	TRUE	0	7.56524	TRUE	0	TRUE
ILMN_1713751	ILMN_1713751	NM_033274.2	ADAM19	6202	TCCAAGCCCACATTTCCAAAGTCACCCCCAACGCGTCCTCTCACACCGTC	5	-	156904841-156904890	"Homo sapiens ADAM metallopeptidase domain 19 (meltrin beta) (ADAM19), mRNA."	-1.3225	-1.52273	-1.12226	9.04785	-14.6538	3.05e-08	1.26e-06	9.17473	6	9.61733	TRUE	0	9.599	TRUE	0	9.91096	TRUE	0	8.36922	TRUE	0	8.35176	TRUE	0	8.43883	TRUE	0	TRUE
ILMN_1654966	ILMN_1654966	NM_182826.1	SCARA3	1620	GCATCACCTTAAGCACATATTATGCCTTGAGACACTAGCCAATTGTGGTA	8	+	27534195-27534244	"Homo sapiens scavenger receptor class A, member 3 (SCARA3), transcript variant 2, mRNA."	-1.45755	-1.67868	-1.23642	7.39607	-14.6242	3.11e-08	1.29e-06	9.15325	6	8.25195	TRUE	0	7.87669	TRUE	0	8.24591	TRUE	0	6.66061	TRUE	0.0026	6.65103	TRUE	0.0039	6.69025	TRUE	0.0013	TRUE
ILMN_2248970	ILMN_2248970	NM_001032731.1	OAS2	1752	CCACCTTTGATTGGCCGAAACTCAGTGATTGGCACAAGAGTAGGTTGCAG	12	+	111910660-111910709	"Homo sapiens 2'-5'-oligoadenylate synthetase 2, 69/71kDa (OAS2), transcript variant 3, mRNA."	1.12844	0.956873	1.3	6.87048	14.5931	3.18e-08	1.31e-06	9.13063	3	6.37528	FALSE	0.37403	6.34669	FALSE	0.48831	6.19681	FALSE	0.94416	7.40992	TRUE	0	7.52677	TRUE	0	7.3674	TRUE	0	TRUE
ILMN_2112301	ILMN_2112301	NM_006442.2	DRAP1	839	GGACGAAGAAGATTACGACTCCTAGCGCCTTCTGCCCCCCAGACCATAGC	11	+	65445458-65445482:65445483-65445507	"Homo sapiens DR1-associated protein 1 (negative cofactor 2 alpha) (DRAP1), mRNA."	-1.14761	-1.32242	-0.972807	10.6817	-14.5659	3.23e-08	1.33e-06	9.11083	6	11.1101	TRUE	0	11.303	TRUE	0	11.3534	TRUE	0	10.1061	TRUE	0	10.1445	TRUE	0	10.0731	TRUE	0	TRUE
ILMN_1777397	ILMN_1777397	NM_002448.3	MSX1	1424	GGTCCCCAGCAGAATTGACAGTTGAACAGAGCTAGAGGCCATGTCTCCTG	4	+	4865147-4865196	"Homo sapiens msh homeobox 1 (MSX1), mRNA."	1.71263	1.45162	1.97365	8.94209	14.5578	3.25e-08	1.34e-06	9.10489	6	8.0442	TRUE	0	8.38114	TRUE	0	7.83199	TRUE	0	9.78813	TRUE	0	9.7937	TRUE	0	9.8134	TRUE	0	TRUE
ILMN_1809850	ILMN_1809850	NM_020650.2	RCN3	1746	TGAGCCTCCACCACATAGACTGAAACTCCCCTGGCCCCAGCCCTCTCCTG	19	+	50046782-50046831	"Homo sapiens reticulocalbin 3, EF-hand calcium binding domain (RCN3), mRNA."	-1.04538	-1.20494	-0.885826	7.93512	-14.5364	3.3e-08	1.35e-06	9.08931	6	8.48349	TRUE	0	8.45162	TRUE	0	8.43833	TRUE	0	7.37318	TRUE	0	7.52178	TRUE	0	7.34233	TRUE	0	TRUE
ILMN_2388397	ILMN_2388397	NM_001077427.2	LYPD1	360	CCAGCTGAACAACGACTGCTCCTCCCCCGAGTTCATTGTGAATTGCACGG	2	-	133426020-133426069	"Homo sapiens LY6/PLAUR domain containing 1 (LYPD1), transcript variant 2, mRNA."	-1.25101	-1.44212	-1.0599	8.07728	-14.5238	3.33e-08	1.36e-06	9.08012	6	8.54131	TRUE	0	8.80569	TRUE	0	8.76134	TRUE	0	7.41743	TRUE	0	7.54778	TRUE	0	7.3901	TRUE	0	TRUE
ILMN_1677385	ILMN_1677385	NM_138436.2	C8orf40	581	CTCCAAGTGGCTCAAAAGGCCTTGACACAGGGAACCTGCACATATCCAGG	8	+	42527068-42527117	"Homo sapiens chromosome 8 open reading frame 40 (C8orf40), mRNA."	1.06445	0.901815	1.22708	8.84861	14.5217	3.33e-08	1.36e-06	9.07854	6	8.39143	TRUE	0	8.33845	TRUE	0	8.21927	TRUE	0	9.44486	TRUE	0	9.37009	TRUE	0	9.32754	TRUE	0	TRUE
ILMN_1343295	ILMN_1343295	NM_002046.3	GAPDH	937	CTTCAACAGCGACACCCACTCCTCCACCTTTGACGCTGGGGCTGGCATTG	12	+	6517320-6517369	"Homo sapiens glyceraldehyde-3-phosphate dehydrogenase (GAPDH), mRNA."	-1.13504	-1.30847	-0.961614	12.0622	-14.5207	3.34e-08	1.36e-06	9.07778	6	12.5643	TRUE	0	12.6752	TRUE	0	12.6498	TRUE	0	11.3694	TRUE	0	11.5142	TRUE	0	11.6005	TRUE	0	TRUE
ILMN_1658356	ILMN_1658356	NM_015430.2	PAMR1	2659	CCAGGGCAGCAGAGCTGGGATGTGGTGCATGCCTTTGTGTACATGGCCAC	11	-	35453874-35453903:35453904-35453923	"Homo sapiens peptidase domain containing associated with muscle regeneration 1 (PAMR1), transcript variant 1, mRNA."	-1.45258	-1.67456	-1.2306	8.84142	-14.5185	3.34e-08	1.36e-06	9.07621	6	9.37703	TRUE	0	9.64048	TRUE	0	9.68563	TRUE	0	7.9589	TRUE	0	8.2267	TRUE	0	8.15981	TRUE	0	TRUE
ILMN_1683792	ILMN_1683792	NM_015907.2	LAP3	1622	CCAACAAAGATGAAGTTCCCTATCTACGGAAAGGCATGACTGGGAGGCCC	4	+	17218210-17218259	"Homo sapiens leucine aminopeptidase 3 (LAP3), mRNA."	1.2151	1.02916	1.40103	9.79937	14.4994	3.38e-08	1.37e-06	9.0622	6	9.30005	TRUE	0	9.2414	TRUE	0	9.034	TRUE	0	10.4551	TRUE	0	10.4357	TRUE	0	10.3299	TRUE	0	TRUE
ILMN_1803073	ILMN_1803073	NM_021800.2	DNAJC12	689	GTTGGCACCTTCGTTTCCGCTGGTCCAAGGATGCTCCCTCAGAACTCCTG	10	-	69556900-69556949	"Homo sapiens DnaJ (Hsp40) homolog, subfamily C, member 12 (DNAJC12), transcript variant 1, mRNA."	2.28664	1.93671	2.63656	7.77543	14.4984	3.39e-08	1.37e-06	9.06146	4	7.07751	TRUE	0	6.52303	FALSE	0.02078	6.2958	FALSE	0.69221	8.94733	TRUE	0	8.90507	TRUE	0	8.90385	TRUE	0	TRUE
ILMN_1838863	ILMN_1838863	AK123840		3600	GCCCGTGGACTCCCGGCCTGTTTCTACCTTCTATTCAACCACTCTGACGT	14	-	99048253-99048302	"Homo sapiens cDNA FLJ41846 fis, clone NT2RI3003162"	-1.29295	-1.49081	-1.09508	8.38272	-14.498	3.39e-08	1.37e-06	9.06117	6	8.90418	TRUE	0	8.98114	TRUE	0	9.20224	TRUE	0	7.64659	TRUE	0	7.74486	TRUE	0	7.81728	TRUE	0	TRUE
ILMN_1803317	ILMN_1803317	NM_016390.2	C9orf114	1733	CTGCCTGGCTCCTCCTTGAGGCTGGAACTCTCTCCAGGGTGGTTAACTCT	9	-	131584418-131584467	"Homo sapiens chromosome 9 open reading frame 114 (C9orf114), mRNA."	-1.14693	-1.32258	-0.971278	7.96064	-14.4872	3.41e-08	1.38e-06	9.0533	6	8.62571	TRUE	0	8.55711	TRUE	0	8.4195	TRUE	0	7.31289	TRUE	0	7.36897	TRUE	0	7.47967	TRUE	0	TRUE
ILMN_2149226	ILMN_2149226	NM_001753.3	CAV1	2290	CACTTATTGGAACTCTGCTTGATTTTTGCCTCTTCCAGTCTTCCTGACAC	7	+	115988052-115988101	"Homo sapiens caveolin 1, caveolae protein, 22kDa (CAV1), mRNA."	-1.25607	-1.44847	-1.06366	12.1138	-14.484	3.42e-08	1.38e-06	9.05096	6	12.5744	TRUE	0	12.7553	TRUE	0	12.8958	TRUE	0	11.4508	TRUE	0	11.4707	TRUE	0	11.5357	TRUE	0	TRUE
ILMN_1757915	ILMN_1757915	NM_001468.1	GAGE1	589	TCTTCATTGAAGTTCTCCCAATAAAGCTTTACAGCCTTCTGCAAAGAAAA	X	+	49257609-49257658	"Homo sapiens G antigen 1 (GAGE1), mRNA."	1.15776	0.980351	1.33516	6.97755	14.4793	3.43e-08	1.38e-06	9.04748	3	6.3157	FALSE	0.61818	6.40469	FALSE	0.22468	6.47562	FALSE	0.10519	7.50305	TRUE	0	7.47993	TRUE	0	7.6863	TRUE	0	TRUE
ILMN_2130441	ILMN_2130441	NR_001434.1	HLA-H	1047	GGCAACAGTGCCCAGGGCTCTGATGTGTCTCTCACGGCGTGAAAGTGTGA	6	+	29860146-29860155:29860298-29860337	"Homo sapiens major histocompatibility complex, class I, H (pseudogene) (HLA-H), non-coding RNA."	1.64174	1.38935	1.89412	10.1138	14.4324	3.54e-08	1.42e-06	9.01302	6	9.08448	TRUE	0	9.2171	TRUE	0	9.57712	TRUE	0	10.9781	TRUE	0	10.972	TRUE	0	10.8538	TRUE	0	TRUE
ILMN_1758915	ILMN_1758915	NM_144781.1	PDCD2	1668	CTGAAGACTGCCTGGAAGGGGCCGCGCGTGTGTTCATGCCTATACGATAA	6	-	170891164-170891213	"Homo sapiens programmed cell death 2 (PDCD2), transcript variant 2, mRNA."	0.996062	0.842795	1.14933	8.94139	14.4191	3.58e-08	1.43e-06	9.00321	6	8.46836	TRUE	0	8.4965	TRUE	0	8.36522	TRUE	0	9.38961	TRUE	0	9.46107	TRUE	0	9.46759	TRUE	0	TRUE
ILMN_1721113	ILMN_1721113	NM_002117.4	HLA-C	858	ATATGCAGCACGAGGGGCTGCAAGAGCCCCTCACCCTGAGCTGGGAGCCA	6	-	31345836-31345841:31345966-31346009	"Homo sapiens major histocompatibility complex, class I, C (HLA-C), mRNA."	1.31302	1.11097	1.51507	7.7903	14.4184	3.58e-08	1.43e-06	9.00272	6	7.11843	TRUE	0	7.08531	TRUE	0	7.19761	TRUE	0	8.31562	TRUE	0	8.64535	TRUE	0	8.37946	TRUE	0	TRUE
ILMN_1728512	ILMN_1728512	NM_003405.3	YWHAH	1655	GGCTATTGTCCTTGTGTATCCTGACAGCGCCATGTGTGTCAGCCCATGTC	22	+	30683452-30683501	"Homo sapiens tyrosine 3-monooxygenase/tryptophan 5-monooxygenase activation protein, eta polypeptide (YWHAH), mRNA."	-1.57209	-1.81411	-1.33008	11.2168	-14.4122	3.59e-08	1.43e-06	8.99819	6	11.7667	TRUE	0	11.9899	TRUE	0	12.2518	TRUE	0	10.4035	TRUE	0	10.396	TRUE	0	10.4927	TRUE	0	TRUE
ILMN_1800530	ILMN_1800530	NM_014914.2	CENTG2	3778	AGAGAGGAAATCAGTCGCTGAGTATTATTTGACTCCGGTCTCCTTGGTGC	2	+	236698307-236698356	"Homo sapiens centaurin, gamma 2 (CENTG2), mRNA."	-1.07949	-1.24576	-0.913234	7.90734	-14.4055	3.61e-08	1.43e-06	8.99324	6	8.46434	TRUE	0	8.51074	TRUE	0	8.36618	TRUE	0	7.29871	TRUE	0	7.46664	TRUE	0	7.33742	TRUE	0	TRUE
ILMN_2050813	ILMN_2050813	NM_004362.1	CLGN	2609	TAGTTGCTTTATGCCAGAGTGGTTTACCCCATTCACAAAATTTCTTATGC	4	-	141529103-141529152	"Homo sapiens calmegin (CLGN), mRNA."	1.10957	0.938595	1.28054	6.88743	14.3989	3.63e-08	1.44e-06	8.98833	3	6.23608	FALSE	0.87273	6.29525	FALSE	0.7	6.46661	FALSE	0.11948	7.47967	TRUE	0	7.40639	TRUE	0	7.44058	TRUE	0	TRUE
ILMN_1758623	ILMN_1758623	NM_138720.1	HIST1H2BD	36	CTATTAACGCTACGATGCCTGAACCTACCAAGTCTGCTCCTGCCCCAAAG	6	+	26158384-26158397:26158398-26158433	"Homo sapiens histone cluster 1, H2bd (HIST1H2BD), transcript variant 2, mRNA."	2.15987	1.82661	2.49313	8.46029	14.3796	3.67e-08	1.45e-06	8.97409	6	7.73311	TRUE	0	7.42423	TRUE	0	6.98373	TRUE	0	9.48732	TRUE	0	9.58797	TRUE	0	9.54539	TRUE	0	TRUE
ILMN_1659027	ILMN_1659027	NM_006516.1	SLC2A1	2332	AGGGCCTGTGGGAGCCTGCAAACTCACTGCTCAAGAAGACATGGAGACTC	1	-	43164575-43164624	"Homo sapiens solute carrier family 2 (facilitated glucose transporter), member 1 (SLC2A1), mRNA."	-1.33135	-1.5368	-1.1259	9.73396	-14.3777	3.68e-08	1.45e-06	8.97274	6	10.1973	TRUE	0	10.5353	TRUE	0	10.4664	TRUE	0	8.99366	TRUE	0	9.10258	TRUE	0	9.10861	TRUE	0	TRUE
ILMN_1804988	ILMN_1804988	NM_022151.4	MOAP1	2013	GTGCAGTGCTCTGAGGGGACAGACAAGGCTTGGGTGTATATGCCAACCAG	14	-	93648895-93648944	"Homo sapiens modulator of apoptosis 1 (MOAP1), mRNA."	1.0845	0.917057	1.25195	7.97951	14.3698	3.7e-08	1.46e-06	8.96692	6	7.51937	TRUE	0	7.30967	TRUE	0	7.48273	TRUE	0	8.53741	TRUE	0	8.54672	TRUE	0	8.48115	TRUE	0	TRUE
ILMN_3244200	ILMN_3244200	XM_001720639.1	LOC729372	738	CGGTTGGCGGGATTTTACTAGGTGCGTGTTGGTAGAGTGGGGCTGAGGTT	8	-	7615159-7615188:7615189-7615208	"PREDICTED: Homo sapiens hypothetical LOC729372 (LOC729372), mRNA."	0.954646	0.807228	1.10206	6.96651	14.3677	3.7e-08	1.46e-06	8.96537	3	6.53631	FALSE	0.02468	6.4501	FALSE	0.11688	6.48115	FALSE	0.09091	7.40408	TRUE	0	7.49185	TRUE	0	7.43558	TRUE	0	TRUE
ILMN_1699489	ILMN_1699489	XM_940079.1	TUBB6	1319	TGGTGTCGGCCCCTCACAAATGCAGCCAAGTCATGTAATTAGTCATCTGG				"PREDICTED: Homo sapiens tubulin, beta 6 (TUBB6), mRNA."	-1.57147	-1.81416	-1.32877	9.86109	-14.3663	3.71e-08	1.46e-06	8.96428	6	10.4511	TRUE	0	10.5739	TRUE	0	10.9155	TRUE	0	9.0849	TRUE	0	9.13677	TRUE	0	9.00441	TRUE	0	TRUE
ILMN_1688848	ILMN_1688848	NM_138399.3	TMEM44	2255	TGCGATGAGTAAGGGTAAGGGCGCATGGAATGGGGCTAAGGTGGGAGTGA	3	-	195789731-195789780	"Homo sapiens transmembrane protein 44 (TMEM44), transcript variant 1, mRNA."	-0.948031	-1.09457	-0.801489	7.84669	-14.3535	3.74e-08	1.46e-06	8.95486	6	8.27762	TRUE	0	8.3473	TRUE	0	8.33719	TRUE	0	7.32205	TRUE	0	7.40977	TRUE	0	7.38619	TRUE	0	TRUE
ILMN_1661645	ILMN_1661645	XM_001133111.1	LOC731444	270	TGCTGCCCCATGCCCCAGCAACCTCCCTCCTCAGTGTTCACCCAGGAAAA				"PREDICTED: Homo sapiens similar to ATPase, Class II, type 9B (LOC731444), mRNA."	0.935468	0.790858	1.08008	6.89447	14.3526	3.74e-08	1.46e-06	8.95415	3	6.38899	FALSE	0.31948	6.44726	FALSE	0.12078	6.44395	FALSE	0.16104	7.40265	TRUE	0	7.35917	TRUE	0	7.32479	TRUE	0	TRUE
ILMN_1744725	ILMN_1744725	NM_033271.1	BTBD6	1678	CATTTTCCACACAGCCAGAACCCAGGGATTGGAGTCTTAGGCATCTCTGG	14	+	104788196-104788245	"Homo sapiens BTB (POZ) domain containing 6 (BTBD6), mRNA."	-1.04046	-1.20155	-0.879359	9.10596	-14.3297	3.8e-08	1.49e-06	8.93722	6	9.56289	TRUE	0	9.61431	TRUE	0	9.70135	TRUE	0	8.49991	TRUE	0	8.63854	TRUE	0	8.61875	TRUE	0	TRUE
ILMN_1712684	ILMN_1712684	NM_020223.2	FAM20C	2381	CTCAAGGCCAAGCTCACCCCTCAAGTGCTCTCACACTCGGGACCTAATTC	7	+	295877-295926	"Homo sapiens family with sequence similarity 20, member C (FAM20C), mRNA."	-1.37859	-1.59242	-1.16476	6.95021	-14.3043	3.87e-08	1.51e-06	8.91841	3	7.48348	TRUE	0	7.56772	TRUE	0	7.86731	TRUE	0	6.29538	FALSE	0.52727	6.23797	FALSE	0.7	6.24939	FALSE	0.6974	TRUE
ILMN_3243190	ILMN_3243190	NR_024075.1	EMR4P	2350	ACTGGCATCTGGATTCAGCTCATAGTTCCCTTTCTGGCCTCTCTGCTGTA	19	-	6952843-6952892	"Homo sapiens egf-like module containing, mucin-like, hormone receptor-like 4 pseudogene (EMR4P), non-coding RNA."	0.938574	0.792798	1.08435	6.88294	14.2851	3.92e-08	1.53e-06	8.90414	3	6.43813	FALSE	0.16883	6.37553	FALSE	0.35714	6.42728	FALSE	0.19221	7.40142	TRUE	0	7.3138	TRUE	0	7.34145	TRUE	0	TRUE
ILMN_1652237	ILMN_1652237	NM_001236.3	CBR3	879	AGCTGACAGGATTCTGGTGAATGCGTGCTGCCCAGGACCAGTGAAGACAG	21	+	36440497-36440546	"Homo sapiens carbonyl reductase 3 (CBR3), mRNA."	-1.11617	-1.28972	-0.942606	8.20424	-14.2686	3.97e-08	1.54e-06	8.89185	6	8.73929	TRUE	0	8.76425	TRUE	0	8.78342	TRUE	0	7.50635	TRUE	0	7.76001	TRUE	0	7.67211	TRUE	0	TRUE
ILMN_1731418	ILMN_1731418	NM_004510.2	SP110	1759	CTACCCTCTCAGTCACCATGTTGCAGACTTTCCCTGTCTGGAGGCTCACC	2	-	230749567-230749616	"Homo sapiens SP110 nuclear body protein (SP110), transcript variant b, mRNA."	1.15733	0.977352	1.33731	8.78275	14.2672	3.97e-08	1.54e-06	8.89085	6	8.31934	TRUE	0	8.12613	TRUE	0	8.1668	TRUE	0	9.31021	TRUE	0	9.47816	TRUE	0	9.29587	TRUE	0	TRUE
ILMN_1815445	ILMN_1815445	NM_006123.2	IDS	939	GGCAACGGGAAGACGTCCAAGCCTTAAACATCAGTGTGCCGTATGGTCCA	X	-	148385799-148385848	"Homo sapiens iduronate 2-sulfatase (Hunter syndrome) (IDS), transcript variant 2, mRNA."	0.993466	0.838871	1.14806	7.88884	14.2579	3.99e-08	1.55e-06	8.88395	6	7.34125	TRUE	0	7.45086	TRUE	0	7.3842	TRUE	0	8.41849	TRUE	0	8.42768	TRUE	0	8.31055	TRUE	0	TRUE
ILMN_1679051	ILMN_1679051	NM_002849.2	PTPRR	3092	GGTGGCTTCTGCTCCAGAACTCTATCCACTGTATTTCCACATCGTGAGTC	12	-	71032210-71032259	"Homo sapiens protein tyrosine phosphatase, receptor type, R (PTPRR), transcript variant 1, mRNA."	1.06456	0.898795	1.23033	7.03394	14.2487	4.02e-08	1.55e-06	8.87708	4	6.41624	FALSE	0.25714	6.47872	FALSE	0.06104	6.61002	TRUE	0.00779	7.59031	TRUE	0	7.60618	TRUE	0	7.50218	TRUE	0	TRUE
ILMN_1773079	ILMN_1773079	NM_000090.3	COL3A1	5112	TCAACTGCTTGTAAAGGTGCTCCTCTTTTTTCTTGTCATTGCTGGTCAAG	2	+	189585339-189585388	"Homo sapiens collagen, type III, alpha 1 (COL3A1), mRNA."	-2.32618	-2.68851	-1.96384	8.63213	-14.2439	4.03e-08	1.55e-06	8.87354	6	10.1978	TRUE	0	9.37037	TRUE	0	9.81745	TRUE	0	7.50843	TRUE	0	7.39026	TRUE	0	7.50843	TRUE	0	TRUE
ILMN_1788955	ILMN_1788955	NM_020992.2	PDLIM1	1220	ACATTGAGTCCCCTCCCTGCCTTGGTTAATTGACTCACACCAGCTGTGCG	10	-	97013625-97013674	"Homo sapiens PDZ and LIM domain 1 (PDLIM1), mRNA."	-1.07261	-1.2399	-0.905329	9.40562	-14.2261	4.08e-08	1.57e-06	8.86024	6	9.87375	TRUE	0	9.89521	TRUE	0	10.0568	TRUE	0	8.87958	TRUE	0	8.92437	TRUE	0	8.804	TRUE	0	TRUE
ILMN_1805992	ILMN_1805992	NM_018330.4	KIAA1598	3092	TTGCACGTGTGGTAAGCATAGGCTTGAAGAGGTGGGTAGGCAGGTACATG	10	-	118634571-118634620	"Homo sapiens KIAA1598 (KIAA1598), mRNA."	1.14505	0.966423	1.32369	7.50252	14.2222	4.09e-08	1.57e-06	8.85736	6	6.81631	TRUE	0	6.90145	TRUE	0	7.07221	TRUE	0	8.08662	TRUE	0	8.01628	TRUE	0	8.12224	TRUE	0	TRUE
ILMN_1791226	ILMN_1791226	NM_022463.3	NXN	2775	CCTCATTCACTCAGGCCCCACTCAGCACTCTGCCAGCCAAGACCATTGAT	17	-	703216-703265	"Homo sapiens nucleoredoxin (NXN), mRNA."	-1.19921	-1.3863	-1.01211	7.4165	-14.2211	4.1e-08	1.57e-06	8.85648	6	8.19662	TRUE	0	7.93849	TRUE	0	7.91319	TRUE	0	6.81515	TRUE	0.0013	6.8053	TRUE	0.0013	6.83024	TRUE	0.0013	TRUE
ILMN_2362549	ILMN_2362549	NM_001005413.1	ZWINT	704	CCTGCTGGAGATGTAAATTTGCCATGACTTCCTGGAGGACAGCAGCATGG	10	-	58118155-58118178:58118179-58118204	"Homo sapiens ZW10 interactor (ZWINT), transcript variant 3, mRNA."	-0.965704	-1.11644	-0.81497	8.23466	-14.2145	4.12e-08	1.57e-06	8.85161	6	8.71597	TRUE	0	8.76351	TRUE	0	8.67306	TRUE	0	7.76499	TRUE	0	7.80232	TRUE	0	7.68811	TRUE	0	TRUE
ILMN_3219097	ILMN_3219097	XM_001722735.1	LOC116437	350	GTGGAATATCCTGCTCCAATCAAAGCCATGTCACCTGCGTTGTCCAGTGA				"PREDICTED: Homo sapiens hypothetical protein LOC116437 (LOC116437), mRNA."	0.974366	0.822223	1.12651	6.76113	14.2091	4.13e-08	1.58e-06	8.84758	3	6.3376	FALSE	0.53247	6.21454	FALSE	0.91948	6.2697	FALSE	0.75714	7.29773	TRUE	0	7.20172	TRUE	0	7.24549	TRUE	0	TRUE
ILMN_1700268	ILMN_1700268	NM_014298.3	QPRT	1113	GCTCCTGTGACCTGTCAGGGCTGACTTCACCTCTGCTCATCTCAGTTTCC	16	+	29616374-29616423	"Homo sapiens quinolinate phosphoribosyltransferase (QPRT), mRNA."	1.40781	1.18751	1.62812	7.44836	14.1779	4.22e-08	1.61e-06	8.82424	5	6.76739	TRUE	0	6.91788	TRUE	0	6.54808	FALSE	0.03377	8.10014	TRUE	0	8.08125	TRUE	0	8.2754	TRUE	0	TRUE
ILMN_1652846	ILMN_1652846	NM_002861.2	PCYT2	1795	TCTCTTTGGTACAACCGAATAAAGCCTGGTGGCAGTGCTGCGCGGGGCTC	17	-	79862097-79862146	"Homo sapiens phosphate cytidylyltransferase 2, ethanolamine (PCYT2), mRNA."	-0.896984	-1.03741	-0.756554	7.24652	-14.1718	4.24e-08	1.61e-06	8.81964	6	7.70997	TRUE	0	7.68156	TRUE	0	7.69351	TRUE	0	6.81622	TRUE	0.0013	6.8053	TRUE	0.0013	6.77257	TRUE	0.0013	TRUE
ILMN_1775016	ILMN_1775016	NM_144765.1	MPZL2	891	GGCTGTTAGGTGTTTCCCATATGAAATTAGAGGAGCTGGGTCAGGGAGAC	11	-	118127813-118127862	"Homo sapiens myelin protein zero-like 2 (MPZL2), transcript variant 2, mRNA."	1.19067	1.00412	1.37722	6.87293	14.1611	4.27e-08	1.62e-06	8.81165	3	6.29172	FALSE	0.71169	6.29185	FALSE	0.71299	6.24923	FALSE	0.83377	7.40408	TRUE	0	7.6444	TRUE	0	7.35633	TRUE	0	TRUE
ILMN_1815745	ILMN_1815745	NM_003107.2	SOX4	4606	ACATGACAGGCACTAGGACGTCTGCCTTTTTAAGGCAGTTCCGTTAAGGG	6	+	21598577-21598626	"Homo sapiens SRY (sex determining region Y)-box 4 (SOX4), mRNA."	1.82432	1.53837	2.11027	8.4679	14.155	4.29e-08	1.63e-06	8.80707	6	7.79266	TRUE	0	7.6638	TRUE	0	7.21075	TRUE	0	9.45813	TRUE	0	9.35917	TRUE	0	9.32287	TRUE	0	TRUE
ILMN_2094166	ILMN_2094166	NM_016410.2	CHMP5	60	TTTCTTCGCGGCTGCTCAAGATGAACCGACTCTTCGGGAAAGCGAAACCC	9	+	33255059-33255076:33255077-33255108	"Homo sapiens chromatin modifying protein 5 (CHMP5), mRNA."	0.967005	0.815336	1.11867	9.8077	14.1459	4.32e-08	1.63e-06	8.80029	6	9.25646	TRUE	0	9.35944	TRUE	0	9.35671	TRUE	0	10.2429	TRUE	0	10.2891	TRUE	0	10.3416	TRUE	0	TRUE
ILMN_2361768	ILMN_2361768	NM_001039523.1	CHRNA1	1431	GTCTTCATGCTTGTTTGCATCATCGGAACCCTAGCCGTGTTTGCAGGTCG	2	-	175321125-175321174	"Homo sapiens cholinergic receptor, nicotinic, alpha 1 (muscle) (CHRNA1), transcript variant 1, mRNA."	1.25883	1.06102	1.45665	7.1955	14.1191	4.4e-08	1.66e-06	8.7802	4	6.46615	FALSE	0.11039	6.7101	TRUE	0	6.522	FALSE	0.04675	7.80652	TRUE	0	7.95519	TRUE	0	7.71304	TRUE	0	TRUE
ILMN_1764788	ILMN_1764788	NM_001066.2	TNFRSF1B	3526	TGGCATCACAGGGCAGAGCCGGGAAGCGATGAATTTGGAGACTCTGTGGG	1	+	12191715-12191764	"Homo sapiens tumor necrosis factor receptor superfamily, member 1B (TNFRSF1B), mRNA."	-1.93894	-2.24366	-1.63421	7.48121	-14.1174	4.4e-08	1.66e-06	8.7789	4	8.15453	TRUE	0	8.385	TRUE	0	8.8125	TRUE	0	6.44229	FALSE	0.13896	6.57238	TRUE	0.00649	6.52055	FALSE	0.02857	TRUE
ILMN_2322346	ILMN_2322346	NM_175729.1	SSX4	1032	CGATTCCGTTGTATCAGTCACTGACAGTTAATAAACCTTTGCAAACGTTC	X	+	48137680-48137729	"Homo sapiens synovial sarcoma, X breakpoint 4 (SSX4), transcript variant 2, mRNA."	0.916321	0.772027	1.06062	6.65021	14.0895	4.49e-08	1.69e-06	8.75794	3	6.15059	FALSE	0.96753	6.19681	FALSE	0.94026	6.22876	FALSE	0.89221	7.11612	TRUE	0	7.07516	TRUE	0	7.13383	TRUE	0	TRUE
ILMN_3246474	ILMN_3246474	XM_001718451.1	LOC100133756	277	TCGCCGTCCAGGGCATCGCTGACGAGGATGCAGTCCAGCTCATTGCTGAC				"PREDICTED: Homo sapiens hypothetical protein LOC100133756 (LOC100133756), partial mRNA."	0.992501	0.836159	1.14884	6.79957	14.0849	4.51e-08	1.69e-06	8.75445	3	6.33189	FALSE	0.55195	6.21641	FALSE	0.91558	6.36167	FALSE	0.43377	7.25335	TRUE	0	7.28694	TRUE	0	7.34719	TRUE	0	TRUE
ILMN_1738558	ILMN_1738558	NM_170587.1	RGS20	1678	CCAGCAAGCTCGGTTTGAATACGTCACTTACCAGTGCCATTGCAGGACCC	8	+	55033990-55034039	"Homo sapiens regulator of G-protein signaling 20 (RGS20), transcript variant 1, mRNA."	-1.11954	-1.296	-0.943072	8.71481	-14.076	4.53e-08	1.69e-06	8.74778	6	9.12843	TRUE	0	9.39118	TRUE	0	9.30411	TRUE	0	8.12365	TRUE	0	8.16547	TRUE	0	8.176	TRUE	0	TRUE
ILMN_2292646	ILMN_2292646	NM_000817.2	GAD1	3196	CGCTCTCTGTCTGGCTGTACGTCTGGTGTTCTCAATGCTTTTCTAGCAAC	2	+	171425627-171425676	"Homo sapiens glutamate decarboxylase 1 (brain, 67kDa) (GAD1), transcript variant GAD67, mRNA."	1.7652	1.48696	2.04344	7.58705	14.0759	4.53e-08	1.69e-06	8.74771	5	7.03363	TRUE	0	6.58673	TRUE	0.00649	6.49299	FALSE	0.07922	8.5538	TRUE	0	8.47947	TRUE	0	8.37567	TRUE	0	TRUE
ILMN_2205022	ILMN_2205022	NM_152585.1	RBMY1F	456	GCAGTGGAGGAACAAGAGGGTGGCTTCCCTCACATGAAGGGCACCTGGAT	Y	-	24321323-24321325:24323241-24323287	"Homo sapiens RNA binding motif protein, Y-linked, family 1, member F (RBMY1F), mRNA."	1.11378	0.938221	1.28934	6.8366	14.0757	4.53e-08	1.69e-06	8.74756	3	6.24033	FALSE	0.87013	6.26121	FALSE	0.80649	6.3376	FALSE	0.54935	7.51551	TRUE	0	7.39877	TRUE	0	7.26621	TRUE	0	TRUE
ILMN_3248384	ILMN_3248384	NM_032391.2	PRAC	78	CAAGGTCAGGCAAGCTGGATTCTGGTCCCCACCTTTGCAGAGAGAACAGC	17	-	46799755-46799804	"Homo sapiens prostate cancer susceptibility candidate (PRAC), mRNA."	0.960993	0.809227	1.11276	6.8093	14.049	4.62e-08	1.72e-06	8.72743	3	6.36465	FALSE	0.41169	6.30516	FALSE	0.63896	6.31659	FALSE	0.62468	7.33874	TRUE	0	7.20932	TRUE	0	7.32132	TRUE	0	TRUE
ILMN_2232712	ILMN_2232712	NM_012334.1	MYO10	7672	CTTGGGCCAACTAAGTCTACCCACACGAAAAAAGAAATTTGCCTTGTCCC	5	-	16718478-16718527	"Homo sapiens myosin X (MYO10), mRNA."	-0.956554	-1.10774	-0.805372	7.60006	-14.0381	4.66e-08	1.73e-06	8.71918	6	8.08053	TRUE	0	8.14151	TRUE	0	8.01296	TRUE	0	7.12224	TRUE	0	7.08262	TRUE	0	7.16049	TRUE	0	TRUE
ILMN_1704154	ILMN_1704154	NM_148957.2	TNFRSF19	3886	GGTAATGCGTGTGGCTGAATGGGCATAACCACTGTGGCTTCTTGTGCTGC	13	+	23147852-23147901	"Homo sapiens tumor necrosis factor receptor superfamily, member 19 (TNFRSF19), transcript variant 2, mRNA."	-1.13337	-1.31266	-0.954084	8.75215	-14.0256	4.7e-08	1.74e-06	8.70975	6	9.3577	TRUE	0	9.19218	TRUE	0	9.40661	TRUE	0	8.20206	TRUE	0	8.09099	TRUE	0	8.26332	TRUE	0	TRUE
ILMN_1660436	ILMN_1660436	NM_005346.3	HSPA1B	2161	GAGGTGGACTGTTGGGACTCAAGGACTTTGCTGCTGTTTTCCTATGTCAT	6	+	31905663-31905712	"Homo sapiens heat shock 70kDa protein 1B (HSPA1B), mRNA."	1.19707	1.00765	1.38648	10.4445	14.0215	4.71e-08	1.74e-06	8.70667	6	9.7444	TRUE	0	10.0047	TRUE	0	9.78877	TRUE	0	10.9539	TRUE	0	11.0595	TRUE	0	11.1157	TRUE	0	TRUE
ILMN_2278806	ILMN_2278806	NM_005636.3	SSX4	448	TGGCCCACAAAATGATGGGAAACAGCTGTGCCCCCCGGGAAATCCAAGTA	X	+	48133791-48133840	"Homo sapiens synovial sarcoma, X breakpoint 4 (SSX4), transcript variant 1, mRNA."	1.33427	1.1224	1.54613	7.04413	13.9729	4.87e-08	1.8e-06	8.66982	3	6.3174	FALSE	0.61169	6.31298	FALSE	0.62857	6.50061	FALSE	0.06623	7.8181	TRUE	0	7.51544	TRUE	0	7.80023	TRUE	0	TRUE
ILMN_1800390	ILMN_1800390	NM_145806.2	ZNF511	968	GGAAACGACCTGGACACACTATTGGGAAGGAGATGTGGACGGCCTGTCTC	10	+	134976544-134976593	"Homo sapiens zinc finger protein 511 (ZNF511), mRNA."	-0.987917	-1.1448	-0.831029	9.33201	-13.9711	4.88e-08	1.8e-06	8.6685	6	9.72769	TRUE	0	9.8895	TRUE	0	9.8607	TRUE	0	8.82548	TRUE	0	8.81525	TRUE	0	8.87342	TRUE	0	TRUE
ILMN_1805807	ILMN_1805807	NM_003459.4	SLC30A3	1984	CTGTTTGGGGGTCTATCTCTCCATCCCTCTGTTGGTGCTGTGCCCTTGGC	2	-	27477499-27477548	"Homo sapiens solute carrier family 30 (zinc transporter), member 3 (SLC30A3), mRNA."	0.95655	0.804451	1.10865	7.17056	13.9534	4.94e-08	1.82e-06	8.65506	6	6.7101	TRUE	0	6.61319	TRUE	0.0013	6.75355	TRUE	0	7.61434	TRUE	0	7.67178	TRUE	0	7.66037	TRUE	0	TRUE
ILMN_1753525	ILMN_1753525	NM_152278.2	TCEAL7	463	AGGGCTCTGCATTCTAACCATAGGCATTCTCGGGACCGTCCTTATCCCAT	X	+	102473237-102473286	"Homo sapiens transcription elongation factor A (SII)-like 7 (TCEAL7), mRNA."	1.37899	1.15952	1.59845	8.91686	13.9409	4.99e-08	1.83e-06	8.64559	6	8.13198	TRUE	0	8.09209	TRUE	0	8.45802	TRUE	0	9.62493	TRUE	0	9.66708	TRUE	0	9.52704	TRUE	0	TRUE
ILMN_2380494	ILMN_2380494	NM_001157.2	ANXA11	2429	GCCAAAACTTGTTTCCACATTAAGAGTCAGCCAGCTCTGGAATGGTCTGG	10	-	81917413-81917462	"Homo sapiens annexin A11 (ANXA11), transcript variant a, mRNA."	-0.93484	-1.08366	-0.786025	7.25412	-13.9376	5e-08	1.83e-06	8.64305	6	7.71249	TRUE	0	7.78482	TRUE	0	7.6673	TRUE	0	6.77531	TRUE	0.0013	6.82278	TRUE	0.0013	6.76202	TRUE	0.0013	TRUE
ILMN_1779031	ILMN_1779031	NM_175056.1	ZPLD1	3242	GGAACGGCTGCTGTTTCAGCTGTTGGCCTTTTCAATTCTATACTCCATTT	3	+	102198308-102198357	"Homo sapiens zona pellucida-like domain containing 1 (ZPLD1), mRNA."	0.899588	0.756232	1.04295	6.83807	13.9227	5.05e-08	1.85e-06	8.63174	3	6.37988	FALSE	0.36234	6.41867	FALSE	0.18701	6.36626	FALSE	0.40779	7.3284	TRUE	0	7.26025	TRUE	0	7.27493	TRUE	0	TRUE
ILMN_2366634	ILMN_2366634	NM_182471.1	PKM2	2237	GCACTGGGCTGTTGTTCCATTGAAGCCGACTCTGGCCCTGGCCCTTACTT	15	-	72491541-72491590	"Homo sapiens pyruvate kinase, muscle (PKM2), transcript variant 3, mRNA."	-1.1435	-1.32576	-0.961243	9.98053	-13.9204	5.06e-08	1.85e-06	8.62998	6	10.394	TRUE	0	10.613	TRUE	0	10.6497	TRUE	0	9.35122	TRUE	0	9.45624	TRUE	0	9.41888	TRUE	0	TRUE
ILMN_1653856	ILMN_1653856	NM_032873.3	STS-1	6721	TCTCCGTGGCACTTGTGCTTTCCTGGCTGAGAGCTCTCCCCTGTTGATAC	11	+	122190247-122190296	"Homo sapiens Cbl-interacting protein Sts-1 (STS-1), mRNA."	-1.54096	-1.78665	-1.29527	8.40729	-13.9156	5.08e-08	1.85e-06	8.62634	6	9.04596	TRUE	0	9.35996	TRUE	0	9.1274	TRUE	0	7.43088	TRUE	0	7.66048	TRUE	0	7.81909	TRUE	0	TRUE
ILMN_1712545	ILMN_1712545	NM_002960.1	S100A3	672	GCAGAGCGTGCACCAATGAGACCACGATGGGAAAGGGCCTATTTAACTCC	1	-	153519825-153519874	"Homo sapiens S100 calcium binding protein A3 (S100A3), mRNA."	-1.124	-1.30332	-0.944684	8.16174	-13.9073	5.11e-08	1.86e-06	8.61999	6	8.81395	TRUE	0	8.78763	TRUE	0	8.56964	TRUE	0	7.65298	TRUE	0	7.5861	TRUE	0	7.56014	TRUE	0	TRUE
ILMN_1806733	ILMN_1806733	NM_130445.2	COL18A1	5210	AGTCATTCGTTCTGTGGAGGGACAAGTGGACTCAGGGCAGCGCCAGGCTG	21	+	45757881-45757930	"Homo sapiens collagen, type XVIII, alpha 1 (COL18A1), transcript variant 2, mRNA."	-1.95445	-2.26651	-1.64238	7.41906	-13.8957	5.15e-08	1.87e-06	8.61114	3	8.19051	TRUE	0	8.79583	TRUE	0	8.20251	TRUE	0	6.42229	FALSE	0.17922	6.39845	FALSE	0.17532	6.50477	FALSE	0.03636	TRUE
ILMN_1734740	ILMN_1734740	NM_003608.2	GPR65	1139	CCGGAAAGTCTACCAAGCTGTGCGGCACAATAAAGCCACGGAAAACAAGG	14	+	87547553-87547602	"Homo sapiens G protein-coupled receptor 65 (GPR65), mRNA."	1.12132	0.942207	1.30043	7.10665	13.8901	5.17e-08	1.88e-06	8.60689	4	6.59346	TRUE	0.00779	6.50477	FALSE	0.03117	6.53975	FALSE	0.03766	7.62123	TRUE	0	7.56161	TRUE	0	7.81909	TRUE	0	TRUE
ILMN_2370573	ILMN_2370573	NM_199139.1	XAF1	2788	CTCCGTCTCCGCTAAAAATACGAAAATTAGCCAGGCGTGGTGGCGAGCAC	17	+	6618909-6618958	"Homo sapiens XIAP associated factor 1 (XAF1), transcript variant 2, mRNA."	1.00568	0.845	1.16635	7.0225	13.8869	5.18e-08	1.88e-06	8.60443	4	6.60222	TRUE	0.00649	6.51395	FALSE	0.02857	6.4428	FALSE	0.16234	7.45753	TRUE	0	7.53726	TRUE	0	7.58121	TRUE	0	TRUE
ILMN_1728885	ILMN_1728885	XM_936510.2	KIAA1644	6515	ACTTCATGTGAGCAGGCATGGGGTCTCCCTGAGAGCTGATAACCGGGAAA				"PREDICTED: Homo sapiens KIAA1644 protein (KIAA1644), mRNA."	-1.86212	-2.1599	-1.56434	7.2974	-13.8742	5.23e-08	1.89e-06	8.59479	3	8.20251	TRUE	0	8.56514	TRUE	0	7.91774	TRUE	0	6.36328	FALSE	0.31558	6.43017	FALSE	0.11039	6.30558	FALSE	0.47273	TRUE
ILMN_3250196	ILMN_3250196	NM_001005786.1	DAZ2	1073	CCTGCTTATCCAAGTTCACCATTTCAGGTCACCACTGGATATCAGTTGCC	Y	+	23830799-23830848	"Homo sapiens deleted in azoospermia 2 (DAZ2), transcript variant 3, mRNA."	1.00986	0.848308	1.17141	6.86341	13.8692	5.25e-08	1.89e-06	8.59097	3	6.32548	FALSE	0.57662	6.35749	FALSE	0.41948	6.39249	FALSE	0.29481	7.25962	TRUE	0	7.39508	TRUE	0	7.45032	TRUE	0	TRUE
ILMN_2194355	ILMN_2194355	NM_017826.1	SOHLH2	1798	CCATCCAAACTAAGATATGCAGAGAGATGCTGAAAGAGGGGTTTACCTCC	13	-	35640614-35640663	"Homo sapiens spermatogenesis and oogenesis specific basic helix-loop-helix 2 (SOHLH2), mRNA."	1.01513	0.852207	1.17805	6.98389	13.8244	5.42e-08	1.95e-06	8.55671	4	6.47318	FALSE	0.08961	6.55564	TRUE	0.00909	6.40016	FALSE	0.27532	7.41215	TRUE	0	7.55721	TRUE	0	7.50501	TRUE	0	TRUE
ILMN_1651496	ILMN_1651496	NM_138720.1	HIST1H2BD	541	TGTGGATCCCACCCAAATCCAACTCATCCTGGTTTGCTGCACACTGGTTC	6	+	26171304-26171353	"Homo sapiens histone cluster 1, H2bd (HIST1H2BD), transcript variant 2, mRNA."	2.77003	2.3248	3.21527	9.15369	13.8037	5.5e-08	1.98e-06	8.54084	6	8.20013	TRUE	0	7.92759	TRUE	0	7.1783	TRUE	0	10.4975	TRUE	0	10.5752	TRUE	0	10.5434	TRUE	0	TRUE
ILMN_1707503	ILMN_1707503	NM_015609.2	C1orf144	1537	TGGCTTGAACTCTTAGGGGTCTGCAGTGCTCCATCTCCATTGGTGGCCCC	1	+	16595317-16595366	"Homo sapiens chromosome 1 open reading frame 144 (C1orf144), mRNA."	-1.12354	-1.30428	-0.942792	9.28546	-13.7918	5.54e-08	1.99e-06	8.53172	6	9.882	TRUE	0	9.90825	TRUE	0	9.75144	TRUE	0	8.58706	TRUE	0	8.79749	TRUE	0	8.78653	TRUE	0	TRUE
ILMN_1801832	ILMN_1801832	NM_032391.2	PRAC	77	GCAAGGTCAGGCAAGCTGGATTCTGGTCCCCACCTTTGCAGAGAGAACAG	17	-	46799756-46799805	"Homo sapiens prostate cancer susceptibility candidate (PRAC), mRNA."	1.02321	0.858521	1.18791	6.77314	13.7845	5.57e-08	2e-06	8.52608	3	6.18036	FALSE	0.94416	6.32574	FALSE	0.58442	6.2785	FALSE	0.73506	7.30391	TRUE	0	7.194	TRUE	0	7.35633	TRUE	0	TRUE
ILMN_1723843	ILMN_1723843	NM_001896.2	CSNK2A2	1395	AGGCTCACTTGCCTTTGGCTTCCTGTTGACTTCTTCCCGACCCAGAAAGC	16	-	58192025-58192074	"Homo sapiens casein kinase 2, alpha prime polypeptide (CSNK2A2), mRNA."	0.918151	0.770291	1.06601	8.20769	13.7772	5.6e-08	2e-06	8.52052	6	7.77937	TRUE	0	7.76221	TRUE	0	7.70427	TRUE	0	8.60862	TRUE	0	8.69381	TRUE	0	8.69787	TRUE	0	TRUE
ILMN_1787567	ILMN_1787567	NM_006022.2	TSC22D1	1239	GGTGACAGGTAGCTGGGACCTAGGCTATCTTACCATGAAGGTTGTTTTGC	13	-	45008123-45008172	"Homo sapiens TSC22 domain family, member 1 (TSC22D1), transcript variant 2, mRNA."	1.05943	0.888621	1.23023	9.32729	13.7616	5.66e-08	2.02e-06	8.50854	6	8.72693	TRUE	0	8.92683	TRUE	0	8.73898	TRUE	0	9.81634	TRUE	0	9.91958	TRUE	0	9.8351	TRUE	0	TRUE
ILMN_3245314	ILMN_3245314	XM_001716785.1	LOC100133999	460	ATGCACTATTACTGATGGGCCCCGGCTCCCGCTGCAAGGCGCTCGGGGTA				"PREDICTED: Homo sapiens hypothetical protein LOC100133999 (LOC100133999), mRNA."	-0.86494	-1.00458	-0.725298	7.0993	-13.7426	5.74e-08	2.05e-06	8.49386	6	7.53185	TRUE	0	7.54475	TRUE	0	7.51871	TRUE	0	6.67866	TRUE	0.0026	6.67081	TRUE	0.0039	6.65103	TRUE	0.00519	TRUE
ILMN_1678493	ILMN_1678493	NM_001025201.1	CHN1	2034	GCACCGCCTCTGCGTCCTGGGTAGTCTGTGCTTGTAATCCAGCATGTTTC	2	-	175372736-175372785	"Homo sapiens chimerin (chimaerin) 1 (CHN1), transcript variant 2, mRNA."	-1.2775	-1.48381	-1.07119	9.32428	-13.7385	5.76e-08	2.05e-06	8.4907	6	9.87149	TRUE	0	9.83727	TRUE	0	10.1803	TRUE	0	8.70761	TRUE	0	8.69847	TRUE	0	8.65051	TRUE	0	TRUE
ILMN_2233454	ILMN_2233454	NM_018327.2	SPTLC3	1765	CACTCCCCTCGCAGAAGCTCGGGCTCGGTTTTGTGTTTCAGCGGCACATA	20	+	13038816-13038864:13046153-13046153	"Homo sapiens serine palmitoyltransferase, long chain base subunit 3 (SPTLC3), mRNA."	0.871764	0.730872	1.01266	6.81817	13.7281	5.8e-08	2.06e-06	8.48275	3	6.38899	FALSE	0.31948	6.36073	FALSE	0.40909	6.39715	FALSE	0.29091	7.2359	TRUE	0	7.28077	TRUE	0	7.24549	TRUE	0	TRUE
ILMN_2217329	ILMN_2217329	NM_001039613.1	IAH1	552	GACGTACTTGACCTGTGGACCCTGATGCAGGACAGCCAGGACTTCTCATC	2	+	9542092-9542130:9545727-9545737	"Homo sapiens isoamyl acetate-hydrolyzing esterase 1 homolog (S. cerevisiae) (IAH1), mRNA."	-1.03563	-1.20339	-0.86786	9.07164	-13.6961	5.93e-08	2.1e-06	8.45806	6	9.5095	TRUE	0	9.71347	TRUE	0	9.54539	TRUE	0	8.56485	TRUE	0	8.50334	TRUE	0	8.59329	TRUE	0	TRUE
ILMN_2084073	ILMN_2084073	NM_003353.2	UCN	467	CATATTCGACTCGGTGGGCAAGTGATGGCCCGGTTTGGGGCTGCGAAAAC	2	-	27530363-27530388:27530389-27530412	"Homo sapiens urocortin (UCN), mRNA."	0.946069	0.792742	1.0994	7.53964	13.69	5.96e-08	2.11e-06	8.45331	6	7.13428	TRUE	0	7.04009	TRUE	0	7.02546	TRUE	0	8.07182	TRUE	0	8.00691	TRUE	0	7.9593	TRUE	0	TRUE
ILMN_1811327	ILMN_1811327	NM_148571.1	MRPL27	2217	TGTTGAGGCCATCGGACAGAGACTGGAGCCCAGGTGACAGGAGATGGTGA	17	-	45800396-45800445	"Homo sapiens mitochondrial ribosomal protein L27 (MRPL27), nuclear gene encoding mitochondrial protein, transcript variant 2, mRNA."	-0.969924	-1.12718	-0.812665	9.2845	-13.6843	5.99e-08	2.11e-06	8.4489	6	9.86908	TRUE	0	9.6958	TRUE	0	9.74352	TRUE	0	8.77989	TRUE	0	8.82663	TRUE	0	8.7921	TRUE	0	TRUE
ILMN_2129572	ILMN_2129572	NM_001993.2	F3	1846	ATGTGTTAAGTGCAGGAGACATTGGTATTCTGGGCAGCTTCCTAATATGC	1	-	94767719-94767768	"Homo sapiens coagulation factor III (thromboplastin, tissue factor) (F3), mRNA."	-1.52477	-1.77208	-1.27746	9.53745	-13.6791	6.01e-08	2.12e-06	8.44492	6	10.1148	TRUE	0	10.3083	TRUE	0	10.4764	TRUE	0	8.98007	TRUE	0	8.71293	TRUE	0	8.63221	TRUE	0	TRUE
ILMN_1681301	ILMN_1681301	NM_004833.1	AIM2	981	GCTGGTGAAACCCCGAAGATCAACACGCTTCAAACTCAGCCCCTTGGAAC	1	-	159035730-159035779	"Homo sapiens absent in melanoma 2 (AIM2), mRNA."	1.23162	1.03176	1.43149	7.09871	13.6724	6.04e-08	2.13e-06	8.43967	4	6.50038	FALSE	0.05195	6.59534	TRUE	0.0039	6.35297	FALSE	0.47792	7.63156	TRUE	0	7.6444	TRUE	0	7.8676	TRUE	0	TRUE
ILMN_1664543	ILMN_1664543	NM_001031683.1	IFIT3	24	AAAACAAAATCAACCGGGACCCCAGCTTTTCAGAACTGCAGGGAAACAGC	10	+	91082306-91082355	"Homo sapiens interferon-induced protein with tetratricopeptide repeats 3 (IFIT3), mRNA."	1.05313	0.88207	1.22419	7.37759	13.6593	6.09e-08	2.14e-06	8.42957	6	6.72054	TRUE	0	6.9166	TRUE	0	6.91592	TRUE	0	7.85419	TRUE	0	7.89616	TRUE	0	7.9621	TRUE	0	TRUE
ILMN_3248613	ILMN_3248613	XM_001726772.1	LOC100133745	359	CCTGCTCCAATCAAAGCCATGTCACCTGCGTTGTCCAGTGAAACGTCAGT				"PREDICTED: Homo sapiens hypothetical protein LOC100133745 (LOC100133745), mRNA."	0.887807	0.743556	1.03206	6.85381	13.6552	6.11e-08	2.14e-06	8.4264	3	6.40997	FALSE	0.26883	6.36187	FALSE	0.40909	6.45787	FALSE	0.13377	7.2915	TRUE	0	7.31068	TRUE	0	7.29096	TRUE	0	TRUE
ILMN_1794165	ILMN_1794165	NM_002631.2	PGD	1548	CTGCTCCTGTCACCCTCCACGATTCCACAGACCAGGACATTCCATGTGCC	1	+	10402399-10402448	"Homo sapiens phosphogluconate dehydrogenase (PGD), mRNA."	-0.987627	-1.14817	-0.827085	9.98078	-13.6491	6.14e-08	2.15e-06	8.42164	6	10.401	TRUE	0	10.4927	TRUE	0	10.5301	TRUE	0	9.41078	TRUE	0	9.4867	TRUE	0	9.56341	TRUE	0	TRUE
ILMN_1687583	ILMN_1687583	NM_001753.3	CAV1	2010	TGACACATGGCCCCTCCCCCTGCCAGGAGCTTTGGACCTAATCCAAGCAT	7	+	115987772-115987821	"Homo sapiens caveolin 1, caveolae protein, 22kDa (CAV1), mRNA."	-1.19198	-1.38679	-0.997165	8.80467	-13.5752	6.48e-08	2.26e-06	8.36424	6	9.42747	TRUE	0	9.24329	TRUE	0	9.53123	TRUE	0	8.31199	TRUE	0	8.16828	TRUE	0	8.14579	TRUE	0	TRUE
ILMN_2181593	ILMN_2181593	NM_004988.3	MAGEA1	1236	GCGGTCAGTGTTCTCAGTAGTAGGTTTCTGTTCTATTGGGTGACTTGGAG	X	-	152135106-152135155	"Homo sapiens melanoma antigen family A, 1 (directs expression of antigen MZ2-E) (MAGEA1), mRNA."	2.07173	1.73307	2.41038	7.87077	13.573	6.49e-08	2.26e-06	8.36253	5	6.46415	FALSE	0.11039	6.81866	TRUE	0	7.22192	TRUE	0	8.92507	TRUE	0	8.97543	TRUE	0	8.81941	TRUE	0	TRUE
ILMN_1765258	ILMN_1765258	NM_005516.4	HLA-E	1290	AACAGTCCACCTCTGTGTCTACCATGACCCCCTTCCTCACACTGACCTGT	6	+	30460698-30460747	"Homo sapiens major histocompatibility complex, class I, E (HLA-E), mRNA."	1.09801	0.91836	1.27767	9.91705	13.5602	6.55e-08	2.28e-06	8.35259	6	9.24845	TRUE	0	9.43403	TRUE	0	9.42166	TRUE	0	10.4664	TRUE	0	10.3674	TRUE	0	10.5644	TRUE	0	TRUE
ILMN_1743097	ILMN_1743097	NM_001469.3	XRCC6	1593	TGCCCAAGGTTGAAGCAATGAATAAAAGACTGGGCTCCTTGGTGGATGAG	22	+	40387281-40387330	"Homo sapiens X-ray repair complementing defective repair in Chinese hamster cells 6 (XRCC6), mRNA."	-1.11006	-1.29198	-0.928142	9.30929	-13.5384	6.65e-08	2.31e-06	8.3356	6	9.99127	TRUE	0	9.82281	TRUE	0	9.77889	TRUE	0	8.8245	TRUE	0	8.64508	TRUE	0	8.79321	TRUE	0	TRUE
ILMN_1732023	ILMN_1732023	NM_001098173.1	PRDM7	2923	CCGGCCTGACCTAAGCCTGGTAGTTAAAATTCGACCCCTGACCTAGCAAC	16	-	90123223-90123272	"Homo sapiens PR domain containing 7 (PRDM7), transcript variant 1, mRNA."	0.860627	0.71943	1.00182	6.83204	13.5235	6.72e-08	2.33e-06	8.32396	3	6.42563	FALSE	0.22208	6.40863	FALSE	0.21558	6.37093	FALSE	0.38831	7.27733	TRUE	0	7.24454	TRUE	0	7.2652	TRUE	0	TRUE
ILMN_3247064	ILMN_3247064	NM_004814.2	SNRNP40	1269	CCACTTCTGTCCCATTTCACCAGGATGACTAAGGCAAGCTCCCTGTGGCC	1	-	31732720-31732769	"Homo sapiens small nuclear ribonucleoprotein 40kDa (U5) (SNRNP40), mRNA."	-1.09306	-1.27242	-0.913697	8.85939	-13.521	6.73e-08	2.33e-06	8.32197	6	9.45533	TRUE	0	9.34206	TRUE	0	9.42038	TRUE	0	8.17697	TRUE	0	8.43639	TRUE	0	8.32524	TRUE	0	TRUE
ILMN_1881081	ILMN_1881081	AV705309		51	GCTGTAAATAGCTCTGCAGGCCAAGGTAGCCATAGTAAGAAGTCCTGGAG	6	+	26335216-26335265	"AV705309 ADB Homo sapiens cDNA clone ADBBWE05 5, mRNA sequence"	0.873646	0.730247	1.01704	6.77858	13.5173	6.75e-08	2.34e-06	8.31906	3	6.37093	FALSE	0.3961	6.30516	FALSE	0.64416	6.34919	FALSE	0.49481	7.19051	TRUE	0	7.20648	TRUE	0	7.24923	TRUE	0	TRUE
ILMN_1785330	ILMN_1785330	NM_014521.2	SH3BP4	4890	CGCCAATCATCCCACCATATAACCTTCGATTGTGCTTCTCAACTCCACCC	2	+	235628804-235628853	"Homo sapiens SH3-domain binding protein 4 (SH3BP4), mRNA."	-1.12476	-1.30953	-0.939985	9.35832	-13.5059	6.81e-08	2.35e-06	8.31017	6	9.76384	TRUE	0	10.0605	TRUE	0	9.93778	TRUE	0	8.75841	TRUE	0	8.82599	TRUE	0	8.80343	TRUE	0	TRUE
ILMN_1660635	ILMN_1660635	NM_016027.1	LACTB2	1285	CACAGATTTCTATGCACCTTTACTCTTTCCTCAACCCTTGTCTCTATCTG	8	-	71712218-71712267	"Homo sapiens lactamase, beta 2 (LACTB2), mRNA."	0.890967	0.744413	1.03752	8.04314	13.4885	6.9e-08	2.38e-06	8.29656	6	7.66059	TRUE	0	7.57946	TRUE	0	7.55291	TRUE	0	8.47605	TRUE	0	8.48014	TRUE	0	8.50968	TRUE	0	TRUE
ILMN_1756937	ILMN_1756937	NM_005668.3	ST8SIA4	5487	CAGGGTCTGCACTGTGAACTCCCCTGGAGATAAGTAAGTCCACTTTAGAA	5	-	100171304-100171353	"Homo sapiens ST8 alpha-N-acetyl-neuraminide alpha-2,8-sialyltransferase 4 (ST8SIA4), transcript variant 1, mRNA."	0.889684	0.742896	1.03647	6.78644	13.4476	7.1e-08	2.44e-06	8.26443	3	6.36328	FALSE	0.42208	6.29525	FALSE	0.7013	6.36626	FALSE	0.40519	7.23348	TRUE	0	7.27462	TRUE	0	7.18574	TRUE	0	TRUE
ILMN_2135944	ILMN_2135944	NM_001017436.1	CT45A4	921	TGCTGAAGTCTCCTGGCATATGTTACCGAATCAAATAGCCTTCCAGAGGC	X	-	134928734-134928783	"Homo sapiens cancer/testis antigen family 45, member A4 (CT45A4), mRNA."	1.39232	1.16259	1.62206	7.07751	13.4467	7.11e-08	2.44e-06	8.26373	3	6.44511	FALSE	0.15325	6.40469	FALSE	0.22338	6.29424	FALSE	0.7	8.01724	TRUE	0	7.69792	TRUE	0	7.60584	TRUE	0	TRUE
ILMN_1708672	ILMN_1708672	NM_005891.2	ACAT2	955	CACCTTTAGCACGGATAGTTTCCTGGTCCCAAGTGGGTGTGGAGCCTTCC	6	+	160118390-160118439	"Homo sapiens acetyl-Coenzyme A acetyltransferase 2 (ACAT2), mRNA."	-1.67373	-1.94998	-1.39747	9.22448	-13.4424	7.13e-08	2.45e-06	8.26035	6	10.2528	TRUE	0	10.1943	TRUE	0	9.73699	TRUE	0	8.49214	TRUE	0	8.29309	TRUE	0	8.37761	TRUE	0	TRUE
ILMN_1732534	ILMN_1732534	NM_016410.3	CHMP5	600	CTGGCTGATGAAGACAGTTCTTATTTGGATGAGGCAGCATCTGCACCTGC	9	+	33268137-33268186	"Homo sapiens chromatin modifying protein 5 (CHMP5), mRNA."	1.06314	0.887595	1.23868	9.75793	13.4371	7.16e-08	2.45e-06	8.25622	6	9.17609	TRUE	0	9.16254	TRUE	0	9.34047	TRUE	0	10.184	TRUE	0	10.3463	TRUE	0	10.3382	TRUE	0	TRUE
ILMN_2337923	ILMN_2337923	NM_001003397.1	TPD52L1	536	CAGGGCAAAAGGCAACTGCAGCTTTCAGCAACGTTGGAACGGCCATCAGC	6	+	125541283-125541332	"Homo sapiens tumor protein D52-like 1 (TPD52L1), transcript variant 4, mRNA."	0.978659	0.816904	1.14041	6.82166	13.4237	7.23e-08	2.47e-06	8.24565	3	6.32341	FALSE	0.59091	6.31924	FALSE	0.6026	6.35435	FALSE	0.46623	7.23657	TRUE	0	7.42779	TRUE	0	7.26862	TRUE	0	TRUE
ILMN_1753413	ILMN_1753413	NM_138632.2	TRIOBP	1474	ACAGGGGAGCCTCCAGTAGCCCTCAGAGAATGCACCGTCCGCCTAGGACA	22	+	36485654-36485703	"Homo sapiens TRIO and F-actin binding protein (TRIOBP), transcript variant 2, mRNA."	-1.10465	-1.28724	-0.922061	7.5626	-13.423	7.23e-08	2.47e-06	8.2451	6	8.00026	TRUE	0	8.16491	TRUE	0	8.17959	TRUE	0	6.89409	TRUE	0.0013	7.11421	TRUE	0	7.02252	TRUE	0	TRUE
ILMN_1707124	ILMN_1707124	NM_006287.4	TFPI	931	CGGTCCCTCATGGTGTCTCACTCCAGCAGACAGAGGATTGTGTCGTGCCA	2	-	188332602-188332651	"Homo sapiens tissue factor pathway inhibitor (lipoprotein-associated coagulation inhibitor) (TFPI), transcript variant 1, mRNA."	-1.34189	-1.56422	-1.11956	9.60679	-13.3913	7.4e-08	2.52e-06	8.22019	6	10.0446	TRUE	0	10.373	TRUE	0	10.4155	TRUE	0	8.92359	TRUE	0	8.86364	TRUE	0	9.02031	TRUE	0	TRUE
ILMN_1735180	ILMN_1735180	NM_015331.2	NCSTN	2718	GCTGAGCCTACTGTCTCCTTCCCACTGTCCTTTCTCCAGGCCCTCAGATG	1	+	158595149-158595198	"Homo sapiens nicastrin (NCSTN), mRNA."	0.880899	0.734903	1.0269	10.2855	13.387	7.43e-08	2.53e-06	8.21675	6	9.82993	TRUE	0	9.86285	TRUE	0	9.84232	TRUE	0	10.6823	TRUE	0	10.7088	TRUE	0	10.7868	TRUE	0	TRUE
ILMN_1737394	ILMN_1737394	NM_005572.3	LMNA	1797	ACAGAACACCTGGGGCTGCGGGAACAGCCTGCGTACGGCTCTCATCAACT	1	+	154373587-154373636	"Homo sapiens lamin A/C (LMNA), transcript variant 2, mRNA."	-1.11442	-1.29917	-0.929682	9.43731	-13.3839	7.44e-08	2.53e-06	8.21431	6	9.89191	TRUE	0	10.1278	TRUE	0	9.96386	TRUE	0	8.96479	TRUE	0	8.89597	TRUE	0	8.77953	TRUE	0	TRUE
ILMN_1754795	ILMN_1754795	NM_005245.3	FAT1	14589	GGAAAGTGTAACGGGGACCTTCTGCATACCTGTTTAGAACCAAAACCACC	4	-	187746056-187746105	"Homo sapiens FAT tumor suppressor homolog 1 (Drosophila) (FAT1), mRNA."	-0.983628	-1.14677	-0.820486	9.17716	-13.3771	7.48e-08	2.53e-06	8.20899	6	9.56756	TRUE	0	9.67252	TRUE	0	9.76685	TRUE	0	8.6549	TRUE	0	8.73107	TRUE	0	8.67008	TRUE	0	TRUE
ILMN_1747589	ILMN_1747589	NM_175065.2	HIST2H2AB	2	TGTCAGGACGCGGAAAGCAGGGAGGCAAGGCCCGCGCTAAGGCCAAGTCG	1	-	149859415-149859464	"Homo sapiens histone cluster 2, H2ab (HIST2H2AB), mRNA."	0.981196	0.818424	1.14397	6.93751	13.3744	7.5e-08	2.54e-06	8.20679	3	6.48873	FALSE	0.07013	6.52036	FALSE	0.02468	6.33163	FALSE	0.57143	7.45168	TRUE	0	7.38909	TRUE	0	7.44354	TRUE	0	TRUE
ILMN_1671809	ILMN_1671809	NM_020185.3	DUSP22	1181	TTCCCCTTATCCCCACTGCTGTGGAGGTTTCTGTACCTCGCTTGGATGCC	6	+	293121-293170	"Homo sapiens dual specificity phosphatase 22 (DUSP22), mRNA."	1.25692	1.04834	1.4655	7.51154	13.3701	7.52e-08	2.54e-06	8.20339	6	6.8386	TRUE	0	6.83447	TRUE	0	6.97616	TRUE	0	8.10855	TRUE	0	8.33147	TRUE	0	7.97997	TRUE	0	TRUE
ILMN_1748707	ILMN_1748707	NM_024324.2	CRELD2	1160	TATTCAGAAGGATGTCCCGTGGAAAATGTGGCCCTGAGGATGCCGTCTCC	22	+	48706983-48707032	"Homo sapiens cysteine-rich with EGF-like domains 2 (CRELD2), mRNA."	-0.949222	-1.10677	-0.791672	9.32549	-13.3674	7.53e-08	2.54e-06	8.20128	6	9.80288	TRUE	0	9.88865	TRUE	0	9.70877	TRUE	0	8.85895	TRUE	0	8.82234	TRUE	0	8.87135	TRUE	0	TRUE
ILMN_2232121	ILMN_2232121	NM_003608.2	GPR65	1624	CTAGCATGTGAGGGGACTAAGTGTTCTCAGAGTGATGTTTTAATCCAGTC	14	+	87548038-87548087	"Homo sapiens G protein-coupled receptor 65 (GPR65), mRNA."	1.40127	1.16863	1.63391	7.54717	13.3638	7.55e-08	2.54e-06	8.19845	6	6.84468	TRUE	0	6.77554	TRUE	0	6.91938	TRUE	0	8.3276	TRUE	0	8.41975	TRUE	0	7.99605	TRUE	0	TRUE
ILMN_1722634	ILMN_1722634	NM_006184.3	NUCB1	2176	CTGACACTGCTCCGCATCCTGCTGTGTGTCCTGTTCCATGTTCCGGTTCC	19	+	54118266-54118315	"Homo sapiens nucleobindin 1 (NUCB1), mRNA."	0.919891	0.767136	1.07265	11.2039	13.361	7.57e-08	2.54e-06	8.19623	6	10.826	TRUE	0	10.6709	TRUE	0	10.7349	TRUE	0	11.643	TRUE	0	11.6722	TRUE	0	11.6763	TRUE	0	TRUE
ILMN_1681340	ILMN_1681340	NM_016126.1	C1orf41	11	GGTCCGGCGCCCAGAGCTAACGGGAGTCCCAGGTTAAACACTTTAAGATG	1	-	54178340-54178343:54178344-54178358:54183816-54183846	"Homo sapiens chromosome 1 open reading frame 41 (C1orf41), mRNA."	-1.18778	-1.3851	-0.990471	9.24747	-13.3562	7.6e-08	2.55e-06	8.19242	6	9.69991	TRUE	0	9.93933	TRUE	0	9.88486	TRUE	0	8.64505	TRUE	0	8.53483	TRUE	0	8.78087	TRUE	0	TRUE
ILMN_1752802	ILMN_1752802	NM_030782.3	CLPTM1L	1847	CACGTGTGAACATCTGTCTTGGTCACAGAGCTGGGTGCTGCCGGTCACCT	5	-	1371250-1371299	"Homo sapiens CLPTM1-like (CLPTM1L), mRNA."	1.13668	0.947666	1.3257	9.99686	13.3426	7.67e-08	2.57e-06	8.18167	6	9.39184	TRUE	0	9.58188	TRUE	0	9.31184	TRUE	0	10.5989	TRUE	0	10.6245	TRUE	0	10.4721	TRUE	0	TRUE
ILMN_1698213	ILMN_1698213	NM_006743.3	RBM3	453	GAGGTGGTGGGGACCAGGGCTATGGGAGTGGCAGGTATTATGACAGTCGA	X	+	48319749-48319751:48319840-48319886	"Homo sapiens RNA binding motif (RNP1, RRM) protein 3 (RBM3), mRNA."	-0.924544	-1.0783	-0.770784	8.64802	-13.3408	7.68e-08	2.57e-06	8.1803	6	9.17749	TRUE	0	9.13148	TRUE	0	9.02191	TRUE	0	8.17215	TRUE	0	8.17356	TRUE	0	8.21154	TRUE	0	TRUE
ILMN_1668108	ILMN_1668108	NM_001017978.1	CXorf61	84	GGGGTCCGTCCCGAGAAGGGAGAAGAGGCCGAAGAGGAAACATGAACTTC	X	-	115508030-115508045:115508046-115508079	"Homo sapiens chromosome X open reading frame 61 (CXorf61), mRNA."	0.962951	0.802729	1.12317	6.69156	13.3346	7.72e-08	2.57e-06	8.17536	3	6.11035	FALSE	0.98831	6.27577	FALSE	0.76623	6.24412	FALSE	0.84675	7.22919	TRUE	0	7.14326	TRUE	0	7.14664	TRUE	0	TRUE
ILMN_2362545	ILMN_2362545	NM_001005413.1	ZWINT	953	TACTCAGAAGCCAATAACATGACAGGAGCTGGGACTGGTTTGAACACAGG	10	-	58117715-58117764	"Homo sapiens ZW10 interactor (ZWINT), transcript variant 3, mRNA."	-0.863847	-1.0076	-0.720097	7.71065	-13.333	7.73e-08	2.57e-06	8.17406	6	8.12771	TRUE	0	8.17612	TRUE	0	8.12389	TRUE	0	7.25161	TRUE	0	7.32065	TRUE	0	7.26392	TRUE	0	TRUE
ILMN_1789338	ILMN_1789338	NM_005775.3	SORBS3	2994	CCAGGCACCACTAGCCTGGCTCAAATATTCCCCAGGGAGACTGCTGTGTG	8	+	22488824-22488873	"Homo sapiens sorbin and SH3 domain containing 3 (SORBS3), transcript variant 1, mRNA."	-1.1262	-1.31376	-0.938644	8.3998	-13.3223	7.79e-08	2.59e-06	8.16563	6	8.78896	TRUE	0	9.02528	TRUE	0	9.07446	TRUE	0	7.84455	TRUE	0	7.79167	TRUE	0	7.87388	TRUE	0	TRUE
ILMN_2041190	ILMN_2041190	NM_005242.3	F2RL1	2693	AAAGCCTTCAGAGGGTTTGGACCACATCTCTTTGGAAAATAGTTTGCAAC	5	+	76166727-76166776	"Homo sapiens coagulation factor II (thrombin) receptor-like 1 (F2RL1), mRNA."	1.11886	0.932342	1.30537	7.24595	13.3094	7.86e-08	2.61e-06	8.15539	5	6.71927	TRUE	0	6.78324	TRUE	0	6.55705	FALSE	0.02468	7.78719	TRUE	0	7.71163	TRUE	0	7.91732	TRUE	0	TRUE
ILMN_3283772	ILMN_3283772	XR_039184.1	LOC644237	1022	ATAGCCTCCAAGGAGTAAGACCTCTGGGCCACCAGCCCCGCGAGAGCATG				"PREDICTED: Homo sapiens misc_RNA (LOC644237), miscRNA."	-1.00126	-1.16825	-0.834267	9.79682	-13.3032	7.9e-08	2.61e-06	8.15045	6	10.3823	TRUE	0	10.2028	TRUE	0	10.3072	TRUE	0	9.24311	TRUE	0	9.38038	TRUE	0	9.26509	TRUE	0	TRUE
ILMN_1697694	ILMN_1697694	NM_001183.4	ATP6AP1	2028	CGGGAGTGCCGGGCAGGAGCATGGGGTGCTTGGTTGTTTCCTTCCTAATA	X	+	153317985-153318034	"Homo sapiens ATPase, H+ transporting, lysosomal accessory protein 1 (ATP6AP1), mRNA."	0.900111	0.749983	1.05024	10.6842	13.3025	7.9e-08	2.61e-06	8.1499	6	10.3064	TRUE	0	10.2142	TRUE	0	10.1818	TRUE	0	11.108	TRUE	0	11.1686	TRUE	0	11.126	TRUE	0	TRUE
ILMN_1655702	ILMN_1655702	NM_016006.3	ABHD5	1145	CGACACTGTGGACTGAACACACTGAAGCTCTGATGGGAAAACCTGGTGAC	3	+	43735013-43735028:43735029-43735062	"Homo sapiens abhydrolase domain containing 5 (ABHD5), mRNA."	-1.10003	-1.28352	-0.916553	8.46157	-13.3019	7.91e-08	2.61e-06	8.14942	6	8.86637	TRUE	0	9.04845	TRUE	0	9.11994	TRUE	0	7.8435	TRUE	0	7.99125	TRUE	0	7.8999	TRUE	0	TRUE
ILMN_3212373	ILMN_3212373	XR_039632.1	LOC727803	297	ATCATGCGGATGATGGAGCTGAAGCCCAAGCAGGTAGTGACCGTGCCTGG				"PREDICTED: Homo sapiens misc_RNA (LOC727803), miscRNA."	-1.07394	-1.25317	-0.894719	9.88605	-13.2947	7.95e-08	2.62e-06	8.14376	6	10.5416	TRUE	0	10.4326	TRUE	0	10.2948	TRUE	0	9.2684	TRUE	0	9.39611	TRUE	0	9.38271	TRUE	0	TRUE
ILMN_1692938	ILMN_1692938	NM_021154.3	PSAT1	1722	GCATTCCATTAGCAAGAGTTGTACCCCCTCCCCAGTCTTCGCCTTCCTCT	9	+	80134501-80134550	"Homo sapiens phosphoserine aminotransferase 1 (PSAT1), transcript variant 2, mRNA."	2.29926	1.91459	2.68393	9.87898	13.2616	8.14e-08	2.68e-06	8.11743	6	9.09141	TRUE	0	8.86791	TRUE	0	8.22874	TRUE	0	11.0776	TRUE	0	11.0184	TRUE	0	10.9899	TRUE	0	TRUE
ILMN_2396875	ILMN_2396875	NM_001013398.1	IGFBP3	2283	CGGAGGCCAAACCCAAGAAGGTCTGGCAAAGTCAGGCTCAGGGAGACTCT	7	-	45991471-45991520	"Homo sapiens insulin-like growth factor binding protein 3 (IGFBP3), transcript variant 1, mRNA."	-1.75008	-2.04311	-1.45705	7.3213	-13.251	8.21e-08	2.7e-06	8.10897	3	7.83443	TRUE	0	8.3173	TRUE	0	8.43729	TRUE	0	6.38849	FALSE	0.25584	6.45458	FALSE	0.08052	6.49571	FALSE	0.04545	TRUE
ILMN_1721770	ILMN_1721770	NM_002581.3	PAPPA	10564	CACAATTCCAATCCTTTTTCTGTACCTCACGCGCATAAATTTGCTGCTCC	9	+	118204015-118204064	"Homo sapiens pregnancy-associated plasma protein A, pappalysin 1 (PAPPA), mRNA."	1.1009	0.916474	1.28532	7.20225	13.2445	8.25e-08	2.71e-06	8.10378	5	6.73415	TRUE	0	6.61936	TRUE	0.0013	6.60188	FALSE	0.01039	7.84919	TRUE	0	7.59932	TRUE	0	7.80957	TRUE	0	TRUE
ILMN_1710216	ILMN_1710216	NM_020371.2	AVEN	1087	CCTCCAAAAATGTTACCGAGGAAGAGCTGGAAGACTGGTTGGACAGCATG	15	-	34158822-34158871	"Homo sapiens apoptosis, caspase activation inhibitor (AVEN), mRNA."	-1.01691	-1.18753	-0.846294	7.81352	-13.2238	8.37e-08	2.75e-06	8.08728	6	8.34246	TRUE	0	8.22529	TRUE	0	8.39817	TRUE	0	7.2557	TRUE	0	7.40639	TRUE	0	7.25308	TRUE	0	TRUE
ILMN_1677429	ILMN_1677429	NM_057179.1	TWIST2	494	GCAGAGCGACGAGATGGACAATAAGATGACCAGCTGCAGCTACGTGGCCC	2	+	239756958-239757007	"Homo sapiens twist homolog 2 (Drosophila) (TWIST2), mRNA."	-1.00754	-1.17675	-0.838333	7.72943	-13.2111	8.45e-08	2.77e-06	8.07715	6	8.30627	TRUE	0	8.14416	TRUE	0	8.24917	TRUE	0	7.12587	TRUE	0	7.29804	TRUE	0	7.25308	TRUE	0	TRUE
ILMN_1723113	ILMN_1723113	NM_172005.1	WFDC13	992	GCATGTAGCACCACCTGAGCCAGAAACTGCAGAGGACATGACAGTGTGGC	20	+	43770490-43770539	"Homo sapiens WAP four-disulfide core domain 13 (WFDC13), mRNA."	1.0151	0.844581	1.18563	6.79603	13.2077	8.48e-08	2.77e-06	8.07447	3	6.28614	FALSE	0.72987	6.29342	FALSE	0.70779	6.28588	FALSE	0.72208	7.31979	TRUE	0	7.41886	TRUE	0	7.1721	TRUE	0	TRUE
ILMN_1676413	ILMN_1676413	NM_003385.4	VSNL1	1409	GAGGGACCCTTGGCTCCTGTGTCTGGTCCACACACCACAGAAGCTTGTAT	2	+	17700591-17700640	"Homo sapiens visinin-like 1 (VSNL1), mRNA."	0.929961	0.773714	1.08621	6.72586	13.2054	8.49e-08	2.77e-06	8.07265	3	6.33189	FALSE	0.55325	6.21012	FALSE	0.92727	6.24063	FALSE	0.86104	7.24549	TRUE	0	7.20648	TRUE	0	7.12056	TRUE	0	TRUE
ILMN_1712577	ILMN_1712577	NM_198507.1	FAM174A	512	TGAGCGGCGCGGTGCTGGTGTACTTCGTGGTCAGGACGGTCAGGATGAGA	5	+	99871635-99871668:99897758-99897773	"Homo sapiens family with sequence similarity 174, member A (FAM174A), mRNA."	0.919182	0.764572	1.07379	8.10379	13.1906	8.58e-08	2.8e-06	8.06079	6	7.56213	TRUE	0	7.69682	TRUE	0	7.67363	TRUE	0	8.59873	TRUE	0	8.58001	TRUE	0	8.51139	TRUE	0	TRUE
ILMN_1726928	ILMN_1726928	NM_003196.1	TCEA3	1097	ACCAGGTGCAGACACGCAGTGCTGATGAGCCCATGACTACCTTTGTCTTA	1	-	23710865-23710910:23713766-23713769	"Homo sapiens transcription elongation factor A (SII), 3 (TCEA3), mRNA."	-1.10434	-1.29013	-0.918543	7.2901	-13.1876	8.6e-08	2.8e-06	8.05841	6	8.00892	TRUE	0	7.7593	TRUE	0	7.75858	TRUE	0	6.75478	TRUE	0.0013	6.67515	TRUE	0.0039	6.78385	TRUE	0.0013	TRUE
ILMN_1668194	ILMN_1668194	XM_936372.2	LMTK3	4892	CCCTGGAGGGGCCTCTGGTTCAAACCTTCGCGTGGCATTTTCACATTATT				"PREDICTED: Homo sapiens lemur tyrosine kinase 3 (LMTK3), mRNA."	0.857853	0.713425	1.00228	6.87605	13.1783	8.66e-08	2.81e-06	8.05096	3	6.43813	FALSE	0.16883	6.43328	FALSE	0.15974	6.46996	FALSE	0.11299	7.25962	TRUE	0	7.35155	TRUE	0	7.30377	TRUE	0	TRUE
ILMN_1747598	ILMN_1747598	NM_021959.2	PPP1R11	1473	CCTAGACTTTGATTTCTCCGGCAGCCCAGATGTTCAGTTCTCTTGGCCCC	6	+	30037919-30037968	"Homo sapiens protein phosphatase 1, regulatory (inhibitor) subunit 11 (PPP1R11), mRNA."	0.892124	0.741836	1.04241	10.8106	13.1704	8.71e-08	2.82e-06	8.04467	6	10.3144	TRUE	0	10.363	TRUE	0	10.4162	TRUE	0	11.2029	TRUE	0	11.3052	TRUE	0	11.2618	TRUE	0	TRUE
ILMN_1659727	ILMN_1659727	XM_001129302.1	CDAN1	4028	GGTAGGACTCAACCAACTGAAACCTGACTTTCCCCCTGTACCTTCAGCCC				"PREDICTED: Homo sapiens congenital dyserythropoietic anemia, type I (CDAN1), mRNA."	-0.899287	-1.05093	-0.747641	7.45483	-13.1573	8.8e-08	2.84e-06	8.03411	6	7.93785	TRUE	0	7.81739	TRUE	0	7.95817	TRUE	0	6.99531	TRUE	0	7.00727	TRUE	0	7.01297	TRUE	0	TRUE
ILMN_1783798	ILMN_1783798	NM_001481.1	GAS8	2936	ACCTGTCAGACTTGGGTGAGCAGACACAGTGAGGCTGTTAGGTCCTGCAG	16	+	88638631-88638680	"Homo sapiens growth arrest-specific 8 (GAS8), mRNA."	0.840392	0.698672	0.982113	7.35592	13.1568	8.8e-08	2.84e-06	8.0337	6	6.9419	TRUE	0	6.95837	TRUE	0	6.90691	TRUE	0	7.75284	TRUE	0	7.80171	TRUE	0	7.7738	TRUE	0	TRUE
ILMN_1722662	ILMN_1722662	NM_002874.3	RAD23B	3738	GCTCAGGCCAAGTTTTGATCGTTCCATACAGTACCTTGTTTATCTGCTTC	9	+	109133899-109133948	"Homo sapiens RAD23 homolog B (S. cerevisiae) (RAD23B), mRNA."	-0.911189	-1.06504	-0.757336	8.45951	-13.1402	8.91e-08	2.87e-06	8.02042	6	8.86342	TRUE	0	8.97065	TRUE	0	8.91125	TRUE	0	7.94177	TRUE	0	8.06891	TRUE	0	8.00107	TRUE	0	TRUE
ILMN_1735788	ILMN_1735788	NM_001039141.1	TRIOBP	7762	TTCCTGCCCTACCTCCTACTAACACTTCCTGCCCCATTTGGACCCGTACC	22	+	36500261-36500310	"Homo sapiens TRIO and F-actin binding protein (TRIOBP), transcript variant 6, mRNA."	-1.43986	-1.68298	-1.19673	9.26799	-13.1398	8.91e-08	2.87e-06	8.02006	6	9.79339	TRUE	0	9.90071	TRUE	0	10.2697	TRUE	0	8.56331	TRUE	0	8.53108	TRUE	0	8.54979	TRUE	0	TRUE
ILMN_1796179	ILMN_1796179	NM_080593.1	HIST1H2BK	747	CCCACTGGGGGGTTGGGGTAATATTCTGTGGTCCTCAGCCCTGTACCTTA	6	-	27214075-27214124	"Homo sapiens histone cluster 1, H2bk (HIST1H2BK), mRNA."	3.01222	2.50356	3.52088	12.0676	13.1388	8.92e-08	2.87e-06	8.01934	6	11.1309	TRUE	0	10.6266	TRUE	0	9.92701	TRUE	0	13.6866	TRUE	0	13.5575	TRUE	0	13.4771	TRUE	0	TRUE
ILMN_1749068	ILMN_1749068	XM_928844.1	LOC645863	4501	CCCTGTGGCGGGAGGTGAGACATGTTGGCAGTAATGCTGCCTTGCTTTGT	8	+	7913869-7913918	"PREDICTED: Homo sapiens hypothetical protein LOC645863 (LOC645863), mRNA."	0.885968	0.736181	1.03575	6.83776	13.1233	9.02e-08	2.89e-06	8.00685	3	6.37666	FALSE	0.37143	6.37702	FALSE	0.34805	6.43064	FALSE	0.18571	7.34358	TRUE	0	7.28195	TRUE	0	7.2167	TRUE	0	TRUE
ILMN_1745130	ILMN_1745130	NM_001082576.1	RBM9	1417	TTGCCCCTGCCGCTAGCTATGGAGTTGGCGCTGTGGCGAGTTTATACCGA	22	-	36140281-36140296:36141970-36142003	"Homo sapiens RNA binding motif protein 9 (RBM9), transcript variant 3, mRNA."	-1.15399	-1.34909	-0.958887	9.02114	-13.1231	9.03e-08	2.89e-06	8.00673	6	9.69538	TRUE	0	9.41449	TRUE	0	9.68454	TRUE	0	8.36922	TRUE	0	8.47538	TRUE	0	8.48784	TRUE	0	TRUE
ILMN_1676663	ILMN_1676663	NM_002546.3	TNFRSF11B	1330	ATGGCGACCAAGACACCTTGAAGGGCCTAATGCACGCACTAAAGCACTCA	8	-	120005943-120005992	"Homo sapiens tumor necrosis factor receptor superfamily, member 11b (TNFRSF11B), mRNA."	-2.84601	-3.32808	-2.36394	8.47105	-13.0986	9.19e-08	2.94e-06	7.98703	6	9.42611	TRUE	0	10.536	TRUE	0	9.72003	TRUE	0	6.9726	TRUE	0	7.10261	TRUE	0	7.06892	TRUE	0	TRUE
ILMN_1778010	ILMN_1778010	NM_001012636.1	IL32	779	TTCCCAGGGCAAGGCTGATCTGTTGCCGTATTAGTCCGTTTTCACACAGC	16	+	3059568-3059617	"Homo sapiens interleukin 32 (IL32), transcript variant 7, mRNA."	1.12588	0.935163	1.31659	7.00916	13.0981	9.2e-08	2.94e-06	7.98657	3	6.40679	FALSE	0.27792	6.33452	FALSE	0.54026	6.59736	FALSE	0.01039	7.56343	TRUE	0	7.66818	TRUE	0	7.48469	TRUE	0	TRUE
ILMN_1745395	ILMN_1745395	NM_080618.2	CTCFL	3007	GCCAGTTGACAAGATTTTTCCACCCTCGAGCAGCGTGAGAGATGCCTCTT	20	-	56072623-56072672	"Homo sapiens CCCTC-binding factor (zinc finger protein)-like (CTCFL), mRNA."	0.903944	0.750799	1.05709	6.68397	13.096	9.21e-08	2.94e-06	7.98487	3	6.2759	FALSE	0.77662	6.17088	FALSE	0.96883	6.24923	FALSE	0.83117	7.06656	TRUE	0	7.17017	TRUE	0	7.17111	TRUE	0	TRUE
ILMN_1675656	ILMN_1675656	NM_003621.1	PPFIBP2	3381	CCACAGTCTTGGCTGAGATCAAAGGGATGAGCAACAGGGACTTCTGCCAC	11	+	7631436-7631485	"Homo sapiens PTPRF interacting protein, binding protein 2 (liprin beta 2) (PPFIBP2), mRNA."	0.930914	0.773013	1.08881	6.79321	13.0805	9.32e-08	2.96e-06	7.97241	3	6.32869	FALSE	0.56104	6.29807	FALSE	0.68701	6.35651	FALSE	0.46104	7.2728	TRUE	0	7.16264	TRUE	0	7.34056	TRUE	0	TRUE
ILMN_1736555	ILMN_1736555	NM_001002844.1	ZNF280D	1523	AATGGTGGATAAGCTGCTGGTGCCTTAGTGTGAATCAAGGTAGTGCCACC	15	-	56992149-56992198	"Homo sapiens zinc finger protein 280D (ZNF280D), transcript variant 3, mRNA."	-0.824572	-0.964443	-0.684701	7.00368	-13.0797	9.32e-08	2.96e-06	7.9718	4	7.40507	TRUE	0	7.41233	TRUE	0	7.4305	TRUE	0	6.58002	FALSE	0.01039	6.61138	TRUE	0.00519	6.58279	FALSE	0.01429	TRUE
ILMN_2388975	ILMN_2388975	NM_182661.1	CERK	2901	GGGAAAGTCTGAGTGAAAGGATGGCCTCATTCTCTTTCTAATCTTGCTGG	22	-	45459042-45459091	"Homo sapiens ceramide kinase (CERK), transcript variant 2, mRNA."	-1.21451	-1.42065	-1.00837	8.09754	-13.0717	9.38e-08	2.98e-06	7.96533	6	8.53953	TRUE	0	8.83836	TRUE	0	8.73651	TRUE	0	7.37932	TRUE	0	7.61078	TRUE	0	7.48077	TRUE	0	TRUE
ILMN_1661194	ILMN_1661194	NM_012130.2	CLDN14	12	CTTCTGCCAGGATTGTAAGTTTCCTGAGGCCTCCCCAGTCCTGCGGAACT	21	-	37834074-37834074:37838665-37838713	"Homo sapiens claudin 14 (CLDN14), transcript variant 2, mRNA."	0.902979	0.749578	1.05638	8.01215	13.0601	9.46e-08	3e-06	7.95598	6	7.58121	TRUE	0	7.47762	TRUE	0	7.62314	TRUE	0	8.43626	TRUE	0	8.5006	TRUE	0	8.45405	TRUE	0	TRUE
ILMN_1716445	ILMN_1716445	XM_001126211.1	LOC727761	362	GAAAAGTGACGTGGAGGATCACTCGGTGCACCTGCTTTTTTCTGCAAATC	2	-	102992-103041	"PREDICTED: Homo sapiens similar to Deoxythymidylate kinase (thymidylate kinase), transcript variant 4 (LOC727761), mRNA."	-0.900524	-1.05356	-0.747488	9.56827	-13.0558	9.49e-08	3e-06	7.95247	6	9.93644	TRUE	0	10.082	TRUE	0	10.0372	TRUE	0	9.11569	TRUE	0	9.15045	TRUE	0	9.08789	TRUE	0	TRUE
ILMN_1769092	ILMN_1769092	NM_018166.1	FAM176B	836	ACATGAGCTCAGAGCTACCCCACACCTTCGGACTGCCTCGGCCCCCACAG	1	-	36787800-36787849	"Homo sapiens family with sequence similarity 176, member B (FAM176B), mRNA."	-0.850719	-0.995418	-0.706021	7.18585	-13.0443	9.57e-08	3.02e-06	7.94323	6	7.5672	TRUE	0	7.61332	TRUE	0	7.65311	TRUE	0	6.78045	TRUE	0.0013	6.77257	TRUE	0.0013	6.72845	TRUE	0.0013	TRUE
ILMN_1680937	ILMN_1680937	NM_003526.2	HIST1H2BC	351	GGCCGTCACCAAGTACACCAGCTCCAAGTAAACATTCCAAGTAAGCGTCT	6	-	26231711-26231730:26231731-26231760	"Homo sapiens histone cluster 1, H2bc (HIST1H2BC), mRNA."	0.915931	0.759989	1.07187	7.01924	13.0316	9.66e-08	3.05e-06	7.93299	4	6.54161	FALSE	0.02208	6.59534	TRUE	0.0039	6.54688	FALSE	0.03377	7.39668	TRUE	0	7.56448	TRUE	0	7.47047	TRUE	0	TRUE
ILMN_1676213	ILMN_1676213	NM_014467.2	SRPX2	1845	CCAGCGTCGGGAGCAAAGGGACATATGCGAGTGAACTTGAGCCAGGGCAT	X	+	99812607-99812640:99812641-99812656	"Homo sapiens sushi-repeat-containing protein, X-linked 2 (SRPX2), mRNA."	1.05502	0.875359	1.23468	8.24595	13.029	9.68e-08	3.05e-06	7.93082	6	7.78719	TRUE	0	7.66904	TRUE	0	7.69909	TRUE	0	8.62679	TRUE	0	8.823	TRUE	0	8.87059	TRUE	0	TRUE
ILMN_1757388	ILMN_1757388	NM_024578.1	OCEL1	913	TGCAAATGCCTCTTCAGTTTGGACTCAGCTCTGACAGCCCCTCCTCCAGG	19	+	17200850-17200899	"Homo sapiens occludin/ELL domain containing 1 (OCEL1), mRNA."	1.12079	0.929866	1.31171	8.21983	13.0248	9.71e-08	3.05e-06	7.92745	6	7.72698	TRUE	0	7.47244	TRUE	0	7.77888	TRUE	0	8.77989	TRUE	0	8.79203	TRUE	0	8.76873	TRUE	0	TRUE
ILMN_1684158	ILMN_1684158	NM_133443.1	GPT2	3853	CCTGTGGCTGTTTTCCCGTCTAGGTTCTCACAGGTATCTCCTGACAGAGG	16	+	45522597-45522646	"Homo sapiens glutamic pyruvate transaminase (alanine aminotransferase) 2 (GPT2), mRNA."	1.15714	0.959963	1.35432	8.03726	13.0205	9.75e-08	3.06e-06	7.92399	6	7.57442	TRUE	0	7.54355	TRUE	0	7.2581	TRUE	0	8.62294	TRUE	0	8.63227	TRUE	0	8.59227	TRUE	0	TRUE
ILMN_1754009	ILMN_1754009	NM_198699.1	KRTAP10-12	788	AGTCCAGCTGCTGCCAGGCATGTCCCCCAGGGCCACTGGGCACTATGAGT	21	+	44942302-44942351	"Homo sapiens keratin associated protein 10-12 (KRTAP10-12), mRNA."	0.831083	0.68925	0.972917	6.80261	13.0006	9.89e-08	3.1e-06	7.90789	3	6.40469	FALSE	0.28182	6.39649	FALSE	0.25974	6.36001	FALSE	0.45065	7.20172	TRUE	0	7.2024	TRUE	0	7.25032	TRUE	0	TRUE
ILMN_1677919	ILMN_1677919	NM_001002002.1	GMPR2	1321	CTGCACACACAAAATGCCCAAGGCACTCACTGGGGAGGAAGCAAGGAAGC	14	+	23777982-23778031	"Homo sapiens guanosine monophosphate reductase 2 (GMPR2), transcript variant 4, mRNA."	0.878238	0.72802	1.02846	9.265	12.9714	1.01e-07	3.16e-06	7.88421	6	8.90564	TRUE	0	8.77039	TRUE	0	8.8016	TRUE	0	9.71591	TRUE	0	9.70686	TRUE	0	9.68958	TRUE	0	TRUE
ILMN_2166506	ILMN_2166506	NM_001469.3	XRCC6	1869	TGGAAGCCCTCACCAAGCACTTCCAGGACTGACCAGAGGCCGCGCGTCCA	22	+	40389734-40389765:40389766-40389783	"Homo sapiens X-ray repair complementing defective repair in Chinese hamster cells 6 (XRCC6), mRNA."	-0.971095	-1.13734	-0.80485	10.2806	-12.9603	1.02e-07	3.19e-06	7.87514	6	10.834	TRUE	0	10.7595	TRUE	0	10.705	TRUE	0	9.90375	TRUE	0	9.75185	TRUE	0	9.72961	TRUE	0	TRUE
ILMN_1702231	ILMN_1702231	NM_024579.2	C1orf54	335	GAACGATGCCGTGTCCAGTTTGCGAAGTCCTATTCCCCTCCTCCTGTCGC	1	+	148518689-148518738	"Homo sapiens chromosome 1 open reading frame 54 (C1orf54), mRNA."	1.34122	1.11141	1.57103	8.59017	12.9488	1.03e-07	3.21e-06	7.86584	6	8.04935	TRUE	0	7.66137	TRUE	0	8.04797	TRUE	0	9.2346	TRUE	0	9.22636	TRUE	0	9.32138	TRUE	0	TRUE
ILMN_2082585	ILMN_2082585	NM_003068.3	SNAI2	1369	AGGATTTCCCATAGGAAGAGATCTGCCAGACGCGAACTCAGGTGCCTTAA	8	-	49993471-49993520	"Homo sapiens snail homolog 2 (Drosophila) (SNAI2), mRNA."	-0.962832	-1.12786	-0.797801	9.09203	-12.9445	1.03e-07	3.21e-06	7.86232	6	9.50606	TRUE	0	9.62163	TRUE	0	9.59265	TRUE	0	8.71597	TRUE	0	8.53347	TRUE	0	8.58241	TRUE	0	TRUE
ILMN_1665717	ILMN_1665717	NM_001415.3	EIF2S3	2333	TTCTCCCCTTGCTCTTCCTGGCCTGAAACACGGGAAACCAGAGTCAAAAG	X	+	24005716-24005765	"Homo sapiens eukaryotic translation initiation factor 2, subunit 3 gamma, 52kDa (EIF2S3), mRNA."	0.832595	0.689871	0.975319	10.1971	12.943	1.03e-07	3.21e-06	7.8611	6	9.82182	TRUE	0	9.76446	TRUE	0	9.75615	TRUE	0	10.6333	TRUE	0	10.5906	TRUE	0	10.6163	TRUE	0	TRUE
ILMN_1785646	ILMN_1785646	NM_153321.1	PMP22	1601	TAGAGCTTGGCTGGGTCTAGGCTGTTCTGTGCCTCCAAGGACTGTCTGGC	17	-	15133244-15133293	"Homo sapiens peripheral myelin protein 22 (PMP22), transcript variant 2, mRNA."	-1.86595	-2.18593	-1.54597	8.86398	-12.9383	1.04e-07	3.22e-06	7.85729	6	9.85509	TRUE	0	10.1183	TRUE	0	9.41747	TRUE	0	7.99434	TRUE	0	7.85022	TRUE	0	7.94845	TRUE	0	TRUE
ILMN_1658639	ILMN_1658639	NM_181785.2	SLC46A3	2792	CTCCTTCCCATCTCATTTCTTACTGCCTTACGCTCATCCTGAGGTCCACC	13	-	28172532-28172581	"Homo sapiens solute carrier family 46, member 3 (SLC46A3), mRNA."	0.813523	0.674006	0.953041	7.13948	12.9372	1.04e-07	3.22e-06	7.85636	6	6.71462	TRUE	0	6.74813	TRUE	0	6.7354	TRUE	0	7.54019	TRUE	0	7.54725	TRUE	0	7.55128	TRUE	0	TRUE
ILMN_1696702	ILMN_1696702	NM_002499.1	NEO1	5093	GAGTCATTGCATCCTCTACCAGCTGTTAATCCATCACTCTGAGGGGGAGG	15	+	71382655-71382704	"Homo sapiens neogenin homolog 1 (chicken) (NEO1), mRNA."	-0.923265	-1.08178	-0.764745	8.06943	-12.9224	1.05e-07	3.25e-06	7.84431	6	8.46706	TRUE	0	8.62154	TRUE	0	8.50458	TRUE	0	7.62359	TRUE	0	7.54944	TRUE	0	7.65035	TRUE	0	TRUE
ILMN_1814971	ILMN_1814971	NM_014972.1	TCF25	2114	GGGAGTGGGACTGAGCGTCCGCAGAGGTGACCGAAAAGCCGTATGATGAT	16	+	88505174-88505223	"Homo sapiens transcription factor 25 (basic helix-loop-helix) (TCF25), mRNA."	-1.12169	-1.31455	-0.928834	9.18377	-12.9042	1.06e-07	3.28e-06	7.82955	6	9.92618	TRUE	0	9.62947	TRUE	0	9.6782	TRUE	0	8.60716	TRUE	0	8.57884	TRUE	0	8.68278	TRUE	0	TRUE
ILMN_1671149	ILMN_1671149	NR_002766.1	MEG3	1169	AAGCCATCACCTGGATGCCTACGTGGGAAGGGACCTCGAATGTGGGACCC	14	+	100381551-100381600	"Homo sapiens maternally expressed 3 (non-protein coding) (MEG3), transcript variant 1, non-coding RNA. XR_001346-XR_001372"	-0.920067	-1.07829	-0.761844	6.62125	-12.9018	1.07e-07	3.28e-06	7.82753	3	7.05361	TRUE	0	7.00507	TRUE	0	7.18517	TRUE	0	6.18036	FALSE	0.86234	6.16256	FALSE	0.88701	6.14072	FALSE	0.93896	TRUE
ILMN_1655177	ILMN_1655177	NM_002650.1	PIK4CA	2852	ACGCCATGGACTGCAGCGACAATCAATGGATGGTGCTGTCTATGCACAGG	22	-	19392115-19392164	"Homo sapiens phosphatidylinositol 4-kinase, catalytic, alpha polypeptide (PIK4CA), transcript variant 1, mRNA."	-0.917546	-1.07534	-0.759749	8.79252	-12.9012	1.07e-07	3.28e-06	7.82705	6	9.2508	TRUE	0	9.19218	TRUE	0	9.31091	TRUE	0	8.25055	TRUE	0	8.36314	TRUE	0	8.38756	TRUE	0	TRUE
ILMN_1774945	ILMN_1774945	NM_001010848.2	NRG3	1991	ACACAGCCTTTCTCCCCCTGAGTCCCACAGCCAAATCAGAACGAGAGGCG	10	+	84735241-84735290	"Homo sapiens neuregulin 3 (NRG3), mRNA."	0.896808	0.742562	1.05105	6.87993	12.8998	1.07e-07	3.28e-06	7.82594	3	6.35105	FALSE	0.46883	6.50775	FALSE	0.02987	6.43577	FALSE	0.17403	7.30534	TRUE	0	7.31587	TRUE	0	7.36379	TRUE	0	TRUE
ILMN_1802252	ILMN_1802252	NM_002046.3	GAPDH	1117	TGGACCACCAGCCCCAGCAAGAGCACAAGAGGAAGAGAGAGACCCTCACT	12	+	6517604-6517653	"Homo sapiens glyceraldehyde-3-phosphate dehydrogenase (GAPDH), mRNA."	-1.09085	-1.27867	-0.903021	11.5328	-12.8857	1.08e-07	3.31e-06	7.81443	6	11.9443	TRUE	0	12.1919	TRUE	0	12.0985	TRUE	0	10.9756	TRUE	0	11.0904	TRUE	0	10.8961	TRUE	0	TRUE
ILMN_1743635	ILMN_1743635	NM_144988.2	ALG14	389	CACCACCTTGCACTCCATGTGGCTCTCCTTTCCCCTAATTCACAGGGTGA	1	-	95265283-95265332	"Homo sapiens asparagine-linked glycosylation 14 homolog (S. cerevisiae) (ALG14), mRNA."	-0.847324	-0.993255	-0.701393	7.41124	-12.8825	1.08e-07	3.32e-06	7.81178	6	7.79346	TRUE	0	7.81522	TRUE	0	7.89602	TRUE	0	6.96864	TRUE	0	6.99411	TRUE	0.0013	6.99997	TRUE	0	TRUE
ILMN_1776516	ILMN_1776516	NM_002220.1	ITPKA	1718	GACCTTCCGGTCTAACGTCTCACACCACGACGGACTCCCCTTCCTAATAA	15	+	39582984-39583033	"Homo sapiens inositol 1,4,5-trisphosphate 3-kinase A (ITPKA), mRNA."	-0.851957	-0.998889	-0.705025	8.00779	-12.8647	1.1e-07	3.36e-06	7.79725	6	8.42628	TRUE	0	8.49069	TRUE	0	8.38434	TRUE	0	7.59955	TRUE	0	7.54944	TRUE	0	7.59645	TRUE	0	TRUE
ILMN_1670870	ILMN_1670870	NM_001627.2	ALCAM	4391	GCTGTCAGAACCTCGAGAGCAGAACATGAGAAACTCAGAGCTCTGGACCG	3	+	105295394-105295443	"Homo sapiens activated leukocyte cell adhesion molecule (ALCAM), mRNA."	-2.21026	-2.59156	-1.82897	9.39694	-12.8613	1.1e-07	3.36e-06	7.79444	6	10.0277	TRUE	0	10.5766	TRUE	0	10.902	TRUE	0	8.30217	TRUE	0	8.34157	TRUE	0	8.23169	TRUE	0	TRUE
ILMN_2196984	ILMN_2196984	NM_007280.1	OIP5	1040	GATGCAGAGTCCCATGTGTCCTCTGATCTAAAGTTGCATGGTTGGTCTGA	15	-	41601612-41601661	"Homo sapiens Opa interacting protein 5 (OIP5), mRNA."	-1.137	-1.3334	-0.940603	9.16473	-12.8446	1.11e-07	3.4e-06	7.78076	6	9.80103	TRUE	0	9.69328	TRUE	0	9.70538	TRUE	0	8.77518	TRUE	0	8.56034	TRUE	0	8.45317	TRUE	0	TRUE
ILMN_1786125	ILMN_1786125	NM_001237.2	CCNA2	1273	CCTTGTCTCATGGACCTTCACCAGACCTACCTCAAAGCACCACAGCATGC	4	-	122958685-122958734	"Homo sapiens cyclin A2 (CCNA2), mRNA."	-0.945096	-1.10846	-0.781729	9.63949	-12.8355	1.12e-07	3.42e-06	7.7733	6	10.0234	TRUE	0	10.1375	TRUE	0	10.1752	TRUE	0	9.17677	TRUE	0	9.08884	TRUE	0	9.23521	TRUE	0	TRUE
ILMN_1807969	ILMN_1807969	NM_005460.2	SNCAIP	3400	CATAATGTGGGCAGATTTGGCTCAGCTCCTTCATGAGATCAGGTCAGTGG	5	+	121786565-121786614	"Homo sapiens synuclein, alpha interacting protein (SNCAIP), mRNA."	-1.23207	-1.44509	-1.01904	7.1853	-12.8321	1.12e-07	3.42e-06	7.77055	4	7.85321	TRUE	0	7.58121	TRUE	0	7.96957	TRUE	0	6.60529	TRUE	0.00649	6.53173	FALSE	0.01299	6.57078	FALSE	0.01818	TRUE
ILMN_1661599	ILMN_1661599	NM_019058.2	DDIT4	1521	GCTGCGTTTAAGCCTTCCCCCATCGTGTACTGCAGAGTTGAGCTGGCAGG	10	+	73705572-73705621	"Homo sapiens DNA-damage-inducible transcript 4 (DDIT4), mRNA."	1.44318	1.19358	1.69278	7.82196	12.8285	1.13e-07	3.42e-06	7.76764	6	7.36211	TRUE	0	6.85073	TRUE	0	7.08827	TRUE	0	8.59183	TRUE	0	8.49804	TRUE	0	8.54079	TRUE	0	TRUE
ILMN_3241783	ILMN_3241783	XM_001720394.1	LOC100132485	737	CGGTTGGCGGAATTTTACTAGGTGTGTGTTGGTAGAGTGGGGCTGAGGTT	8	+	7422752-7422772:7422773-7422801	"PREDICTED: Homo sapiens hypothetical protein LOC100132485 (LOC100132485), mRNA."	0.904112	0.747744	1.06048	6.94808	12.8284	1.13e-07	3.42e-06	7.76755	3	6.51529	FALSE	0.03506	6.54216	FALSE	0.01299	6.43064	FALSE	0.18701	7.46321	TRUE	0	7.32631	TRUE	0	7.4109	TRUE	0	TRUE
ILMN_1668559	ILMN_1668559	NM_001005339.1	RGS10	72	GATGTTCAACCGCGCCGTGAGCCGGCTGAGCAGGAAGCGGCCGCCGTCAG	10	-	121292212-121292212:121302102-121302150	"Homo sapiens regulator of G-protein signaling 10 (RGS10), transcript variant 1, mRNA."	-0.932185	-1.09346	-0.770908	7.43266	-12.8241	1.13e-07	3.42e-06	7.76402	6	7.79741	TRUE	0	7.97933	TRUE	0	7.91951	TRUE	0	6.96594	TRUE	0	6.92199	TRUE	0.0013	7.01177	TRUE	0	TRUE
ILMN_3235503	ILMN_3235503	XM_001718657.1	LOC100133887	1158	GACGCCGCCCAGGGCATCGCTAAGGAGGACCCCGTCCAGGGCGTCGCTAA				"PREDICTED: Homo sapiens hypothetical protein LOC100133887 (LOC100133887), partial mRNA."	0.947164	0.782947	1.11138	6.79801	12.7969	1.15e-07	3.49e-06	7.74165	3	6.36167	FALSE	0.42857	6.31125	FALSE	0.62987	6.30036	FALSE	0.68571	7.15046	TRUE	0	7.32548	TRUE	0	7.33882	TRUE	0	TRUE
ILMN_1716057	ILMN_1716057	NM_001748.3	CAPN2	3253	TGGAGGGCAGCCCCACAGGACGGTTTATGAGCACACAATTATAGCTTGTT	1	+	222030190-222030239	"Homo sapiens calpain 2, (m/II) large subunit (CAPN2), mRNA."	-1.12724	-1.32276	-0.931721	7.65205	-12.7917	1.16e-07	3.5e-06	7.73738	6	8.21201	TRUE	0	8.38554	TRUE	0	8.04947	TRUE	0	7.13266	TRUE	0	7.07705	TRUE	0	7.05558	TRUE	0	TRUE
ILMN_3234813	ILMN_3234813	XM_001719568.1	LOC100130648	258	GATGTATTCTCTTTCAGTTGAACGTCCTCAGATGACTTTCGGCAGGCTCC				"PREDICTED: Homo sapiens similar to Protein SSX2 (Synovial sarcoma, X breakpoint 2) (Cancer/testis antigen 5.2) (CT5.2) (SSX) (HOM-MEL-40) (LOC100130648), mRNA."	0.836479	0.691324	0.981635	6.78582	12.7856	1.16e-07	3.51e-06	7.73234	3	6.40052	FALSE	0.28701	6.33595	FALSE	0.53247	6.36626	FALSE	0.40779	7.16201	TRUE	0	7.20334	TRUE	0	7.24682	TRUE	0	TRUE
ILMN_1666670	ILMN_1666670	NM_014248.2	RBX1	172	CTTTGCATAGAATGTCAAGCTAACCAGGCGTCCGCTACTTCAGAAGAGTG	22	+	39679580-39679583:39689997-39690042	"Homo sapiens ring-box 1 (RBX1), mRNA."	-1.01589	-1.1924	-0.839377	10.4766	-12.7696	1.18e-07	3.55e-06	7.71919	6	10.8568	TRUE	0	10.9899	TRUE	0	11.107	TRUE	0	10.0247	TRUE	0	9.91457	TRUE	0	9.96684	TRUE	0	TRUE
ILMN_1775486	ILMN_1775486	NM_005086.3	SSPN	2525	GGCCTTCCTACACATTAGCTCCAGCTAAAAAGACACATTGGAGAGCTTAG	12	+	26276985-26277034	"Homo sapiens sarcospan (Kras oncogene-associated gene) (SSPN), mRNA."	-0.893082	-1.04868	-0.737482	6.73021	-12.7345	1.21e-07	3.64e-06	7.69024	3	7.17723	TRUE	0	7.09218	TRUE	0	7.26084	TRUE	0	6.26157	FALSE	0.61948	6.27725	FALSE	0.53896	6.31218	FALSE	0.43506	TRUE
ILMN_3290380	ILMN_3290380	XR_016730.2	LOC387703	1787	CCCATGCTGAAAGAGGCCTGCCGGGTGGATGGGCTGAAGAGTGTGCTAAA	10	-	94956649-94956698	"PREDICTED: Homo sapiens misc_RNA (LOC387703), miscRNA."	-1.01292	-1.18955	-0.836291	8.68114	-12.7236	1.22e-07	3.66e-06	7.68127	6	9.31184	TRUE	0	9.12235	TRUE	0	9.12861	TRUE	0	8.18939	TRUE	0	8.25113	TRUE	0	8.08352	TRUE	0	TRUE
ILMN_1752159	ILMN_1752159	NM_024060.2	AHNAK	845	GCCAAGGGCAACAAACACCTGCAGTTAAAGGAATACCTTCCGCGAGGCGG	11	-	62201211-62201260	"Homo sapiens AHNAK nucleoprotein (AHNAK), transcript variant 2, mRNA."	-1.10508	-1.29799	-0.912172	6.96306	-12.7097	1.23e-07	3.7e-06	7.66979	3	7.47314	TRUE	0	7.38287	TRUE	0	7.69078	TRUE	0	6.47297	FALSE	0.09221	6.36328	FALSE	0.24416	6.39529	FALSE	0.17792	TRUE
ILMN_1715748	ILMN_1715748	NM_001458.3	FLNC	9086	CAGCTGGGAGCTGCTTAGGTGGAAAACTCCAAATAAAGTGCGGCTGTCGC	7	+	128286512-128286561	"Homo sapiens filamin C, gamma (actin binding protein 280) (FLNC), mRNA."	-0.934658	-1.09784	-0.77148	10.7215	-12.7084	1.24e-07	3.7e-06	7.66868	6	11.106	TRUE	0	11.3004	TRUE	0	11.1602	TRUE	0	10.2463	TRUE	0	10.2198	TRUE	0	10.2966	TRUE	0	TRUE
ILMN_1689525	ILMN_1689525	NM_021127.1	PMAIP1	1223	GGTTCGAAATGCTCCTTGTCACATTAGTGTGCATCCTACAAAAAGTGATC	18	+	55721850-55721899	"Homo sapiens phorbol-12-myristate-13-acetate-induced protein 1 (PMAIP1), mRNA."	1.11708	0.921952	1.3122	7.81059	12.702	1.24e-07	3.71e-06	7.66336	6	7.14923	TRUE	0	7.3566	TRUE	0	7.25032	TRUE	0	8.46507	TRUE	0	8.21193	TRUE	0	8.43038	TRUE	0	TRUE
ILMN_1702501	ILMN_1702501	NM_001006932.1	RPS6KA2	5502	GCAGCATCTGTGTCGTTCTACTGAGCACGCTTCTCTGCCTCGCTCCTGAC	6	-	166823992-166824041	"Homo sapiens ribosomal protein S6 kinase, 90kDa, polypeptide 2 (RPS6KA2), transcript variant 2, mRNA."	-1.24953	-1.46809	-1.03097	6.95032	-12.6844	1.26e-07	3.75e-06	7.64884	3	7.36211	TRUE	0	7.75479	TRUE	0	7.60835	TRUE	0	6.27393	FALSE	0.57532	6.29254	FALSE	0.48701	6.41019	FALSE	0.14156	TRUE
ILMN_1693650	ILMN_1693650	NM_002005.2	FES	2587	GGTGCAGCTCCTCAGCGGCTCCAGCTCATATGCTGACAGCTCTTCACAGT	15	+	89239835-89239884	"Homo sapiens feline sarcoma oncogene (FES), mRNA."	0.862066	0.711251	1.01288	6.86334	12.6822	1.26e-07	3.75e-06	7.647	3	6.50038	FALSE	0.05325	6.42421	FALSE	0.17273	6.37233	FALSE	0.37792	7.32205	TRUE	0	7.25308	TRUE	0	7.30798	TRUE	0	TRUE
ILMN_3238269	ILMN_3238269	NM_002490.3	NDUFA6	906	CTGTCAGGGATCAGGGCAGCACTAACAGGCGCAAAAGTAGAGCTGTCAAG	22	-	42481758-42481807	"Homo sapiens NADH dehydrogenase (ubiquinone) 1 alpha subcomplex, 6, 14kDa (NDUFA6), nuclear gene encoding mitochondrial protein, mRNA."	-0.941866	-1.10669	-0.77704	8.1768	-12.6784	1.26e-07	3.76e-06	7.64385	6	8.7192	TRUE	0	8.70459	TRUE	0	8.5194	TRUE	0	7.7046	TRUE	0	7.70135	TRUE	0	7.71163	TRUE	0	TRUE
ILMN_1796712	ILMN_1796712	NM_002966.1	S100A10	405	GGCAGAAATGAGCAGTTCGCTCCTCCCTGATAAGAGTTGTCCAAAGGGTC	1	-	150222202-150222251	"Homo sapiens S100 calcium binding protein A10 (annexin II ligand, calpactin I, light polypeptide (p11)) (S100A10), mRNA."	-1.17426	-1.3798	-0.96872	12.2166	-12.6756	1.27e-07	3.76e-06	7.64152	6	12.6044	TRUE	0	12.8457	TRUE	0	12.9613	TRUE	0	11.6914	TRUE	0	11.5878	TRUE	0	11.6094	TRUE	0	TRUE
ILMN_2383975	ILMN_2383975	NM_181652.1	PRDX5	367	TCTTTGGGAATCGACGTCTCAAGAGGTTCTCCATGGTGGTACAGGATGGC	11	+	63845092-63845116:63845634-63845658	"Homo sapiens peroxiredoxin 5 (PRDX5), nuclear gene encoding mitochondrial protein, transcript variant 3, mRNA."	0.857535	0.707389	1.00768	11.3251	12.6717	1.27e-07	3.77e-06	7.63831	6	10.8662	TRUE	0	10.9256	TRUE	0	10.8971	TRUE	0	11.6958	TRUE	0	11.741	TRUE	0	11.8247	TRUE	0	TRUE
ILMN_1745116	ILMN_1745116	NM_015600.3	ABHD12	1346	TGGTGTGACTGAAGCCAACAGGTGACACGGTCATCGAAGAGCAGCAGACA	20	-	25287490-25287539	"Homo sapiens abhydrolase domain containing 12 (ABHD12), transcript variant 2, mRNA."	-1.05507	-1.23998	-0.870164	7.21922	-12.6598	1.28e-07	3.8e-06	7.62841	6	7.63288	TRUE	0	7.88928	TRUE	0	7.71812	TRUE	0	6.67133	TRUE	0.0026	6.62364	TRUE	0.0039	6.78009	TRUE	0.0013	TRUE
ILMN_1700518	ILMN_1700518	NM_006353.2	HMGN4	1684	CCTCTGTCTCCAGTATCACCACAAAATTGTTCTTCCTTGGAGTGTCTTGG	6	+	26546880-26546929	"Homo sapiens high mobility group nucleosomal binding domain 4 (HMGN4), mRNA."	0.84372	0.695737	0.991702	10.2933	12.6499	1.29e-07	3.82e-06	7.62018	6	9.90998	TRUE	0	9.85468	TRUE	0	9.84964	TRUE	0	10.7103	TRUE	0	10.6627	TRUE	0	10.7724	TRUE	0	TRUE
ILMN_1740441	ILMN_1740441	NM_000398.4	CYB5R3	1585	GGGCCCTCCCAGAACCTCAGCATTTCCTTCCAGCCCATCCAAACACTGAG	22	-	41345078-41345127	"Homo sapiens cytochrome b5 reductase 3 (CYB5R3), transcript variant M, mRNA."	-1.06383	-1.25069	-0.876967	7.87014	-12.6313	1.31e-07	3.87e-06	7.60475	6	8.26606	TRUE	0	8.51265	TRUE	0	8.42746	TRUE	0	7.41956	TRUE	0	7.2345	TRUE	0	7.36062	TRUE	0	TRUE
ILMN_1712896	ILMN_1712896	NM_006350.2	FST	1147	TGGCTGTATCAGAGGGCTTTGAAAACATACACTGAGCTGCTTCTGCGCTG	5	+	52781684-52781733	"Homo sapiens follistatin (FST), transcript variant FST317, mRNA."	-1.19456	-1.40449	-0.984625	7.43462	-12.6248	1.32e-07	3.88e-06	7.59936	6	8.02535	TRUE	0	8.23055	TRUE	0	7.83979	TRUE	0	6.83402	TRUE	0.0013	6.86741	TRUE	0.0013	6.81058	TRUE	0.0013	TRUE
ILMN_3231944	ILMN_3231944	XM_001720343.1	LOC100130516	899	AAATCTTGGCTGTGTGTAGTGGCTCACGCCTGTAATCCCAGCTCTTAGGG				"PREDICTED: Homo sapiens hypothetical protein LOC100130516 (LOC100130516), mRNA."	-0.986711	-1.16029	-0.813134	12.3538	-12.6124	1.33e-07	3.91e-06	7.58899	6	12.7839	TRUE	0	12.7607	TRUE	0	12.9968	TRUE	0	11.8726	TRUE	0	11.861	TRUE	0	11.8477	TRUE	0	TRUE
ILMN_1835092	ILMN_1835092	BQ437417		250	GGGGTAACACAGAGTGCCCTTATGAAGGAGTTGGAGATCCTgcaaggaag	1	+	78882511-78882560	"AGENCOURT_7914287 NIH_MGC_71 Homo sapiens cDNA clone IMAGE:6156595 5, mRNA sequence"	0.908916	0.749009	1.06882	7.13922	12.6112	1.33e-07	3.91e-06	7.588	6	6.66193	TRUE	0.0013	6.76759	TRUE	0	6.62476	TRUE	0.00649	7.62696	TRUE	0	7.63701	TRUE	0	7.51705	TRUE	0	TRUE
ILMN_2329679	ILMN_2329679	NM_001008566.1	TPST2	1778	CCTTAATTTGCAGGACTGCCTTGGTGGCTTTGTTTGCTGGGACAAGGCCC	22	-	26921888-26921937	"Homo sapiens tyrosylprotein sulfotransferase 2 (TPST2), transcript variant 1, mRNA."	-1.2015	-1.41299	-0.990016	8.33482	-12.605	1.34e-07	3.93e-06	7.58283	6	8.71462	TRUE	0	9.06274	TRUE	0	9.02935	TRUE	0	7.6902	TRUE	0	7.79741	TRUE	0	7.7146	TRUE	0	TRUE
ILMN_1695432	ILMN_1695432	NM_001008566.1	TPST2	1433	GGTGAACCAGAACAGCACCTCCTCCCACTTAGGAAGCTCGTGATTTCCAG	22	-	26922233-26922233:26924180-26924186:26924187-26924228	"Homo sapiens tyrosylprotein sulfotransferase 2 (TPST2), transcript variant 1, mRNA."	-0.962397	-1.13187	-0.792918	7.67986	-12.5991	1.34e-07	3.94e-06	7.57793	6	8.02462	TRUE	0	8.22752	TRUE	0	8.23105	TRUE	0	7.2188	TRUE	0	7.16391	TRUE	0	7.21329	TRUE	0	TRUE
ILMN_1769118	ILMN_1769118	NM_006640.3	2009-09-01	4319	GTTCGTTTCATCAGGCTCTGTTCCTCAATGGCCTTTTGCTACGTGCCTCC	17	+	73008140-73008189	"Homo sapiens septin 9 (SEPT9), mRNA."	-0.973488	-1.14518	-0.801801	11.1577	-12.5803	1.36e-07	3.99e-06	7.56227	6	11.614	TRUE	0	11.5452	TRUE	0	11.774	TRUE	0	10.6434	TRUE	0	10.6434	TRUE	0	10.7261	TRUE	0	TRUE
ILMN_1671703	ILMN_1671703	NM_001613.1	ACTA2	1184	CACTTTCCTGCTCCTCTCTGTCTCTAGCACACAACTGTGAATGTCCTGTG	10	-	90684907-90684956	"Homo sapiens actin, alpha 2, smooth muscle, aorta (ACTA2), mRNA."	-3.53043	-4.15313	-2.90773	8.91907	-12.579	1.36e-07	3.99e-06	7.56119	6	10.608	TRUE	0	11.4787	TRUE	0	9.96617	TRUE	0	7.16516	TRUE	0	7.20521	TRUE	0	7.0912	TRUE	0	TRUE
ILMN_1734229	ILMN_1734229	NM_032802.3	SPPL2A	1585	GTACCTTGCACACTTATTACTGCCTCAGTTGTTGCCTGGAGACGTAAGGA	15	-	51012170-51012219	"Homo sapiens signal peptide peptidase-like 2A (SPPL2A), mRNA."	-1.04615	-1.2309	-0.861394	8.77875	-12.5631	1.38e-07	4.03e-06	7.54794	6	9.15139	TRUE	0	9.31945	TRUE	0	9.43464	TRUE	0	8.30378	TRUE	0	8.1947	TRUE	0	8.26856	TRUE	0	TRUE
ILMN_1758731	ILMN_1758731	NM_000775.2	CYP2J2	1550	AGACATGGCACGTGTTCTGAAACCACTGGTGTCTGCTCAGATGTGTTGGG	1	-	60359237-60359286	"Homo sapiens cytochrome P450, family 2, subfamily J, polypeptide 2 (CYP2J2), mRNA."	0.84547	0.696039	0.9949	6.82706	12.5533	1.39e-07	4.06e-06	7.5397	3	6.35671	FALSE	0.45455	6.40357	FALSE	0.22727	6.45271	FALSE	0.14416	7.19517	TRUE	0	7.29385	TRUE	0	7.26038	TRUE	0	TRUE
ILMN_1814333	ILMN_1814333	NM_005025.3	SERPINI1	1181	GCTGGTGCTGTCCAGACAGGAAGTTCCTCTTGCTACTCTGGAGCCATTAG	3	+	168995187-168995236	"Homo sapiens serpin peptidase inhibitor, clade I (neuroserpin), member 1 (SERPINI1), mRNA."	0.810954	0.667566	0.954343	6.92378	12.5482	1.4e-07	4.07e-06	7.53541	3	6.47159	FALSE	0.09091	6.52769	FALSE	0.01818	6.55564	FALSE	0.02857	7.34587	TRUE	0	7.32181	TRUE	0	7.32009	TRUE	0	TRUE
ILMN_1671565	ILMN_1671565	NM_003730.3	RNASET2	1134	GATGGCCCAGTCTTCTATCCCCCACCTAAAAAGACCAAGCATTGATGCCC	6	-	167263060-167263065:167263066-167263109	"Homo sapiens ribonuclease T2 (RNASET2), mRNA."	0.914621	0.75285	1.07639	9.4678	12.5441	1.4e-07	4.07e-06	7.532	6	9.08241	TRUE	0	9.00294	TRUE	0	8.94613	TRUE	0	9.96386	TRUE	0	9.83467	TRUE	0	9.97681	TRUE	0	TRUE
ILMN_1694708	ILMN_1694708	XM_944786.1	LOC650737	52	GGAGTGTTTACTTTGCCTCCACTTCTGTTCCTCCCCGCCCTGGTGCTGCT				"PREDICTED: Homo sapiens hypothetical protein LOC650737, transcript variant 1 (LOC650737), mRNA."	0.935844	0.770221	1.10147	7.86293	12.5366	1.41e-07	4.09e-06	7.52576	6	7.49712	TRUE	0	7.27733	TRUE	0	7.41058	TRUE	0	8.33177	TRUE	0	8.30616	TRUE	0	8.35463	TRUE	0	TRUE
ILMN_1673271	ILMN_1673271	NM_001080146.1	CT47A1	59	TAGGATTCGCTCCCTGCCCTTCCCATCTTAGGGTGTCGTCTGAGACAGAC	X	-	120119530-120119579	"Homo sapiens cancer/testis antigen family 47, member A1 (CT47A1), mRNA."	0.823168	0.677385	0.968952	6.73645	12.5279	1.42e-07	4.11e-06	7.51846	3	6.26757	FALSE	0.80519	6.35661	FALSE	0.43636	6.35042	FALSE	0.48571	7.14916	TRUE	0	7.1731	TRUE	0	7.12185	TRUE	0	TRUE
ILMN_3248443	ILMN_3248443	NR_002599.1	SNHG6	21	AGGGAGGAAGAAGCGCGAAGAGCCGTTAGTCATGCCGGTGTGGTGGCGGC	8	-	68000261-68000310	"Homo sapiens small nucleolar RNA host gene 6 (non-protein coding) (SNHG6), non-coding RNA."	1.12992	0.929748	1.33009	10.7595	12.5241	1.42e-07	4.12e-06	7.51527	6	10.3783	TRUE	0	10.1672	TRUE	0	10.0381	TRUE	0	11.3901	TRUE	0	11.2927	TRUE	0	11.2905	TRUE	0	TRUE
ILMN_1760027	ILMN_1760027	NM_000377.1	WAS	1677	TGCTGTTATCCCTGCCTGGTCCTCACACTCACCCAACAATCCCAAGGCCC	X	+	48434631-48434680	"Homo sapiens Wiskott-Aldrich syndrome (eczema-thrombocytopenia) (WAS), mRNA."	1.26174	1.03793	1.48556	7.67112	12.5078	1.44e-07	4.17e-06	7.50162	6	7.07122	TRUE	0	6.81495	TRUE	0	7.23457	TRUE	0	8.35731	TRUE	0	8.31253	TRUE	0	8.23615	TRUE	0	TRUE
ILMN_2189027	ILMN_2189027	NM_006033.2	LIPG	3853	GGTTGCTCAACCCATATTATTGGCTGTACATCCTGGTCACTTCTGACTTC	18	+	45372988-45373037	"Homo sapiens lipase, endothelial (LIPG), mRNA."	0.946986	0.778981	1.11499	6.61097	12.5061	1.44e-07	4.17e-06	7.50014	3	6.13503	FALSE	0.97662	6.18633	FALSE	0.94935	6.09108	FALSE	0.99481	7.08028	TRUE	0	6.97788	TRUE	0.0013	7.19524	TRUE	0	TRUE
ILMN_1656487	ILMN_1656487	NM_021871.2	FGA	2112	TCCTTGGGGGCAGGGCCTTTGTCTGTCTCATCTCTGTATTCCCAAATGCC	4	-	155725927-155725976	"Homo sapiens fibrinogen alpha chain (FGA), transcript variant alpha, mRNA."	0.900255	0.740485	1.06002	7.04518	12.5017	1.45e-07	4.17e-06	7.49649	5	6.66061	TRUE	0.0013	6.63009	TRUE	0.0013	6.49447	FALSE	0.07403	7.54584	TRUE	0	7.45933	TRUE	0	7.48077	TRUE	0	TRUE
ILMN_1664750	ILMN_1664750	NM_016056.2	TMBIM4	610	GGAGTTGGTCTTAGCCGCTGCAGGAGCCCTTCTTTTCTGTGGATTCATCA	12	-	66531873-66531922	"Homo sapiens transmembrane BAX inhibitor motif containing 4 (TMBIM4), mRNA."	-0.991925	-1.168	-0.815847	10.2018	-12.499	1.45e-07	4.18e-06	7.49417	6	10.5426	TRUE	0	10.7754	TRUE	0	10.7754	TRUE	0	9.6911	TRUE	0	9.72872	TRUE	0	9.69774	TRUE	0	TRUE
ILMN_2083588	ILMN_2083588	NM_001008237.1	TTC32	360	AGCCATGGATGACTACACATCTGCCATAGAAGTCCAACCCAATTTTGAAG	2	-	20097668-20097717	"Homo sapiens tetratricopeptide repeat domain 32 (TTC32), mRNA."	0.86499	0.711315	1.01867	7.98357	12.4884	1.46e-07	4.21e-06	7.48528	6	7.59865	TRUE	0	7.46491	TRUE	0	7.58968	TRUE	0	8.39488	TRUE	0	8.45701	TRUE	0	8.39631	TRUE	0	TRUE
ILMN_1789196	ILMN_1789196	NM_213674.1	TPM2	1049	TCACCAGACCTTGGACCAGACCCTGCTGGAACTCAACAACCTGTGAGGGC	9	-	35682073-35682077:35682078-35682122	"Homo sapiens tropomyosin 2 (beta) (TPM2), transcript variant 2, mRNA."	-0.891296	-1.04972	-0.732871	12.4394	-12.4823	1.47e-07	4.22e-06	7.4802	6	12.8	TRUE	0	12.9732	TRUE	0	12.8821	TRUE	0	11.9939	TRUE	0	11.9528	TRUE	0	12.0347	TRUE	0	TRUE
ILMN_1685678	ILMN_1685678	NM_021121.2	EEF1B2	18	TTCGGTCATCTCCGGCGCTTCTAGGGCTGGTTCCCGTCATCTTCGGGAGC	2	+	206732596-206732645	"Homo sapiens eukaryotic translation elongation factor 1 beta 2 (EEF1B2), transcript variant 2, mRNA."	-0.890374	-1.04894	-0.731808	8.54298	-12.4584	1.5e-07	4.29e-06	7.46006	6	9.07996	TRUE	0	8.95867	TRUE	0	8.92587	TRUE	0	8.0466	TRUE	0	8.09705	TRUE	0	8.14974	TRUE	0	TRUE
ILMN_1685538	ILMN_1685538	XR_017130.1	LOC158345	840	CAAGCTGACCATTTCGAAGCTTGCTCCTGGTGGGCACGTGGGACGTTTCT	9	-	7467575-7467624	"PREDICTED: Homo sapiens similar to ribosomal protein L4 (LOC158345), mRNA."	-0.868465	-1.02356	-0.713372	11.0777	-12.424	1.54e-07	4.4e-06	7.43105	6	11.4769	TRUE	0	11.5137	TRUE	0	11.5452	TRUE	0	10.5582	TRUE	0	10.656	TRUE	0	10.7163	TRUE	0	TRUE
ILMN_1686555	ILMN_1686555	NM_153047.1	FYN	1705	CAGCGGAACCGCCCAGGATCAGATTGCATGTGACTCTGAAGCTGACGAAC	6	-	112089496-112089545	"Homo sapiens FYN oncogene related to SRC, FGR, YES (FYN), transcript variant 2, mRNA."	0.913062	0.749918	1.07621	6.90961	12.4173	1.55e-07	4.42e-06	7.42546	3	6.44229	FALSE	0.15584	6.36767	FALSE	0.38312	6.54927	FALSE	0.03377	7.42907	TRUE	0	7.35089	TRUE	0	7.31845	TRUE	0	TRUE
ILMN_1683664	ILMN_1683664	XR_018848.1	LOC650369	2918	CCCCTTCCACCTCTCTTTGCCTGTAGGATGTACTGTATGTAGTCATGCAC				"PREDICTED: Homo sapiens similar to family with sequence similarity 60, member A (LOC650369), mRNA."	1.24114	1.01934	1.46295	9.73901	12.4151	1.55e-07	4.42e-06	7.42354	6	9.33643	TRUE	0	8.93107	TRUE	0	9.08782	TRUE	0	10.3079	TRUE	0	10.4429	TRUE	0	10.328	TRUE	0	TRUE
ILMN_1755937	ILMN_1755937	NM_001002857.1	ANXA2	1502	CGTGCTTGGGGTTCAGCTGGTGAGGCTGTCCCTGTAGGAAGAAAGCTCTG	15	-	60639433-60639482	"Homo sapiens annexin A2 (ANXA2), transcript variant 2, mRNA."	-0.898017	-1.05851	-0.737521	8.14231	-12.4142	1.55e-07	4.42e-06	7.42284	6	8.48447	TRUE	0	8.60489	TRUE	0	8.68461	TRUE	0	7.68702	TRUE	0	7.69056	TRUE	0	7.70234	TRUE	0	TRUE
ILMN_1789492	ILMN_1789492	NM_013373.2	ZDHHC8	3348	CAGGGACCTGAGAGTAAGCACATGACAGCGTCTGCTTGCGTTGTGTCTGT	22	+	18513867-18513916	"Homo sapiens zinc finger, DHHC-type containing 8 (ZDHHC8), mRNA."	-0.882885	-1.0407	-0.725072	9.97013	-12.4125	1.55e-07	4.42e-06	7.42135	6	10.4016	TRUE	0	10.3283	TRUE	0	10.5049	TRUE	0	9.55194	TRUE	0	9.54151	TRUE	0	9.49261	TRUE	0	TRUE
ILMN_1771261	ILMN_1771261	NM_030786.1	SYNC1	1728	TGGACAACAACTGTCATCTGAAGGACTCTTCTAGAAGCCAGAGACTGGTG	1	-	32918884-32918933	"Homo sapiens syncoilin, intermediate filament 1 (SYNC1), mRNA."	-1.59057	-1.87494	-1.30621	8.32968	-12.4102	1.56e-07	4.42e-06	7.41941	6	8.96009	TRUE	0	8.93383	TRUE	0	9.48097	TRUE	0	7.4973	TRUE	0	7.57802	TRUE	0	7.52786	TRUE	0	TRUE
ILMN_1681777	ILMN_1681777	NM_001649.2	SHROOM2	7111	CCTGTCAGTTCCCCTGTTTGCCTCTGAAACGTCTGGTTAGTGGGGACCCA	X	+	9866231-9866280	"Homo sapiens shroom family member 2 (SHROOM2), mRNA."	-0.848711	-1.00055	-0.696876	6.84621	-12.4019	1.57e-07	4.44e-06	7.4124	3	7.31138	TRUE	0	7.18391	TRUE	0	7.31641	TRUE	0	6.4042	FALSE	0.21299	6.4212	FALSE	0.12338	6.44018	FALSE	0.08571	TRUE
ILMN_1750324	ILMN_1750324	NM_000599.2	IGFBP5	5732	GCACAGTTGTCAGACAAGATTCCTTCAGATTCCGAGTTGCCTACCGGTTG	2	-	217245529-217245578	"Homo sapiens insulin-like growth factor binding protein 5 (IGFBP5), mRNA."	-1.33213	-1.5705	-1.09376	9.90302	-12.399	1.57e-07	4.45e-06	7.40997	6	10.3893	TRUE	0	10.4797	TRUE	0	10.8383	TRUE	0	9.22133	TRUE	0	9.19481	TRUE	0	9.29471	TRUE	0	TRUE
ILMN_1750400	ILMN_1750400	NM_018381.2	C19orf66	2028	GAGAAGGAATCTGGACTCCCCATCCCCCCACCAGGATAAAAGTCCTGACC	19	+	10064832-10064881	"Homo sapiens chromosome 19 open reading frame 66 (C19orf66), mRNA."	1.12151	0.920749	1.32226	7.64999	12.3946	1.58e-07	4.46e-06	7.4062	6	7.12193	TRUE	0	6.89906	TRUE	0	7.24673	TRUE	0	8.18485	TRUE	0	8.18406	TRUE	0	8.26332	TRUE	0	TRUE
ILMN_1676302	ILMN_1676302	NM_022760.3	FAM113A	1788	CACTCAGAGAGACTGATCCACACATACAAACTGGACAGACGGCCTCCTGC	20	-	2816132-2816181	"Homo sapiens family with sequence similarity 113, member A (FAM113A), mRNA."	0.833775	0.684465	0.983084	7.83841	12.3897	1.58e-07	4.47e-06	7.40209	6	7.49933	TRUE	0	7.39346	TRUE	0	7.37177	TRUE	0	8.26726	TRUE	0	8.24917	TRUE	0	8.24944	TRUE	0	TRUE
ILMN_1725791	ILMN_1725791	NM_014241.3	PTPLA	530	AGAGAGTGTGGTGCTTTTTCTGGTCGCGTGGACTGTGACAGAGATCACTC	10	-	17681355-17681404	"Homo sapiens protein tyrosine phosphatase-like (proline instead of catalytic arginine), member A (PTPLA), mRNA."	-1.00221	-1.18206	-0.822366	9.1801	-12.3639	1.61e-07	4.55e-06	7.38023	6	9.52485	TRUE	0	9.78399	TRUE	0	9.73478	TRUE	0	8.65123	TRUE	0	8.72539	TRUE	0	8.66036	TRUE	0	TRUE
ILMN_1681542	ILMN_1681542	NM_003545.3	HIST1H4E	276	GAGACAGGGACGCACTCTTTACGGCTTCGGCGGCTAATGCTACCGCTTAA	6	+	26205148-26205184:26205185-26205197	"Homo sapiens histone cluster 1, H4e (HIST1H4E), mRNA."	0.872205	0.715407	1.029	6.93915	12.3418	1.64e-07	4.62e-06	7.36147	3	6.43613	FALSE	0.17532	6.53994	FALSE	0.01299	6.53309	FALSE	0.04156	7.31397	TRUE	0	7.35917	TRUE	0	7.45263	TRUE	0	TRUE
ILMN_1656934	ILMN_1656934	NM_004726.2	REPS2	2156	CCCCCCATGGTTCAAGTGACAGTGGGTGACCTTGTCTGCCAAGATCTTTC	X	+	17024368-17024417	"Homo sapiens RALBP1 associated Eps domain containing 2 (REPS2), transcript variant 1, mRNA."	0.844681	0.692691	0.996672	6.60624	12.3303	1.66e-07	4.66e-06	7.35174	3	6.10343	FALSE	0.98831	6.24848	FALSE	0.84545	6.19977	FALSE	0.94156	7.00364	TRUE	0	7.05205	TRUE	0	7.03004	TRUE	0	TRUE
ILMN_1764850	ILMN_1764850	NM_134421.1	HPCAL1	1771	TGCATGTGTGCCCTGAGCCGTGATGATCCTCCCATCCGTGTTGTGAGCAC	2	+	10484818-10484867	"Homo sapiens hippocalcin-like 1 (HPCAL1), transcript variant 2, mRNA."	-1.31217	-1.54869	-1.07564	11.4167	-12.3086	1.69e-07	4.73e-06	7.33328	6	11.8912	TRUE	0	12.337	TRUE	0	11.9899	TRUE	0	10.729	TRUE	0	10.7302	TRUE	0	10.8224	TRUE	0	TRUE
ILMN_2141807	ILMN_2141807	NM_033286.2	C15orf23	736	GCGGTGAGACCCTGGCATCACGACAAGAATCCACTACTGATCACATGGAC	15	+	38470992-38471041	"Homo sapiens chromosome 15 open reading frame 23 (C15orf23), mRNA."	-0.852677	-1.00642	-0.698929	8.42454	-12.3048	1.69e-07	4.74e-06	7.33002	6	8.85479	TRUE	0	8.8996	TRUE	0	8.79826	TRUE	0	7.94366	TRUE	0	7.97997	TRUE	0	8.07099	TRUE	0	TRUE
ILMN_1685170	ILMN_1685170	NM_001157.2	ANXA11	2230	GGTAGCCTGTGCATCTGGTGAGTGTGTCACGAGCTTTGTTACTGCCAAAC	10	-	81918738-81918787	"Homo sapiens annexin A11 (ANXA11), transcript variant a, mRNA."	-1.04653	-1.23528	-0.857781	7.66602	-12.3016	1.7e-07	4.75e-06	7.32731	6	8.28205	TRUE	0	8.04327	TRUE	0	8.24254	TRUE	0	7.03448	TRUE	0	7.1731	TRUE	0	7.22067	TRUE	0	TRUE
ILMN_1739749	ILMN_1739749	NM_080605.3	B3GALT6	2500	GTTTGGAATTGCTTGAGGAACCCTGCGTGTGCTTGGAGAGGCCAGAGGGC	1	+	1159991-1160040	"Homo sapiens UDP-Gal:betaGal beta 1,3-galactosyltransferase polypeptide 6 (B3GALT6), mRNA."	-0.858341	-1.01319	-0.703497	7.35064	-12.2988	1.7e-07	4.75e-06	7.32492	6	7.69041	TRUE	0	7.81881	TRUE	0	7.83021	TRUE	0	6.88508	TRUE	0.0013	6.95952	TRUE	0.0013	6.9198	TRUE	0	TRUE
ILMN_1688500	ILMN_1688500	NM_032961.1	PCDH10	3679	TCGGTGCTGGATGCCTTCTTTTGTCCCTTCTGATGGACGCCAGGCTGCTG	4	+	134084187-134084236	"Homo sapiens protocadherin 10 (PCDH10), transcript variant 1, mRNA."	1.3979	1.14559	1.6502	7.278	12.2928	1.71e-07	4.76e-06	7.31983	4	6.37278	FALSE	0.38442	6.49299	FALSE	0.04545	6.87137	TRUE	0	7.95989	TRUE	0	7.94182	TRUE	0	8.02912	TRUE	0	TRUE
ILMN_2086890	ILMN_2086890	NM_001146.3	ANGPT1	3629	GGGCCTCCTCTCATAAAAGAGACAGTTGTTGGCAAGGTAGCAATACCAGT	8	-	108332821-108332870	"Homo sapiens angiopoietin 1 (ANGPT1), mRNA."	-1.07904	-1.27379	-0.884286	7.09642	-12.2928	1.71e-07	4.76e-06	7.3198	5	7.47841	TRUE	0	7.63946	TRUE	0	7.78996	TRUE	0	6.48276	FALSE	0.08182	6.56297	TRUE	0.00649	6.62499	TRUE	0.00779	TRUE
ILMN_2138801	ILMN_2138801	NM_003722.3	TP73L	4375	AGCGAGGCACCCTTACTGGCTTACCTCCTCATGGCAGCCTACTCTCCTTG	3	+	191097228-191097277	"Homo sapiens tumor protein p73-like (TP73L), mRNA."	0.875922	0.717568	1.03427	6.72638	12.2726	1.73e-07	4.82e-06	7.3026	3	6.28198	FALSE	0.74545	6.31125	FALSE	0.63117	6.27204	FALSE	0.75195	7.11754	TRUE	0	7.10357	TRUE	0	7.27191	TRUE	0	TRUE
ILMN_1756898	ILMN_1756898	NM_020312.1	COQ9	1257	CAAGCCACAGAAACCCAGCATGTCCCTGTCACAATCTCATGGGCACCTTG	16	+	56052321-56052370	"Homo sapiens coenzyme Q9 homolog (S. cerevisiae) (COQ9), mRNA."	0.952019	0.779903	1.12414	8.87981	12.2722	1.74e-07	4.82e-06	7.30225	6	8.49391	TRUE	0	8.43263	TRUE	0	8.28484	TRUE	0	9.35826	TRUE	0	9.28574	TRUE	0	9.42345	TRUE	0	TRUE
ILMN_1770665	ILMN_1770665	NM_022079.2	HERC4	4136	CTTTGTGAATCCTGACACACTGATAGATGGGGGATTGTCGATCAGAGAAC	10	-	69681987-69682036	"Homo sapiens hect domain and RLD 4 (HERC4), transcript variant 1, mRNA."	-0.893599	-1.05537	-0.731831	7.36592	-12.256	1.76e-07	4.88e-06	7.28837	6	7.77701	TRUE	0	7.76387	TRUE	0	7.89729	TRUE	0	6.83528	TRUE	0.0013	6.94754	TRUE	0.0013	6.97456	TRUE	0	TRUE
ILMN_2206411	ILMN_2206411	NM_139250.1	CTAG1A	1	ATCCTCGTGGGCCCTGACCTTCTCTCTGAGAGCCGGGCAGAGGCTCCGGA	X	+	153466610-153466659	"Homo sapiens cancer/testis antigen 1A (CTAG1A), mRNA."	0.870576	0.712818	1.02834	6.80145	12.2437	1.78e-07	4.92e-06	7.27786	3	6.28198	FALSE	0.74675	6.42728	FALSE	0.16883	6.38923	FALSE	0.30649	7.24243	TRUE	0	7.28998	TRUE	0	7.17782	TRUE	0	TRUE
ILMN_2070355	ILMN_2070355	NM_001042631.1	SDHAF1	875	ACGTTTTGGGAAGGTGCCCTGATGAGCGGTGAGAAGCCCGGAATCCCCTT	19	+	36486975-36487024	"Homo sapiens succinate dehydrogenase complex assembly factor 1 (SDHAF1), mRNA."	0.779829	0.638397	0.92126	7.41302	12.2335	1.79e-07	4.95e-06	7.26919	6	6.9868	TRUE	0	7.03355	TRUE	0	7.04896	TRUE	0	7.79973	TRUE	0	7.79416	TRUE	0	7.81492	TRUE	0	TRUE
ILMN_1695316	ILMN_1695316	NM_022154.5	SLC39A8	2639	GGTTGCACCCCTCACAAATGGCAGAACAGTATGTAAAGCTGGTAACACCT	4	-	103402447-103402496	"Homo sapiens solute carrier family 39 (zinc transporter), member 8 (SLC39A8), transcript variant 1, mRNA."	0.977048	0.799764	1.15433	7.78753	12.2277	1.8e-07	4.97e-06	7.26424	6	7.15451	TRUE	0	7.32197	TRUE	0	7.42052	TRUE	0	8.25734	TRUE	0	8.25734	TRUE	0	8.31346	TRUE	0	TRUE
ILMN_2350634	ILMN_2350634	NM_001039348.1	EFEMP1	1259	ACCGATGTGTTTGCCCAGTCTCAAATGCCATGTGCCGAGAACTGCCCCAG	2	-	56098001-56098050	"Homo sapiens EGF-containing fibulin-like extracellular matrix protein 1 (EFEMP1), transcript variant 2, mRNA."	0.850779	0.696363	1.0052	9.38448	12.2242	1.8e-07	4.98e-06	7.26123	6	8.90057	TRUE	0	8.98237	TRUE	0	8.99432	TRUE	0	9.88684	TRUE	0	9.75877	TRUE	0	9.78399	TRUE	0	TRUE
ILMN_1791576	ILMN_1791576	NM_014918.3	CHSY1	4387	ACACGTCATTGGAGGGCTGCGTATTTGTAAATAGCCTGATGCTCATTTGG	15	-	99533553-99533602	"Homo sapiens chondroitin sulfate synthase 1 (CHSY1), mRNA."	-0.976281	-1.15356	-0.799003	9.45893	-12.2185	1.81e-07	4.98e-06	7.25634	6	9.83631	TRUE	0	9.98704	TRUE	0	10.0179	TRUE	0	9.08448	TRUE	0	8.91476	TRUE	0	8.91313	TRUE	0	TRUE
ILMN_1671054	ILMN_1671054	NM_002116.5	HLA-A	1016	GAAAAGGAGGGAGTTACACTCAGGCTGCAAGCAGTGACAGTGCCCAGGGC	6	+	29912839-29912868:29913011-29913030	"Homo sapiens major histocompatibility complex, class I, A (HLA-A), mRNA."	1.17198	0.959156	1.3848	9.85243	12.218	1.81e-07	4.98e-06	7.25589	6	9.14828	TRUE	0	9.31145	TRUE	0	9.33958	TRUE	0	10.5893	TRUE	0	10.4779	TRUE	0	10.2481	TRUE	0	TRUE
ILMN_1676036	ILMN_1676036	XM_945045.1	LOC649679	1118	GCGAGGGCATGGATGAGATGGAATTCACTGAGGCCGAGAGCAACATGAAT				"PREDICTED: Homo sapiens similar to Tubulin beta-4q chain, transcript variant 2 (LOC649679), mRNA."	-0.93372	-1.10329	-0.764149	7.6294	-12.217	1.81e-07	4.98e-06	7.25501	6	8.00026	TRUE	0	8.22446	TRUE	0	8.06407	TRUE	0	7.15366	TRUE	0	7.12793	TRUE	0	7.20605	TRUE	0	TRUE
ILMN_1810922	ILMN_1810922	NM_006031.4	PCNT	10326	GAGGTGACGGGCACTCACTCCCATGAGCCCTGGCTGTGTGCTGTTGTGTG	21	+	46689895-46689944	"Homo sapiens pericentrin (PCNT), mRNA."	-0.888271	-1.04962	-0.726922	8.4611	-12.2146	1.82e-07	4.98e-06	7.25295	6	8.92359	TRUE	0	8.82988	TRUE	0	8.96223	TRUE	0	7.96047	TRUE	0	7.98502	TRUE	0	8.1054	TRUE	0	TRUE
ILMN_2253732	ILMN_2253732	NM_005668.3	ST8SIA4	5707	CAGTTTTCAGATTGTGGCTCCAGGCCTTGTGTTTCTCATTTAAGTAGCAC	5	-	100171084-100171133	"Homo sapiens ST8 alpha-N-acetyl-neuraminide alpha-2,8-sialyltransferase 4 (ST8SIA4), transcript variant 1, mRNA."	1.00298	0.820784	1.18517	6.90899	12.2141	1.82e-07	4.98e-06	7.25254	3	6.43482	FALSE	0.18052	6.39239	FALSE	0.27662	6.39529	FALSE	0.29091	7.54019	TRUE	0	7.25218	TRUE	0	7.43905	TRUE	0	TRUE
ILMN_1786823	ILMN_1786823	NM_001099786.1	ICAM2	1020	GCCAGATGGTCATCATAGTCACGGTGGTGTCGGTGTTGCTGTCCCTGTTC	17	-	62080220-62080269	"Homo sapiens intercellular adhesion molecule 2 (ICAM2), transcript variant 1, mRNA."	0.970475	0.794146	1.1468	7.16116	12.2112	1.82e-07	4.99e-06	7.25006	5	6.74727	TRUE	0	6.75724	TRUE	0	6.52325	FALSE	0.04675	7.63683	TRUE	0	7.61905	TRUE	0	7.6833	TRUE	0	TRUE
ILMN_1651429	ILMN_1651429	NM_080430.2	SELM	572	GAATACTTCTCTTGCTGAGAGCCGATGCCCGTCCCCGGGCCAGCAGGGAT	22	-	31500832-31500881	"Homo sapiens selenoprotein M (SELM), mRNA."	-1.116	-1.31894	-0.91306	8.29429	-12.2011	1.84e-07	5.02e-06	7.2414	6	8.99194	TRUE	0	8.91982	TRUE	0	8.64511	TRUE	0	7.76582	TRUE	0	7.70329	TRUE	0	7.73975	TRUE	0	TRUE
ILMN_3236443	ILMN_3236443	NM_006982.2	ALX1	747	GTATGACACCTTATTCTCACTCGCCTCGGACAGATTCCAGTTACACGGGG	12	+	84219146-84219195	"Homo sapiens ALX homeobox 1 (ALX1), mRNA."	0.80763	0.660696	0.954564	7.3059	12.1952	1.84e-07	5.04e-06	7.23632	6	6.92978	TRUE	0	6.84796	TRUE	0	6.92851	TRUE	0	7.75284	TRUE	0	7.67994	TRUE	0	7.69637	TRUE	0	TRUE
ILMN_1673673	ILMN_1673673	NM_018492.2	PBK	1664	GACTCTGGTTACAGATTGTCTTGATCTCTTGGATCTCCTCAGATCTTTGG	8	-	27723197-27723246	"Homo sapiens PDZ binding kinase (PBK), mRNA."	-0.885127	-1.04632	-0.723934	9.30752	-12.1831	1.86e-07	5.07e-06	7.22599	6	9.83805	TRUE	0	9.73883	TRUE	0	9.67337	TRUE	0	8.89434	TRUE	0	8.90547	TRUE	0	8.79506	TRUE	0	TRUE
ILMN_3230160	ILMN_3230160	NM_033026.5	PCLO	14968	TGGACCATCTCGCAGTCAAAGCAAAACCAGCGTCACTCAGACCCACCTGG	7	-	82451873-82451922	"Homo sapiens piccolo (presynaptic cytomatrix protein) (PCLO), transcript variant 1, mRNA."	0.829006	0.678032	0.97998	6.80373	12.183	1.86e-07	5.07e-06	7.22587	3	6.334	FALSE	0.55065	6.36073	FALSE	0.40909	6.47297	FALSE	0.11169	7.22919	TRUE	0	7.20779	TRUE	0	7.21773	TRUE	0	TRUE
ILMN_2342579	ILMN_2342579	NM_002185.2	IL7R	1365	CTGACATTGAACCCAGTTGCTCAGGGTCAGCCCATTCTTACTTCCCTGGG	5	+	35876484-35876533	"Homo sapiens interleukin 7 receptor (IL7R), mRNA."	-1.14115	-1.34901	-0.933298	7.43963	-12.1809	1.87e-07	5.07e-06	7.22405	6	7.85581	TRUE	0	7.99881	TRUE	0	8.176	TRUE	0	6.75156	TRUE	0.0026	6.96752	TRUE	0.0013	6.88808	TRUE	0.0013	TRUE
ILMN_3244982	ILMN_3244982	XM_001720682.1	LOC100133099	818	AAGTCCTGCCCAGACCTGCGGTCCCATCAGTCAACTCTGTTTCGGAGACG	8	-	7668623-7668672	"PREDICTED: Homo sapiens hypothetical protein LOC100133099 (LOC100133099), mRNA."	0.828137	0.677289	0.978985	6.94714	12.1804	1.87e-07	5.07e-06	7.22361	3	6.49742	FALSE	0.05584	6.54216	FALSE	0.01169	6.55963	FALSE	0.02208	7.43201	TRUE	0	7.29928	TRUE	0	7.35232	TRUE	0	TRUE
ILMN_1655068	ILMN_1655068	NM_001082968.1	TOM1L2	2422	TGGCACGCTGCTGAGACGACACTACCAATAAACCAAACTGCCACGCACAC	17	-	17750452-17750501	"Homo sapiens target of myb1-like 2 (chicken) (TOM1L2), transcript variant 3, mRNA."	-0.875329	-1.03488	-0.715775	7.30337	-12.172	1.88e-07	5.1e-06	7.21641	6	7.71807	TRUE	0	7.80201	TRUE	0	7.70303	TRUE	0	6.83141	TRUE	0.0013	6.8053	TRUE	0.0013	6.96042	TRUE	0	TRUE
ILMN_2100285	ILMN_2100285	NM_001008723.1	CCDC147	2813	GGGGGAATCTCAAAGTCCTTGGATCATAGAACTGAGTGCTGAGAATCCAG	10	+	106139793-106139842	"Homo sapiens coiled-coil domain containing 147 (CCDC147), mRNA."	1.06816	0.873423	1.26291	7.10995	12.1697	1.88e-07	5.1e-06	7.21441	4	6.72824	TRUE	0	6.4501	FALSE	0.11688	6.54927	FALSE	0.03377	7.56772	TRUE	0	7.7537	TRUE	0	7.61068	TRUE	0	TRUE
ILMN_1752965	ILMN_1752965	NM_013372.5	GREM1	3596	GGGGAAACAAAATCTTGACCCAGCTGAACATGTCTTCCTGAGTCAGTGCC	15	+	30813620-30813669	"Homo sapiens gremlin 1, cysteine knot superfamily, homolog (Xenopus laevis) (GREM1), mRNA."	-1.94119	-2.29544	-1.58693	11.0435	-12.1577	1.9e-07	5.14e-06	7.20408	6	11.5641	TRUE	0	12.1525	TRUE	0	12.3258	TRUE	0	10.1645	TRUE	0	9.98996	TRUE	0	10.0643	TRUE	0	TRUE
ILMN_3269775	ILMN_3269775	NM_015676.1	C14orf109	389	GGGCTACTGTATCATCCCTATATGCTTGGCAGTTATTTGCAATCGCCACC	14	+	92722664-92722713	"Homo sapiens chromosome 14 open reading frame 109 (C14orf109), transcript variant 2, mRNA."	0.976059	0.797901	1.15422	8.74879	12.1554	1.9e-07	5.14e-06	7.20212	6	8.38947	TRUE	0	8.18425	TRUE	0	8.20856	TRUE	0	9.312	TRUE	0	9.14618	TRUE	0	9.25228	TRUE	0	TRUE
ILMN_1723969	ILMN_1723969	NM_015192.2	PLCB1	6441	GCGCTTGTGCACTGTGTTAATATTGTTTGTGATGGATTGGACGTTGTGAC	20	+	8755267-8755316	"Homo sapiens phospholipase C, beta 1 (phosphoinositide-specific) (PLCB1), transcript variant 1, mRNA."	-0.864247	-1.02223	-0.70626	7.18504	-12.1371	1.93e-07	5.21e-06	7.1864	6	7.68729	TRUE	0	7.52117	TRUE	0	7.64303	TRUE	0	6.76022	TRUE	0.0013	6.71029	TRUE	0.0013	6.78824	TRUE	0.0013	TRUE
ILMN_1735735	ILMN_1735735	NM_005886.2	KATNB1	2471	AGGAGGTGATGCTGGTCCCTGGCCACCTCTACAGCCCTGAACTCTTGAGA	16	+	56348488-56348537	"Homo sapiens katanin p80 (WD repeat containing) subunit B 1 (KATNB1), mRNA."	0.859511	0.702238	1.01678	8.28236	12.1254	1.95e-07	5.25e-06	7.17627	6	7.93729	TRUE	0	7.82416	TRUE	0	7.79636	TRUE	0	8.64851	TRUE	0	8.74347	TRUE	0	8.74436	TRUE	0	TRUE
ILMN_1774742	ILMN_1774742	NM_000253.2	MTTP	3319	GCTCTTGATAGGACTTCCTTAAGCATGACGGGAAAACCAAACACGTTCCC	4	+	100544383-100544432	"Homo sapiens microsomal triglyceride transfer protein (MTTP), mRNA."	0.848934	0.693524	1.00434	6.79214	12.1197	1.96e-07	5.26e-06	7.17139	3	6.46615	FALSE	0.11039	6.33452	FALSE	0.53766	6.30235	FALSE	0.67403	7.21268	TRUE	0	7.20648	TRUE	0	7.23067	TRUE	0	TRUE
ILMN_1805999	ILMN_1805999	NM_015194.1	MYO1D	4823	AGGAGGGCCTGGGTTTGGGTTCTTTCCTCCCAGCCTTTGGATGGTGCCTT	17	-	30819937-30819986	"Homo sapiens myosin ID (MYO1D), mRNA."	0.784484	0.640858	0.92811	6.78076	12.1185	1.96e-07	5.26e-06	7.17034	3	6.38122	FALSE	0.35584	6.43328	FALSE	0.16234	6.35105	FALSE	0.47792	7.16057	TRUE	0	7.16187	TRUE	0	7.19657	TRUE	0	TRUE
ILMN_2376403	ILMN_2376403	NM_004089.3	TSC22D3	1372	AGGGCCTAACCAGCCTTGGGAGTATTGACTGGTCCCTTACCTCTTATGGC	X	-	106956982-106957031	"Homo sapiens TSC22 domain family, member 3 (TSC22D3), transcript variant 2, mRNA."	0.816512	0.667015	0.966009	6.8829	12.1179	1.96e-07	5.26e-06	7.16984	3	6.522	FALSE	0.03377	6.50477	FALSE	0.03247	6.39715	FALSE	0.28442	7.28864	TRUE	0	7.27592	TRUE	0	7.30889	TRUE	0	TRUE
ILMN_3242105	ILMN_3242105	XM_001718050.1	LOC100134073	241	CATCCAGCATACGGCCAATGTCACAACAATCAGCCCTGGGCAGACACGAG				"PREDICTED: Homo sapiens similar to LYPDC1 protein (LOC100134073), mRNA."	-1.1905	-1.40854	-0.972463	8.66586	-12.1142	1.97e-07	5.27e-06	7.16661	6	9.11755	TRUE	0	9.45984	TRUE	0	9.20593	TRUE	0	8.08587	TRUE	0	8.1758	TRUE	0	7.95014	TRUE	0	TRUE
ILMN_1674231	ILMN_1674231	NM_005441.2	CHAF1B	2100	CAGTGAGTCCTCCCTGGCATCCTCGTGAAAGTGCACACACTTCATGGAGG	21	+	36710816-36710865	"Homo sapiens chromatin assembly factor 1, subunit B (p60) (CHAF1B), mRNA."	-0.821096	-0.971629	-0.670564	8.06885	-12.1022	1.99e-07	5.31e-06	7.15622	6	8.42449	TRUE	0	8.53802	TRUE	0	8.47569	TRUE	0	7.64974	TRUE	0	7.70792	TRUE	0	7.61725	TRUE	0	TRUE
ILMN_2055634	ILMN_2055634	NM_004740.3	TIAF1	2045	CCCCTGTTTACCCGATGTATGGAAATAAAGGCCCTTTTCCTCCTGAAAAA	17	-	24426748-24426753:27400539-27400582	"Homo sapiens TGFB1-induced anti-apoptotic factor 1 (TIAF1), mRNA."	-0.809247	-0.95761	-0.660884	8.48315	-12.1019	1.99e-07	5.31e-06	7.156	6	8.83893	TRUE	0	8.89057	TRUE	0	8.93383	TRUE	0	8.03323	TRUE	0	8.07823	TRUE	0	8.12413	TRUE	0	TRUE
ILMN_1771841	ILMN_1771841	NM_005438.2	FOSL1	1332	CACTGCCACACTCTCCATCACCCTCTTCCTGTGATCCACCCAACCCTATC	11	-	65416554-65416603	"Homo sapiens FOS-like antigen 1 (FOSL1), mRNA."	-0.887506	-1.05051	-0.724498	7.91812	-12.0799	2.02e-07	5.4e-06	7.13694	6	8.32674	TRUE	0	8.44952	TRUE	0	8.30935	TRUE	0	7.46321	TRUE	0	7.55454	TRUE	0	7.40535	TRUE	0	TRUE
ILMN_1806044	ILMN_1806044	XM_928418.1	LOC645378	4216	CGCAATGCACCGTGGAAAGCCACAGGGACCTCTGCCCTTGAAAGCAGGGT	8	-	7121384-7121433	"PREDICTED: Homo sapiens hypothetical protein LOC645378 (LOC645378), mRNA."	0.781382	0.637702	0.925061	6.75164	12.0661	2.05e-07	5.45e-06	7.12504	3	6.3869	FALSE	0.33636	6.33595	FALSE	0.53247	6.36001	FALSE	0.44935	7.124	TRUE	0	7.18713	TRUE	0	7.11587	TRUE	0	TRUE
ILMN_1670752	ILMN_1670752	NM_014949.2	KIAA0907	2627	TCTCTCCCAGAACTGGTTGCAGCTAAAACAGAGAGATCTGACTGCTGGCT	1	-	155883104-155883153	"Homo sapiens KIAA0907 (KIAA0907), mRNA."	0.820991	0.669966	0.972016	8.73818	12.0611	2.05e-07	5.46e-06	7.12069	6	8.35146	TRUE	0	8.32627	TRUE	0	8.30534	TRUE	0	9.19328	TRUE	0	9.06678	TRUE	0	9.18597	TRUE	0	TRUE
ILMN_1731609	ILMN_1731609	XM_001132548.1	CHMP6	1574	TTGGTTATGAGACGATCTCGCTGGGACCGCCCCTGCCCGTGGAAAGCCAC				"PREDICTED: Homo sapiens chromatin modifying protein 6 (CHMP6), mRNA."	-0.844005	-0.999281	-0.688728	7.63981	-12.0597	2.06e-07	5.46e-06	7.11949	6	8.00107	TRUE	0	8.03055	TRUE	0	8.15382	TRUE	0	7.20012	TRUE	0	7.19795	TRUE	0	7.25535	TRUE	0	TRUE
ILMN_1698706	ILMN_1698706	NM_007361.3	NID2	4766	CCTAAACCTTGACAGTTGGAGAAGCCAATGCAGAACTGATGGGAAAGGAC	14	-	52471750-52471799	"Homo sapiens nidogen 2 (osteonidogen) (NID2), mRNA."	-1.04827	-1.24117	-0.855379	7.2912	-12.0573	2.06e-07	5.47e-06	7.11743	6	7.76974	TRUE	0	7.70001	TRUE	0	7.97627	TRUE	0	6.8174	TRUE	0.0013	6.66648	TRUE	0.0039	6.81731	TRUE	0.0013	TRUE
ILMN_1776777	ILMN_1776777	NM_001111.3	ADAR	6457	GGTTGTGACTCCAAGAGCAGAGTGAGGAAGACCCCCAAGCATAGACTCGG	1	-	154554656-154554705	"Homo sapiens adenosine deaminase, RNA-specific (ADAR), transcript variant 1, mRNA."	1.11045	0.906085	1.31482	10.3074	12.0556	2.06e-07	5.47e-06	7.11594	6	9.64163	TRUE	0	9.65167	TRUE	0	9.96332	TRUE	0	10.834	TRUE	0	10.8406	TRUE	0	10.9134	TRUE	0	TRUE
ILMN_1715908	ILMN_1715908	NM_152299.2	NCAPH2	1784	GGCCTCCCTGCAGCTGGCCAATGACTACACAGTGGAGATAACCCAGCAGC	22	+	49308446-49308461:49308530-49308563	"Homo sapiens non-SMC condensin II complex, subunit H2 (NCAPH2), transcript variant 2, mRNA."	-0.850752	-1.00737	-0.694136	7.3489	-12.0522	2.07e-07	5.47e-06	7.11299	6	7.71964	TRUE	0	7.7326	TRUE	0	7.87058	TRUE	0	6.90744	TRUE	0.0013	6.89856	TRUE	0.0013	6.96457	TRUE	0	TRUE
ILMN_1665865	ILMN_1665865	NM_001552.2	IGFBP4	2012	ACCGGGATGAACCTATCCTTCCAGTGGCTCGCTCCCTGTAGCTCTGCCTC	17	+	35867284-35867333	"Homo sapiens insulin-like growth factor binding protein 4 (IGFBP4), mRNA."	-1.08013	-1.27898	-0.881276	7.89277	-12.0517	2.07e-07	5.47e-06	7.11252	6	8.36011	TRUE	0	8.31675	TRUE	0	8.62163	TRUE	0	7.28438	TRUE	0	7.35239	TRUE	0	7.42135	TRUE	0	TRUE
ILMN_1669286	ILMN_1669286	NM_003406.2	YWHAZ	18	GCTGGAACCCTGGGGACTACGACGTCCCTCAAACCTTGCTTCTAGGAGAT	8	-	102034678-102034727	"Homo sapiens tyrosine 3-monooxygenase/tryptophan 5-monooxygenase activation protein, zeta polypeptide (YWHAZ), transcript variant 1, mRNA."	0.804712	0.65651	0.952913	6.95486	12.0472	2.08e-07	5.48e-06	7.10864	4	6.53272	FALSE	0.02987	6.59017	TRUE	0.00649	6.53463	FALSE	0.04156	7.3934	TRUE	0	7.38605	TRUE	0	7.29221	TRUE	0	TRUE
ILMN_1775327	ILMN_1775327	NM_182470.1	PKM2	2214	TTTGCAGCCTGCTCTAGTGGGACAGCCCAGAGCCTGGCTGCCCATCATGT	15	-	72491780-72491829	"Homo sapiens pyruvate kinase, muscle (PKM2), transcript variant 2, mRNA."	-1.0401	-1.23179	-0.848412	8.42717	-12.0385	2.09e-07	5.51e-06	7.10112	6	8.76048	TRUE	0	9.06956	TRUE	0	9.01163	TRUE	0	7.88213	TRUE	0	7.91361	TRUE	0	7.92562	TRUE	0	TRUE
ILMN_1739645	ILMN_1739645	NM_018685.2	ANLN	4131	TCAGAAAAGTGATGTGGACATAGGAGGCAATGTGTGAGACTTGGGGGTTC	7	+	36446055-36446104	"Homo sapiens anillin, actin binding protein (ANLN), mRNA."	-0.796519	-0.943335	-0.649702	9.72298	-12.037	2.09e-07	5.51e-06	7.09981	6	10.1209	TRUE	0	10.1315	TRUE	0	10.1114	TRUE	0	9.36189	TRUE	0	9.25646	TRUE	0	9.3558	TRUE	0	TRUE
ILMN_2131177	ILMN_2131177	NM_000856.2	GUCY1A3	2903	ACAAACTGATGGAGTCACCTGCAATCTCATATCCTGGTGGAATGCCATGG	4	+	156871143-156871192	"Homo sapiens guanylate cyclase 1, soluble, alpha 3 (GUCY1A3), mRNA."	0.792826	0.646672	0.93898	6.81182	12.0356	2.1e-07	5.51e-06	7.09852	3	6.43187	FALSE	0.19091	6.37443	FALSE	0.36364	6.43991	FALSE	0.16883	7.15705	TRUE	0	7.24155	TRUE	0	7.22609	TRUE	0	TRUE
ILMN_1694810	ILMN_1694810	NM_052839.2	PANX2	2860	CCTCAGCCATGGAGACCATGTCATGCAGAATTAACAAGGTAGCACCGAGC	22	+	48960774-48960823	"Homo sapiens pannexin 2 (PANX2), mRNA."	-0.923819	-1.0942	-0.753442	6.85435	-12.0302	2.11e-07	5.53e-06	7.0939	3	7.32617	TRUE	0	7.20305	TRUE	0	7.41956	TRUE	0	6.35558	FALSE	0.34675	6.3604	FALSE	0.24935	6.46135	FALSE	0.06753	TRUE
ILMN_1811702	ILMN_1811702	NM_002087.2	GRN	2150	GGCCTTCCCTGTCAGAAGGGGGTTGTGGCAAAAGCCACATTACAAGCTGC	17	+	39785841-39785890	"Homo sapiens granulin (GRN), mRNA."	1.14804	0.936094	1.35999	8.80812	12.0179	2.13e-07	5.58e-06	7.0832	6	8.09726	TRUE	0	8.46087	TRUE	0	8.14416	TRUE	0	9.34167	TRUE	0	9.40574	TRUE	0	9.399	TRUE	0	TRUE
ILMN_1771039	ILMN_1771039	NM_016426.4	GTSE1	4249	CTCTTATCTACCTATGACCTGCGAGCTGCCCACCACCCCCAGTTGTTGCG	22	+	45108031-45108080	"Homo sapiens G-2 and S-phase expressed 1 (GTSE1), mRNA."	-0.999058	-1.18357	-0.814542	7.92986	-12.0131	2.13e-07	5.59e-06	7.079	6	8.45072	TRUE	0	8.55517	TRUE	0	8.28226	TRUE	0	7.48612	TRUE	0	7.35821	TRUE	0	7.44665	TRUE	0	TRUE
ILMN_1669113	ILMN_1669113	NM_012068.3	ATF5	1901	CAGTGTTTCGTGAAGGTGTTGGAGAGGGGCTGTGTCTGGGTGAGGGATGG	19	+	55128896-55128945	"Homo sapiens activating transcription factor 5 (ATF5), mRNA."	-0.892578	-1.05748	-0.727675	8.4044	-12.0093	2.14e-07	5.6e-06	7.07567	6	8.78679	TRUE	0	8.95909	TRUE	0	8.80619	TRUE	0	7.91337	TRUE	0	7.93505	TRUE	0	8.02592	TRUE	0	TRUE
ILMN_2364022	ILMN_2364022	NM_004207.2	SLC16A3	1974	CACCCCTGGAAGATGGAAATAAACCTGCGTGTGGGTGGAGTGTTAGGACC	17	+	77790597-77790646	"Homo sapiens solute carrier family 16, member 3 (monocarboxylic acid transporter 4) (SLC16A3), transcript variant 2, mRNA."	-1.1424	-1.35347	-0.93133	10.955	-12.0085	2.14e-07	5.6e-06	7.07502	6	11.3715	TRUE	0	11.5181	TRUE	0	11.689	TRUE	0	10.3937	TRUE	0	10.499	TRUE	0	10.2586	TRUE	0	TRUE
ILMN_1718046	ILMN_1718046	NM_014862.3	ARNT2	6151	GGTGCAGGCACATTTCCAAGCGTAGGTGTCCCTGGCTTTTGTGGCCAAAG	15	+	78676925-78676974	"Homo sapiens aryl-hydrocarbon receptor nuclear translocator 2 (ARNT2), mRNA."	-0.863317	-1.02294	-0.703695	6.83232	-11.9999	2.16e-07	5.63e-06	7.0675	3	7.18651	TRUE	0	7.34151	TRUE	0	7.26392	TRUE	0	6.34473	FALSE	0.37013	6.39089	FALSE	0.18831	6.46637	FALSE	0.05974	TRUE
ILMN_1716272	ILMN_1716272	NM_032505.1	KBTBD8	4466	TCAATGTTCAGTGCTCAGGTATGTAGTAAGTACTGTAGTCCTGTGGGGGC	3	+	67144173-67144222	"Homo sapiens kelch repeat and BTB (POZ) domain containing 8 (KBTBD8), mRNA."	0.803996	0.655329	0.952663	7.39243	11.9988	2.16e-07	5.63e-06	7.06657	6	6.96856	TRUE	0	7.02924	TRUE	0	6.97349	TRUE	0	7.7733	TRUE	0	7.75026	TRUE	0	7.8597	TRUE	0	TRUE
ILMN_1798700	ILMN_1798700	NM_000079.2	CHRNA1	1349	CCTCGGAGTCTTCATGCTTGTTTGCATCATCGGAACCCTAGCCGTGTTTG	2	-	175321132-175321181	"Homo sapiens cholinergic receptor, nicotinic, alpha 1 (muscle) (CHRNA1), transcript variant 2, mRNA."	0.991638	0.808054	1.17522	7.06872	11.9844	2.18e-07	5.69e-06	7.05404	4	6.43187	FALSE	0.19091	6.72023	TRUE	0	6.56661	FALSE	0.01948	7.61068	TRUE	0	7.55874	TRUE	0	7.52421	TRUE	0	TRUE
ILMN_1691606	ILMN_1691606	NM_175735.3	LYG2	743	AAGCTTCTAGGCAAAGCTCTGTGGGTGGGCCAGGTTGGCAGAGTGCTCAG	2	-	99858786-99858826:99858827-99858835	"Homo sapiens lysozyme G-like 2 (LYG2), mRNA."	0.816458	0.665171	0.967745	6.70689	11.9738	2.2e-07	5.73e-06	7.04477	3	6.30021	FALSE	0.67143	6.32146	FALSE	0.59221	6.27431	FALSE	0.74545	7.06541	TRUE	0	7.08262	TRUE	0	7.19733	TRUE	0	TRUE
ILMN_1695946	ILMN_1695946	NM_001013642.2	TRNP1	1434	CGTGGGAGTGTGCTTGTGGCCCCTCAGAAAGATAGTCTGCTGGCTCCTAG	1	+	27199449-27199498	"Homo sapiens TMF1-regulated nuclear protein 1 (TRNP1), mRNA."	-1.75425	-2.07938	-1.42912	8.27654	-11.971	2.21e-07	5.73e-06	7.04232	6	8.96976	TRUE	0	9.57077	TRUE	0	8.92047	TRUE	0	7.45208	TRUE	0	7.42607	TRUE	0	7.32009	TRUE	0	TRUE
ILMN_3232894	ILMN_3232894	NM_015463.2	CNRIP1	1861	CCCCTTTGACAAGCTTCCATAGTCTTCAGACACGCACATTGATGGCATCC	2	-	68520229-68520278	"Homo sapiens cannabinoid receptor interacting protein 1 (CNRIP1), transcript variant CRIP1a, mRNA."	-0.928885	-1.10108	-0.756691	10.133	-11.9686	2.21e-07	5.74e-06	7.04022	6	10.4865	TRUE	0	10.6757	TRUE	0	10.63	TRUE	0	9.72085	TRUE	0	9.70975	TRUE	0	9.57494	TRUE	0	TRUE
ILMN_1658685	ILMN_1658685	NM_052906.3	ELFN2	8052	AGTCCCCAAGTTGGCTGTGGTTGGGCACCTGGTTTGGGTCCTGCAGAGCT	22	-	37764259-37764308	"Homo sapiens extracellular leucine-rich repeat and fibronectin type III domain containing 2 (ELFN2), mRNA."	-0.767859	-0.910359	-0.625358	6.91368	-11.9554	2.24e-07	5.78e-06	7.02872	3	7.28575	TRUE	0	7.28438	TRUE	0	7.32272	TRUE	0	6.49571	FALSE	0.05844	6.52951	FALSE	0.01299	6.56405	FALSE	0.01948	TRUE
ILMN_1741604	ILMN_1741604	NM_004909.2	CSAG2	407	CACCAAAGAGGTTCCCAAGACAACTCGGAAGGGAAAAGGGACCCATCGAG				"Homo sapiens CSAG family, member 2 (CSAG2), mRNA."	0.823208	0.670433	0.975984	6.69257	11.9551	2.24e-07	5.78e-06	7.02848	3	6.31179	FALSE	0.62857	6.3376	FALSE	0.52468	6.19352	FALSE	0.94416	7.1047	TRUE	0	7.12652	TRUE	0	7.08131	TRUE	0	TRUE
ILMN_1669032	ILMN_1669032	NM_000943.4	PPIC	614	TGACAGTGGTGCACTCCATAGAGCTCCAAGCAACTGATGGGCATGACCGT	5	-	122387549-122387597:122389378-122389378	"Homo sapiens peptidylprolyl isomerase C (cyclophilin C) (PPIC), mRNA."	1.40531	1.14449	1.66613	9.0809	11.9544	2.24e-07	5.78e-06	7.02784	6	8.16168	TRUE	0	8.29454	TRUE	0	8.67849	TRUE	0	9.70538	TRUE	0	9.8324	TRUE	0	9.81287	TRUE	0	TRUE
ILMN_1753342	ILMN_1753342	NM_002970.1	SAT1	666	GGCAACAGAGGAGTGAGGAGTGCTGCTGTAGATGACAACCTCCATTCTAT	X	+	23713879-23713894:23713895-23713928	"Homo sapiens spermidine/spermine N1-acetyltransferase 1 (SAT1), mRNA."	1.15839	0.943235	1.37355	9.72383	11.9452	2.25e-07	5.82e-06	7.01984	6	9.19917	TRUE	0	8.93525	TRUE	0	9.29947	TRUE	0	10.2071	TRUE	0	10.3657	TRUE	0	10.3363	TRUE	0	TRUE
ILMN_2041327	ILMN_2041327	NM_016491.2	MRPL37	1420	AGCCTCAGTGCCCGTTTGGCCTGCTGCTCTCGCTGACAATAAAGAGCCCT	1	+	54456581-54456630	"Homo sapiens mitochondrial ribosomal protein L37 (MRPL37), nuclear gene encoding mitochondrial protein, mRNA."	-0.942628	-1.11777	-0.767482	10.7088	-11.9409	2.26e-07	5.83e-06	7.01607	6	11.1774	TRUE	0	11.0679	TRUE	0	11.295	TRUE	0	10.2855	TRUE	0	10.2711	TRUE	0	10.1558	TRUE	0	TRUE
ILMN_1799836	ILMN_1799836	NM_006735.3	HOXA2	1280	GCTTTCAGATGCAGTTTCACCCAGTTTGCCAGGTTCCCTCGACAGTCCCG	7	-	27140421-27140470	"Homo sapiens homeobox A2 (HOXA2), mRNA."	1.02088	0.831036	1.21072	7.90472	11.9312	2.28e-07	5.87e-06	7.00758	6	7.4566	TRUE	0	7.21075	TRUE	0	7.51551	TRUE	0	8.39808	TRUE	0	8.42968	TRUE	0	8.41773	TRUE	0	TRUE
ILMN_1800225	ILMN_1800225	NM_015869.4	PPARG	1618	CCTGAGCCACTGCCAACATTTCCCTTCTTCCAGTTGCACTATTCTGAGGG	3	+	12433339-12433388	"Homo sapiens peroxisome proliferator-activated receptor gamma (PPARG), transcript variant 2, mRNA."	-1.47675	-1.75141	-1.20209	9.07513	-11.9291	2.28e-07	5.87e-06	7.00572	6	9.52956	TRUE	0	10.1196	TRUE	0	9.79133	TRUE	0	8.36414	TRUE	0	8.30343	TRUE	0	8.34269	TRUE	0	TRUE
ILMN_2107068	ILMN_2107068	NM_006735.3	HOXA2	1619	CCTAACTCAACAACCCTTTATGTGATTCCTGAGAGCAGTATGAGGCCTGC	7	-	27140082-27140131	"Homo sapiens homeobox A2 (HOXA2), mRNA."	0.897632	0.730453	1.06481	7.86821	11.9129	2.31e-07	5.94e-06	6.9915	6	7.45945	TRUE	0	7.30293	TRUE	0	7.49582	TRUE	0	8.38184	TRUE	0	8.2872	TRUE	0	8.28205	TRUE	0	TRUE
ILMN_1661733	ILMN_1661733	NM_016731.2	FOLR1	730	AGCCTGGCCTTTCCTGCTTAGCCTGGCCCTAATGCTGCTGTGGCTGCTCA	11	+	71584815-71584864	"Homo sapiens folate receptor 1 (adult) (FOLR1), transcript variant 8, mRNA."	0.796287	0.64796	0.944613	6.75098	11.911	2.32e-07	5.94e-06	6.98988	3	6.41331	FALSE	0.26494	6.35297	FALSE	0.45325	6.29224	FALSE	0.7026	7.17188	TRUE	0	7.15366	TRUE	0	7.12185	TRUE	0	TRUE
ILMN_1654518	ILMN_1654518	NM_002319.2	LRCH4	4547	GTGCTGACCTCTCTCTCCCACAGACCCCAGACACCCATTGTCCATAGCCT	7	-	100007818-100007867	"Homo sapiens leucine-rich repeats and calponin homology (CH) domain containing 4 (LRCH4), mRNA."	0.766597	0.623611	0.909583	7.64143	11.8952	2.35e-07	6.01e-06	6.97602	6	7.22371	TRUE	0	7.27006	TRUE	0	7.28063	TRUE	0	7.9893	TRUE	0	8.04314	TRUE	0	8.04176	TRUE	0	TRUE
ILMN_1681679	ILMN_1681679	NM_000714.4	TSPO	761	ACCTGAGCCCCCACCCGGGAGCAGTGTCCTGTGCTTTCTGCATGCTTAGA	22	+	41889087-41889136	"Homo sapiens translocator protein (18kDa) (TSPO), transcript variant PBR, mRNA."	-0.825119	-0.97917	-0.671069	11.8562	-11.8837	2.37e-07	6.06e-06	6.96593	6	12.2573	TRUE	0	12.3446	TRUE	0	12.2045	TRUE	0	11.4156	TRUE	0	11.4955	TRUE	0	11.4199	TRUE	0	TRUE
ILMN_1680569	ILMN_1680569	NM_021015.3	SSX5	1062	GCATAGAACAACACTACCCTCCTCTCTTCCCAGATGTGACCACTGAGGGC	X	-	48045928-48045977	"Homo sapiens synovial sarcoma, X breakpoint 5 (SSX5), transcript variant 1, mRNA."	0.804977	0.654518	0.955437	6.86472	11.8703	2.4e-07	6.12e-06	6.95417	3	6.42728	FALSE	0.21039	6.51044	FALSE	0.02857	6.44896	FALSE	0.15195	7.20172	TRUE	0	7.28476	TRUE	0	7.31515	TRUE	0	TRUE
ILMN_1766551	ILMN_1766551	NM_001870.1	CPA3	1175	CCTTCCAGAATCCCGGATAAAGCCAACGTGCAGAGAGACCATGCTAGCTG	3	+	150097094-150097143	"Homo sapiens carboxypeptidase A3 (mast cell) (CPA3), mRNA."	0.806106	0.655339	0.956873	6.8589	11.8627	2.41e-07	6.15e-06	6.9475	3	6.41141	FALSE	0.26623	6.44207	FALSE	0.13896	6.51406	FALSE	0.05714	7.21523	TRUE	0	7.31756	TRUE	0	7.25308	TRUE	0	TRUE
ILMN_1726743	ILMN_1726743	NM_016640.3	MRPS30	1069	GATTCTGGAGTGAAGCAGATGTTACTCGACCTTTTGTCTCCCAGGCTGTG	5	+	44815015-44815064	"Homo sapiens mitochondrial ribosomal protein S30 (MRPS30), nuclear gene encoding mitochondrial protein, mRNA."	0.792044	0.643868	0.940219	9.54327	11.8596	2.42e-07	6.16e-06	6.94475	6	9.21074	TRUE	0	9.12093	TRUE	0	9.11008	TRUE	0	9.97482	TRUE	0	9.93689	TRUE	0	9.90616	TRUE	0	TRUE
ILMN_1655740	ILMN_1655740	NM_003068.3	SNAI2	929	CCTGCACAAACATGAGGAATCTGGCTGCTGTGTAGCACACTGAGTGACGC	8	-	49993911-49993918:49993919-49993960	"Homo sapiens snail homolog 2 (Drosophila) (SNAI2), mRNA."	-0.913919	-1.08521	-0.742627	8.17858	-11.8377	2.46e-07	6.26e-06	6.92548	6	8.55451	TRUE	0	8.73398	TRUE	0	8.61813	TRUE	0	7.62696	TRUE	0	7.79814	TRUE	0	7.73975	TRUE	0	TRUE
ILMN_2077550	ILMN_2077550	NM_013277.2	RACGAP1	2875	CTTGGCCCCCATACCCCCAACCTTGTCCAGTGGAGCCCAACTTCTAAAGG	12	-	48669516-48669565	"Homo sapiens Rac GTPase activating protein 1 (RACGAP1), mRNA."	-0.941048	-1.11748	-0.764612	8.97655	-11.8338	2.47e-07	6.27e-06	6.922	6	9.34364	TRUE	0	9.5866	TRUE	0	9.41098	TRUE	0	8.44383	TRUE	0	8.53164	TRUE	0	8.54261	TRUE	0	TRUE
ILMN_1801939	ILMN_1801939	NM_004701.2	CCNB2	1276	CAGCATGATCCCTCAGCTGAACTCAAAAGCCGTCAAAGACCTTGCCTCCC	15	+	57204299-57204348	"Homo sapiens cyclin B2 (CCNB2), mRNA."	-1.29495	-1.53809	-1.0518	9.9108	-11.8165	2.5e-07	6.35e-06	6.90679	6	10.7281	TRUE	0	10.665	TRUE	0	10.2817	TRUE	0	9.24449	TRUE	0	9.20907	TRUE	0	9.33643	TRUE	0	TRUE
ILMN_1796069	ILMN_1796069	NM_182511.2	CBLN2	2385	TCCGGATCCTCTTTTGATCTGCCCAGGAAAGGGATGCATTGACACTCTCC	18	-	68355193-68355242	"Homo sapiens cerebellin 2 precursor (CBLN2), mRNA."	0.897308	0.728694	1.06592	6.7513	11.8072	2.52e-07	6.39e-06	6.89853	3	6.23797	FALSE	0.87143	6.25372	FALSE	0.82987	6.41624	FALSE	0.22727	7.15892	TRUE	0	7.27892	TRUE	0	7.16201	TRUE	0	TRUE
ILMN_2308582	ILMN_2308582	NM_007326.2	CYB5R3	1831	TGAGCAGTGCCTCTTGTCTGAGGGACATATCAGTGACCTCGACGTTGCCT	22	-	41344854-41344903	"Homo sapiens cytochrome b5 reductase 3 (CYB5R3), transcript variant S, mRNA."	-1.40124	-1.66475	-1.13772	11.5284	-11.7978	2.54e-07	6.43e-06	6.89022	6	11.9866	TRUE	0	12.1755	TRUE	0	12.525	TRUE	0	10.8421	TRUE	0	10.7563	TRUE	0	10.885	TRUE	0	TRUE
ILMN_1811997	ILMN_1811997	NM_014455.1	ZNF364	1433	GTTGCCTTGTAACGGATGTTTCCACCTCCTTCTCCAACCTCTACCCCACC	1	+	144399891-144399940	"Homo sapiens zinc finger protein 364 (ZNF364), mRNA."	-0.800115	-0.950633	-0.649598	9.2221	-11.7941	2.55e-07	6.44e-06	6.88699	6	9.56939	TRUE	0	9.67379	TRUE	0	9.62328	TRUE	0	8.78679	TRUE	0	8.7987	TRUE	0	8.88062	TRUE	0	TRUE
ILMN_1752285	ILMN_1752285	NM_000968.2	RPL4	1102	TCCGGGTGGATAAGGCAGCTGCTGCAGCAGCGGCACTACAAGCCAAATCA	15	-	66791933-66791982	"Homo sapiens ribosomal protein L4 (RPL4), mRNA."	-0.831225	-0.98762	-0.674829	11.3845	-11.7921	2.55e-07	6.45e-06	6.88525	6	11.7807	TRUE	0	11.772	TRUE	0	11.8477	TRUE	0	10.8921	TRUE	0	10.9622	TRUE	0	11.0524	TRUE	0	TRUE
ILMN_2181432	ILMN_2181432	NM_182513.1	SPC24	1774	TAGAAGGCAGAGGCCGGCAGATCACTTGAGCCCAGGAGTTGGAGACCAGA	19	-	11117635-11117684	"Homo sapiens SPC24, NDC80 kinetochore complex component, homolog (S. cerevisiae) (SPC24), mRNA."	-1.01434	-1.20526	-0.823411	8.51904	-11.7873	2.56e-07	6.46e-06	6.88099	6	9.09588	TRUE	0	8.84675	TRUE	0	9.13599	TRUE	0	8.04269	TRUE	0	7.95439	TRUE	0	8.03852	TRUE	0	TRUE
ILMN_1773751	ILMN_1773751	NM_005343.2	HRAS	928	GACTGTCTTGAACATCCCAAATGCCACCGGAACCCCAGCCCTTAGCTCCC	11	-	532308-532357	"Homo sapiens v-Ha-ras Harvey rat sarcoma viral oncogene homolog (HRAS), transcript variant 1, mRNA."	-0.911385	-1.08298	-0.739795	8.5784	-11.7844	2.57e-07	6.47e-06	6.87842	6	8.8914	TRUE	0	9.11946	TRUE	0	9.09141	TRUE	0	8.11544	TRUE	0	8.10386	TRUE	0	8.14882	TRUE	0	TRUE
ILMN_1717706	ILMN_1717706	NM_006622.2	PLK2	2502	GGAACTGTGAATATACTTCCTGAAGGGGAGGGAGAAGGGAGGAAGCTCCC	5	-	57785800-57785849	"Homo sapiens polo-like kinase 2 (Drosophila) (PLK2), mRNA."	-0.875973	-1.04096	-0.710988	7.47744	-11.78	2.58e-07	6.49e-06	6.87452	6	7.91575	TRUE	0	7.99162	TRUE	0	7.8389	TRUE	0	7.12224	TRUE	0	6.95876	TRUE	0.0013	7.03735	TRUE	0	TRUE
ILMN_1751904	ILMN_1751904	NM_000115.1	EDNRB	1215	TTGCCTGGTCCTTGTCTTTGCCCTCTGCTGGCTTCCCCTTCACCTCAGCA	13	-	77372711-77372760	"Homo sapiens endothelin receptor type B (EDNRB), transcript variant 1, mRNA."	0.763956	0.619973	0.907939	7.07444	11.7721	2.6e-07	6.52e-06	6.86753	6	6.72427	TRUE	0	6.7112	TRUE	0	6.64193	TRUE	0.00519	7.45635	TRUE	0	7.47519	TRUE	0	7.43772	TRUE	0	TRUE
ILMN_1790518	ILMN_1790518	NM_001077445.1	PHF16	4309	CCAGTGCGGTAGCCTTTGTCCCTTCATGCCTTTCAATTCTGAGTGGGAGG	X	+	46805169-46805218	"Homo sapiens PHD finger protein 16 (PHF16), transcript variant 2, mRNA."	0.8863	0.71923	1.05337	8.16136	11.7702	2.6e-07	6.52e-06	6.86579	6	7.63443	TRUE	0	7.78579	TRUE	0	7.7344	TRUE	0	8.56105	TRUE	0	8.5471	TRUE	0	8.70537	TRUE	0	TRUE
ILMN_1679797	ILMN_1679797	NM_001112.2	ADARB1	6758	TACACCACACGTTACAACTGCATGAGCTTCCTCTCGCACAAGACCAGCTG	21	+	45470779-45470828	"Homo sapiens adenosine deaminase, RNA-specific, B1 (RED1 homolog rat) (ADARB1), transcript variant 1, mRNA."	-1.21982	-1.44976	-0.989875	9.017	-11.7698	2.6e-07	6.52e-06	6.86549	6	9.39072	TRUE	0	9.65029	TRUE	0	9.83973	TRUE	0	8.44483	TRUE	0	8.35683	TRUE	0	8.41962	TRUE	0	TRUE
ILMN_1757877	ILMN_1757877	NM_001002018.1	HCFC1R1	657	CTGGGCACCAAGACCTTCCCTCAACAGAGGACACTGAGCCCAACGGAGTT	16	-	3072707-3072756	"Homo sapiens host cell factor C1 regulator 1 (XPO1 dependent) (HCFC1R1), transcript variant 3, mRNA."	0.887558	0.720213	1.0549	10.1437	11.7675	2.61e-07	6.52e-06	6.86339	6	9.79439	TRUE	0	9.64877	TRUE	0	9.65648	TRUE	0	10.6014	TRUE	0	10.6635	TRUE	0	10.4975	TRUE	0	TRUE
ILMN_1799814	ILMN_1799814	NM_004814.1	WDR57	983	TGCCCGGCCATGCTGGCTCCATCAATGAAGTGGCTTTCCACCCTGATGAG	1	-	31506969-31507018	"Homo sapiens WD repeat domain 57 (U5 snRNP specific) (WDR57), mRNA."	-1.03226	-1.22713	-0.837377	8.20623	-11.7523	2.64e-07	6.59e-06	6.84993	6	8.66428	TRUE	0	8.6345	TRUE	0	8.8683	TRUE	0	7.56772	TRUE	0	7.7065	TRUE	0	7.7961	TRUE	0	TRUE
ILMN_1651684	ILMN_1651684	NM_014749.2	KIAA0586	4719	GAGTCTCAGCACAATGCAGGAGGACATGGAGTCTTCGGGGGCAGATACCT	14	+	58084349-58084398	"Homo sapiens KIAA0586 (KIAA0586), mRNA."	-0.791433	-0.940892	-0.641975	7.31079	-11.7488	2.65e-07	6.61e-06	6.84681	6	7.67763	TRUE	0	7.7344	TRUE	0	7.7075	TRUE	0	6.96397	TRUE	0	6.84333	TRUE	0.0013	6.93792	TRUE	0	TRUE
ILMN_1694539	ILMN_1694539	NM_004672.3	MAP3K6	4158	GGATGAATGGAGAGGACAAAGGCAGCTTCTGACACACCAGCCCCAGGACC	1	-	27681790-27681839	"Homo sapiens mitogen-activated protein kinase kinase kinase 6 (MAP3K6), mRNA."	-0.829749	-0.986475	-0.673023	8.05845	-11.7464	2.65e-07	6.61e-06	6.84471	6	8.42819	TRUE	0	8.41495	TRUE	0	8.57684	TRUE	0	7.62606	TRUE	0	7.65741	TRUE	0	7.64727	TRUE	0	TRUE
ILMN_1814230	ILMN_1814230	NM_014221.3	MTCP1	1600	CAGGCTGTCATCCAAGAACTGCGTAAGTGTTGTGCTCAGTATCCCAAGGG	X	-	153943384-153943433	"Homo sapiens mature T-cell proliferation 1 (MTCP1), nuclear gene encoding mitochondrial protein, transcript variant B1, mRNA."	0.807761	0.655172	0.96035	9.18646	11.7451	2.66e-07	6.61e-06	6.84359	6	8.71265	TRUE	0	8.83194	TRUE	0	8.80314	TRUE	0	9.5871	TRUE	0	9.64136	TRUE	0	9.54255	TRUE	0	TRUE
ILMN_1722830	ILMN_1722830	NM_004988.4	MAGEA1	1193	GTGCACCTTCCAGGGCCGCGTCCAGCAGCTTCCCCTGCCTCGTGTGACAT	X	-	152481988-152482037	"Homo sapiens melanoma antigen family A, 1 (directs expression of antigen MZ2-E) (MAGEA1), mRNA."	0.86909	0.704757	1.03342	6.94147	11.7338	2.68e-07	6.66e-06	6.83356	3	6.43613	FALSE	0.17922	6.48276	FALSE	0.05844	6.60188	FALSE	0.01039	7.42252	TRUE	0	7.40977	TRUE	0	7.29576	TRUE	0	TRUE
ILMN_1691731	ILMN_1691731	NM_017554.1	PARP14	6513	GAAGTGGAGGAGGCTAGGGGGCCACAGTTGCTGCTTCATTAACATAGAGG	3	+	123932009-123932058	"Homo sapiens poly (ADP-ribose) polymerase family, member 14 (PARP14), mRNA."	1.16496	0.944625	1.38529	7.95378	11.7308	2.69e-07	6.67e-06	6.83091	6	7.34477	TRUE	0	7.27863	TRUE	0	7.49051	TRUE	0	8.3708	TRUE	0	8.50162	TRUE	0	8.73636	TRUE	0	TRUE
ILMN_1757730	ILMN_1757730	NM_017735.3	TTC27	2701	GCTATGGACACCTTAGTGACAGAGCTCCAAGACCTAAGCAACCAGTTTCG	2	+	32865347-32865396	"Homo sapiens tetratricopeptide repeat domain 27 (TTC27), mRNA."	-0.899429	-1.06964	-0.729219	8.31879	-11.7241	2.7e-07	6.7e-06	6.82497	6	8.79084	TRUE	0	8.69075	TRUE	0	8.82393	TRUE	0	7.861	TRUE	0	7.77107	TRUE	0	7.97516	TRUE	0	TRUE
ILMN_1760338	ILMN_1760338	XM_926688.1	LOC643357	12	ACTGCCGCCTCCTTCTGCCGCTCCTGGTGCTGCTTGTGTGCTCGTTTGGT	7	+	55767228-55767277	"PREDICTED: Homo sapiens similar to SMT3 suppressor of mif two 3 homolog 2 (LOC643357), mRNA."	-0.824345	-0.980447	-0.668244	10.9349	-11.7165	2.72e-07	6.73e-06	6.81821	6	11.2914	TRUE	0	11.3108	TRUE	0	11.4389	TRUE	0	10.4865	TRUE	0	10.5657	TRUE	0	10.5158	TRUE	0	TRUE
ILMN_2082324	ILMN_2082324	NM_152313.2	SLC36A4	2017	AGCTCTCTCCAGATCATCCCTGTGAATGCCAAAGTAAACTTTATGTACAG	11	-	92881248-92881297	"Homo sapiens solute carrier family 36 (proton/amino acid symporter), member 4 (SLC36A4), mRNA."	-0.844075	-1.00402	-0.684129	7.57796	-11.7086	2.74e-07	6.77e-06	6.81113	6	8.01649	TRUE	0	8.06109	TRUE	0	7.92241	TRUE	0	7.22571	TRUE	0	7.08531	TRUE	0	7.15675	TRUE	0	TRUE
ILMN_1809522	ILMN_1809522	NM_144653.3	NACC2	1930	GGTGGCTGCGCGAGGGACCGAGTACTAGAGCTGCTTGCATGCGTTACTAA	9	-	138903302-138903351	"Homo sapiens NACC family member 2, BEN and BTB (POZ) domain containing (NACC2), mRNA."	-0.889746	-1.05836	-0.72113	6.92155	-11.7075	2.74e-07	6.77e-06	6.81019	3	7.30391	TRUE	0	7.49245	TRUE	0	7.30293	TRUE	0	6.42576	FALSE	0.17532	6.47837	FALSE	0.05195	6.52591	FALSE	0.02857	TRUE
ILMN_1662364	ILMN_1662364	NM_001605.2	AARS	3263	AGATAACGGCTCTCCAGACCTGAGCTTTCCGCGTCAGCAAGTAGGAATCG	16	-	70286328-70286377	"Homo sapiens alanyl-tRNA synthetase (AARS), mRNA."	0.983794	0.797293	1.1703	11.1557	11.7036	2.75e-07	6.78e-06	6.80674	6	10.7724	TRUE	0	10.5068	TRUE	0	10.7122	TRUE	0	11.6393	TRUE	0	11.5812	TRUE	0	11.7222	TRUE	0	TRUE
ILMN_2038778	ILMN_2038778	NM_002046.3	GAPDH	957	CACCAGGTGGTCTCCTCTGACTTCAACAGCGACACCCACTCCTCCACCTT	12	+	6517340-6517389	"Homo sapiens glyceraldehyde-3-phosphate dehydrogenase (GAPDH), mRNA."	-0.8766	-1.0429	-0.710304	12.8886	-11.6955	2.77e-07	6.82e-06	6.79946	6	13.342	TRUE	0	13.2058	TRUE	0	13.4328	TRUE	0	12.4572	TRUE	0	12.4363	TRUE	0	12.4572	TRUE	0	TRUE
ILMN_2135272	ILMN_2135272	NM_015660.2	GIMAP2	1140	GTGGGTGAATCACAGTAATTTCCCTGTAAAATGTGGTACCTGAAGTCATA	7	+	150021359-150021408	"Homo sapiens GTPase, IMAP family member 2 (GIMAP2), mRNA."	0.983798	0.796867	1.17073	7.15188	11.6768	2.81e-07	6.9e-06	6.78281	5	6.80006	TRUE	0	6.54216	FALSE	0.01169	6.63772	TRUE	0.00519	7.70355	TRUE	0	7.68448	TRUE	0	7.5433	TRUE	0	TRUE
ILMN_1672661	ILMN_1672661	NM_004510.2	SP110	1274	GGTGGATAAGGTGACTCAAAGGAAAGACGACTCAACCTGGAACTCAGAGG	2	-	230759010-230759059	"Homo sapiens SP110 nuclear body protein (SP110), transcript variant b, mRNA."	0.797988	0.646359	0.949617	7.7222	11.6765	2.81e-07	6.9e-06	6.78254	6	7.33701	TRUE	0	7.25454	TRUE	0	7.37808	TRUE	0	8.11674	TRUE	0	8.07994	TRUE	0	8.16691	TRUE	0	TRUE
ILMN_1682699	ILMN_1682699	NM_002586.4	PBX2	3106	GGGAGGCATGGGCCGGGGGCAGTTCTCTCCTCACTTGTAAACTTGTGTAG	6	-	32260545-32260594	"Homo sapiens pre-B-cell leukemia homeobox 2 (PBX2), mRNA."	0.893607	0.723804	1.06341	8.24688	11.6762	2.81e-07	6.9e-06	6.78224	6	7.85985	TRUE	0	7.75638	TRUE	0	7.784	TRUE	0	8.72652	TRUE	0	8.57062	TRUE	0	8.78391	TRUE	0	TRUE
ILMN_1729749	ILMN_1729749	NM_016323.2	HERC5	3401	GGCCGGTTAGAACCCGTGACTGTATTCTCTCCCTTGGATACCCCTATGCC	4	+	89427202-89427251	"Homo sapiens hect domain and RLD 5 (HERC5), mRNA."	0.823942	0.667233	0.980651	6.8926	11.6655	2.84e-07	6.95e-06	6.7727	3	6.5267	FALSE	0.03247	6.48978	FALSE	0.04805	6.42539	FALSE	0.20649	7.21773	TRUE	0	7.35453	TRUE	0	7.34145	TRUE	0	TRUE
ILMN_1680856	ILMN_1680856	NM_005491.2	MAMLD1	4269	GCTTGTGTGCACCCTCGTGGGGTTAAGGCGAGCTGTTCCTGGTTTAAAGC	X	+	149432768-149432817	"Homo sapiens mastermind-like domain containing 1 (MAMLD1), mRNA."	-0.970783	-1.15542	-0.786146	7.41405	-11.6654	2.84e-07	6.95e-06	6.77268	6	7.96349	TRUE	0	7.81616	TRUE	0	7.91866	TRUE	0	7.04819	TRUE	0	6.7858	TRUE	0.0013	6.95197	TRUE	0	TRUE
ILMN_2314007	ILMN_2314007	NM_207037.1	TCF12	4160	CAGAAGTTGTTGCTTATGATGTGTGAGTGAACATATGCCACTGCCTGGCC	15	+	55367380-55367429	"Homo sapiens transcription factor 12 (TCF12), transcript variant 2, mRNA."	-0.904524	-1.0766	-0.732444	8.0941	-11.6624	2.84e-07	6.95e-06	6.76999	6	8.5006	TRUE	0	8.46755	TRUE	0	8.67094	TRUE	0	7.71682	TRUE	0	7.61652	TRUE	0	7.59218	TRUE	0	TRUE
ILMN_1695311	ILMN_1695311	NM_006120.2	HLA-DMA	1015	CCAGAGTGGCCTGCCTATCACAACCACATCCCTTCCCCCCACAAGGCAAT	6	-	33024380-33024429	"Homo sapiens major histocompatibility complex, class II, DM alpha (HLA-DMA), mRNA."	1.22332	0.990481	1.45616	7.75361	11.657	2.86e-07	6.98e-06	6.7651	6	7.37847	TRUE	0	7.09292	TRUE	0	6.95447	TRUE	0	8.43214	TRUE	0	8.26203	TRUE	0	8.40165	TRUE	0	TRUE
ILMN_2405521	ILMN_2405521	NM_001040409.1	MTHFD2	1420	GTATCATGCAGGGTCCTGTGATCTAGCCAGGAGCAGCCATTAACCTAGTG	2	+	74295067-74295116	"Homo sapiens methylenetetrahydrofolate dehydrogenase (NADP+ dependent) 2, methenyltetrahydrofolate cyclohydrolase (MTHFD2), nuclear gene encoding mitochondrial protein, transcript variant 2, mRNA."	0.915443	0.741053	1.08983	9.16768	11.6468	2.88e-07	7.03e-06	6.75606	6	8.58868	TRUE	0	8.84205	TRUE	0	8.69916	TRUE	0	9.66148	TRUE	0	9.58681	TRUE	0	9.62793	TRUE	0	TRUE
ILMN_1767612	ILMN_1767612	NM_031885.2	BBS2	2463	GAGCAGGTCGTCTGCGGGTTGGAAAACCAAAGAACCAGGTGATCACTGCT	16	-	55076248-55076280:55077003-55077019	"Homo sapiens Bardet-Biedl syndrome 2 (BBS2), mRNA."	0.856874	0.693505	1.02024	8.06219	11.6372	2.9e-07	7.08e-06	6.74742	6	7.56126	TRUE	0	7.66237	TRUE	0	7.67763	TRUE	0	8.39999	TRUE	0	8.57493	TRUE	0	8.49695	TRUE	0	TRUE
ILMN_1803953	ILMN_1803953	XM_939954.2	LOC388789	219	GGCGAAGTCGTCAGACCAAAAGGATGGCTCAGCAAGTGAAGTACCCAGTG				"PREDICTED: Homo sapiens hypothetical gene supported by AF147354 (LOC388789), mRNA."	0.908765	0.73539	1.08214	10.0459	11.6296	2.92e-07	7.11e-06	6.74063	6	9.73094	TRUE	0	9.52809	TRUE	0	9.5154	TRUE	0	10.536	TRUE	0	10.5197	TRUE	0	10.445	TRUE	0	TRUE
ILMN_1656194	ILMN_1656194	NM_031945.3	TSPAN10	1519	AAGGTCCAGGCCTCTCCCTCCCGAGTGCATTTTTGGGGAGATAGTAAATG	17	+	77226086-77226135	"Homo sapiens tetraspanin 10 (TSPAN10), mRNA."	-0.931279	-1.10905	-0.753512	7.73176	-11.6232	2.94e-07	7.14e-06	6.73491	6	8.14912	TRUE	0	8.30616	TRUE	0	8.13692	TRUE	0	7.38414	TRUE	0	7.1999	TRUE	0	7.21433	TRUE	0	TRUE
ILMN_1688318	ILMN_1688318	NM_207350.1	MGC72104	107	CTCCAGGTCACATACTCGTCCTGAGCCGGCTTCAGCCTGTCCGCGCAGAA	20	+	28225646-28225695	"Homo sapiens similar to FRG1 protein (FSHD region gene 1 protein) (MGC72104), mRNA."	0.921779	0.745699	1.09786	8.32264	11.6149	2.96e-07	7.18e-06	6.72752	6	7.96197	TRUE	0	7.88098	TRUE	0	7.74229	TRUE	0	8.69372	TRUE	0	8.81978	TRUE	0	8.83708	TRUE	0	TRUE
ILMN_1706841	ILMN_1706841	NM_001029891.2	PGAM4	967	GCAGTTCTAGAGCACAGGTTCTCAGTCTAAGCTGTGGAAAAGCTCCCCTT	X	-	77224119-77224168	"Homo sapiens phosphoglycerate mutase family member 4 (PGAM4), mRNA."	-0.873048	-1.03985	-0.706246	10.1947	-11.6128	2.96e-07	7.18e-06	6.7256	6	10.6238	TRUE	0	10.5325	TRUE	0	10.7373	TRUE	0	9.82027	TRUE	0	9.73329	TRUE	0	9.72085	TRUE	0	TRUE
ILMN_3187324	ILMN_3187324	NM_001111101.1	CNRIP1	932	TGACCCCAACGAAGAGTGGAGAACGGCAACCCATCCAGATCACCATGCCG	2	-	68511616-68511616:68544289-68544337	"Homo sapiens cannabinoid receptor interacting protein 1 (CNRIP1), transcript variant CRIP1b, mRNA."	-0.787334	-0.938027	-0.636641	7.78796	-11.5922	3.01e-07	7.3e-06	6.70712	6	8.1203	TRUE	0	8.23219	TRUE	0	8.1924	TRUE	0	7.39466	TRUE	0	7.44103	TRUE	0	7.34719	TRUE	0	TRUE
ILMN_2112402	ILMN_2112402	NM_032758.3	PHF5A	768	CTTGCAGCAGCTCTGGTGGCAGCTGTCCTTGAGGAACCTTTGGTGTGTGG	22	-	41855968-41856017	"Homo sapiens PHD finger protein 5A (PHF5A), mRNA."	-0.885597	-1.05539	-0.7158	10.0126	-11.5719	3.06e-07	7.4e-06	6.68888	6	10.5685	TRUE	0	10.396	TRUE	0	10.4016	TRUE	0	9.49073	TRUE	0	9.58188	TRUE	0	9.63672	TRUE	0	TRUE
ILMN_1806040	ILMN_1806040	NM_001071.1	TYMS	1070	GGATATTGTCAGTCTTTAGGGGTTGGGCTGGATGCCGAGGTAAAAGTTCT	18	+	663033-663082	"Homo sapiens thymidylate synthetase (TYMS), mRNA."	-1.01395	-1.20837	-0.819539	10.1878	-11.5715	3.07e-07	7.4e-06	6.68854	6	10.613	TRUE	0	10.885	TRUE	0	10.5864	TRUE	0	9.72579	TRUE	0	9.67664	TRUE	0	9.64009	TRUE	0	TRUE
ILMN_2409167	ILMN_2409167	NM_001002858.1	ANXA2	1130	TGTGGTGGAGATGACTGAAGCCCGACACGGCCTGAGCGTCCAGAAATGGT	15	-	58427088-58427120:58427121-58427137	"Homo sapiens annexin A2 (ANXA2), transcript variant 1, mRNA."	-0.915085	-1.09055	-0.739619	13.1553	-11.5709	3.07e-07	7.4e-06	6.68795	6	13.4724	TRUE	0	13.6309	TRUE	0	13.7354	TRUE	0	12.7211	TRUE	0	12.6725	TRUE	0	12.6998	TRUE	0	TRUE
ILMN_2337655	ILMN_2337655	NM_004184.3	WARS	2733	AGGCAGGCCTCATTTCATCACGCAGCATGTGCAGGCCTGGAAGAGCAAAG	14	-	100800226-100800275	"Homo sapiens tryptophanyl-tRNA synthetase (WARS), transcript variant 1, mRNA."	1.08657	0.878206	1.29493	9.69947	11.57	3.07e-07	7.4e-06	6.6872	6	9.35826	TRUE	0	9.14095	TRUE	0	8.96935	TRUE	0	10.2429	TRUE	0	10.2408	TRUE	0	10.2445	TRUE	0	TRUE
ILMN_1741942	ILMN_1741942	NM_001001433.1	STX16	4595	GTGCTGGCTGGGCCATGCTTGTGAAGTGATGTGTGTCTCTGATTTAACGG	20	+	56687635-56687684	"Homo sapiens syntaxin 16 (STX16), transcript variant 1, mRNA."	0.8151	0.658751	0.971448	9.92706	11.5669	3.08e-07	7.41e-06	6.68435	6	9.62163	TRUE	0	9.46813	TRUE	0	9.46878	TRUE	0	10.3207	TRUE	0	10.3551	TRUE	0	10.328	TRUE	0	TRUE
ILMN_2390416	ILMN_2390416	NM_080703.1	BAT3	3512	CGAGAGCCTGAGCCGGGACCTGGAGGCACCAGAGGTTCAGGAGAGCTACA	6	-	31715263-31715312	"Homo sapiens HLA-B associated transcript 3 (BAT3), transcript variant 3, mRNA."	0.867082	0.70071	1.03345	8.01067	11.5632	3.09e-07	7.42e-06	6.68103	6	7.6966	TRUE	0	7.49076	TRUE	0	7.54403	TRUE	0	8.41015	TRUE	0	8.43035	TRUE	0	8.49214	TRUE	0	TRUE
ILMN_1682738	ILMN_1682738	NM_005902.3	SMAD3	5934	TGCAACTCGGCTGTTCTGGACTCTGATGTGTGTGGAGGGATGGGGAATAG	15	+	65274286-65274335	"Homo sapiens SMAD family member 3 (SMAD3), transcript variant 1, mRNA."	-0.981124	-1.16944	-0.792804	7.95088	-11.5591	3.1e-07	7.44e-06	6.67742	6	8.60618	TRUE	0	8.41849	TRUE	0	8.29966	TRUE	0	7.50635	TRUE	0	7.44044	TRUE	0	7.43417	TRUE	0	TRUE
ILMN_1672606	ILMN_1672606	NM_016816.2	OAS1	1192	TCAGAAATATGGTTACATTGGAACACATGAGTACCCTCATTTCTCTCATA	12	+	111841624-111841673	"Homo sapiens 2',5'-oligoadenylate synthetase 1, 40/46kDa (OAS1), transcript variant 1, mRNA."	0.923911	0.746478	1.10134	6.72338	11.553	3.11e-07	7.47e-06	6.67188	3	6.3157	FALSE	0.61948	6.13695	FALSE	0.99221	6.33163	FALSE	0.57143	7.25962	TRUE	0	7.20648	TRUE	0	7.08991	TRUE	0	TRUE
ILMN_1702636	ILMN_1702636	NM_032525.1	TUBB6	147	AGGCTACGTGGGAGACTCGGCGCTGCAGCTGGAGAGAATCAACGTCTACT	18	+	12298740-12298789	"Homo sapiens tubulin, beta 6 (TUBB6), mRNA."	-1.71804	-2.04819	-1.38789	9.48623	-11.5458	3.13e-07	7.51e-06	6.66538	6	10.0918	TRUE	0	10.1803	TRUE	0	10.7636	TRUE	0	8.57904	TRUE	0	8.57258	TRUE	0	8.73003	TRUE	0	TRUE
ILMN_1783276	ILMN_1783276	NM_144573.3	NEXN	2472	TCTGTGGCGGGGCCAAAAAAGGAAACCAGGAGTGCCACTATGCTGACTTC	1	+	78181249-78181298	"Homo sapiens nexilin (F actin binding protein) (NEXN), mRNA."	-1.31126	-1.56333	-1.05919	8.45793	-11.5417	3.14e-07	7.51e-06	6.66169	6	8.82255	TRUE	0	9.19447	TRUE	0	9.32366	TRUE	0	7.80957	TRUE	0	7.75489	TRUE	0	7.84243	TRUE	0	TRUE
ILMN_1690101	ILMN_1690101	NM_001033030.1	FAIM	704	CTCGTAGCTGTTTGGGATGTTGCTTTAAGTGACGGAGTCCACAAGATCGA	3	+	138340280-138340329	"Homo sapiens Fas apoptotic inhibitory molecule (FAIM), transcript variant 1, mRNA."	-0.894836	-1.06686	-0.722815	7.81501	-11.5415	3.14e-07	7.51e-06	6.6615	6	8.32314	TRUE	0	8.16035	TRUE	0	8.30378	TRUE	0	7.33218	TRUE	0	7.4713	TRUE	0	7.29928	TRUE	0	TRUE
ILMN_2160906	ILMN_2160906	NM_025107.1	MYCT1	790	GAGGGCATGGCCCAAATAACTCATGAGTTCCAAGTTGAAACATGGTTGTG	6	+	153085163-153085212	"Homo sapiens myc target 1 (MYCT1), mRNA."	0.748028	0.604149	0.891907	6.781	11.535	3.16e-07	7.55e-06	6.65568	3	6.40262	FALSE	0.28442	6.38258	FALSE	0.32727	6.43577	FALSE	0.17403	7.1766	TRUE	0	7.17874	TRUE	0	7.10972	TRUE	0	TRUE
ILMN_1764690	ILMN_1764690	NM_006183.3	NTS	428	CCACAAAATCTGTCACAGCAGGGCTTTTCAACACTGGGAGTTAATCCAGG	12	+	84796439-84796478:84800132-84800141	"Homo sapiens neurotensin (NTS), mRNA."	0.822745	0.664441	0.981048	6.78927	11.5312	3.17e-07	7.56e-06	6.65222	3	6.3869	FALSE	0.33766	6.40469	FALSE	0.22597	6.3421	FALSE	0.52857	7.15489	TRUE	0	7.30419	TRUE	0	7.14285	TRUE	0	TRUE
ILMN_3239576	ILMN_3239576	NR_024475.1	LOC100216001	1086	CTCCATTACTAGACTGTGAGCTCCCTGGAGGCTGGACCTGGGTTTGGCAC	10	-	4692635-4692684	"Homo sapiens hypothetical LOC100216001 (LOC100216001), non-coding RNA."	1.12946	0.912111	1.34682	7.70362	11.5294	3.18e-07	7.56e-06	6.65058	6	6.9894	TRUE	0	7.35445	TRUE	0	7.07283	TRUE	0	8.17388	TRUE	0	8.34256	TRUE	0	8.28862	TRUE	0	TRUE
ILMN_3241707	ILMN_3241707	XM_001720391.1	LOC729339	827	CCCAGCCCTGCGGTCCCCTCAGTCAACTCTGTTTCGGAGAGGTAACGATT	8	+	7415192-7415241	"PREDICTED: Homo sapiens hypothetical LOC729339 (LOC729339), mRNA."	0.851927	0.687973	1.01588	6.77501	11.5286	3.18e-07	7.56e-06	6.64992	3	6.37278	FALSE	0.38312	6.39239	FALSE	0.27662	6.28198	FALSE	0.72597	7.09538	TRUE	0	7.266	TRUE	0	7.24155	TRUE	0	TRUE
ILMN_2148012	ILMN_2148012	NR_002219.1	EPR1	855	GTTGGTTTCCTTTGCCAATTTTGTTCTTGGCTCTTTCTCTGTCCAGTTTC	17	-	76212828-76212863:76219546-76219559	"Homo sapiens effector cell peptidase receptor 1 (non-protein coding) (EPR1), non-coding RNA."	-0.943713	-1.12554	-0.761883	8.16748	-11.5152	3.21e-07	7.64e-06	6.63784	6	8.76618	TRUE	0	8.66488	TRUE	0	8.48694	TRUE	0	7.7108	TRUE	0	7.64868	TRUE	0	7.72739	TRUE	0	TRUE
ILMN_1689327	ILMN_1689327	XR_015150.1	LOC730534	729	CAGCATAGACTTAACTCCCTTAAGCCCAGACATCTGTTGGGACCTGACCC				"PREDICTED: Homo sapiens similar to D-PCa-2 protein isoform c (LOC730534), mRNA."	-0.817438	-0.974979	-0.659897	12.0066	-11.5123	3.22e-07	7.65e-06	6.63516	6	12.3557	TRUE	0	12.4141	TRUE	0	12.4759	TRUE	0	11.5465	TRUE	0	11.5674	TRUE	0	11.6796	TRUE	0	TRUE
ILMN_1684210	ILMN_1684210	NM_020448.3	NPAL3	5073	GGATACAGGACTCCATCAGGCTAGTGTTGGGGAACCAGCCCGGCAGCCTT	1	+	24671778-24671827	"Homo sapiens NIPA-like domain containing 3 (NPAL3), mRNA."	-1.0657	-1.27117	-0.860235	8.01644	-11.5079	3.23e-07	7.66e-06	6.63118	6	8.34792	TRUE	0	8.65051	TRUE	0	8.64944	TRUE	0	7.42067	TRUE	0	7.46289	TRUE	0	7.5672	TRUE	0	TRUE
ILMN_2320513	ILMN_2320513	NM_133173.2	APBB3	1975	TTATACGGATGACTGGGAGGCACTGCACCACAACGTAGGACCCTGGCTCC	5	-	139937965-139938014	"Homo sapiens amyloid beta (A4) precursor protein-binding, family B, member 3 (APBB3), transcript variant 2, mRNA."	0.891612	0.71955	1.06367	7.48339	11.4971	3.26e-07	7.72e-06	6.62149	6	7.16187	TRUE	0	6.91938	TRUE	0	7.03151	TRUE	0	7.94042	TRUE	0	7.88558	TRUE	0	7.96159	TRUE	0	TRUE
ILMN_3236774	ILMN_3236774	XM_001714993.1	LOC644632	758	CTCCAGAAGGAGCTTTCCAGGATAGCTTTGAGGATAAGCTGCGGATGAGC	9	-	69008490-69008539	"PREDICTED: Homo sapiens similar to Ribosome biogenesis protein BMS1 homolog (LOC644632), mRNA."	0.892802	0.720497	1.06511	6.75743	11.4962	3.26e-07	7.72e-06	6.62066	3	6.18877	FALSE	0.93506	6.33354	FALSE	0.54675	6.41077	FALSE	0.24156	7.15489	TRUE	0	7.27191	TRUE	0	7.18469	TRUE	0	TRUE
ILMN_1662198	ILMN_1662198	NM_002883.2	RANGAP1	2908	ATGCTGTATGACCTCCCTGAGCACCCGTGACTGCCCCATGCTTTCCCCTT	22	-	41641678-41641727	"Homo sapiens Ran GTPase activating protein 1 (RANGAP1), mRNA."	-1.17216	-1.39847	-0.945849	10.5613	-11.4915	3.28e-07	7.74e-06	6.61638	6	11.2568	TRUE	0	11.295	TRUE	0	10.8902	TRUE	0	9.98128	TRUE	0	9.98847	TRUE	0	9.95578	TRUE	0	TRUE
ILMN_1719344	ILMN_1719344	XM_001127763.1	LOC730820	1088	GGTGGACTGTGGGAGCAGAGGCATTGCCAGGACTTGGGAAACAGTCACTG				"PREDICTED: Homo sapiens similar to nuclear receptor binding factor 2 (LOC730820), mRNA."	0.933318	0.753081	1.11356	7.85923	11.489	3.28e-07	7.75e-06	6.61416	6	7.3138	TRUE	0	7.33327	TRUE	0	7.53064	TRUE	0	8.31964	TRUE	0	8.24917	TRUE	0	8.40886	TRUE	0	TRUE
ILMN_1736078	ILMN_1736078	NM_003248.3	THBS4	3045	TCTGGCGTCACCATAGACACCACAATGCGTGGAGGCCGACTTGGCGTTTT	5	+	79373892-79373941	"Homo sapiens thrombospondin 4 (THBS4), mRNA."	0.824642	0.665236	0.984047	6.8647	11.4779	3.32e-07	7.81e-06	6.60406	3	6.46415	FALSE	0.11169	6.40469	FALSE	0.22468	6.48831	FALSE	0.08182	7.19051	TRUE	0	7.36722	TRUE	0	7.27335	TRUE	0	TRUE
ILMN_2285713	ILMN_2285713	NM_018319.3	TDP1	85	CTGTATTAAAAAGGCAAATCGAAGGCCGGGCGCGGTGACTCACGCCTGTC	14	+	89492690-89492739	"Homo sapiens tyrosyl-DNA phosphodiesterase 1 (TDP1), transcript variant 1, mRNA."	-1.10874	-1.3231	-0.894368	10.2674	-11.4754	3.32e-07	7.81e-06	6.60182	6	10.9125	TRUE	0	10.5906	TRUE	0	10.9622	TRUE	0	9.75352	TRUE	0	9.68563	TRUE	0	9.69991	TRUE	0	TRUE
ILMN_1673566	ILMN_1673566	NM_006988.3	ADAMTS1	4239	GCCGGAACAAAAATGAGGTGTGTAGAACAGGGTCCCACAGGTTTGGGGAC	21	-	28208968-28209017	"Homo sapiens ADAM metallopeptidase with thrombospondin type 1 motif, 1 (ADAMTS1), mRNA."	-1.86644	-2.2273	-1.50557	7.77966	-11.4754	3.32e-07	7.81e-06	6.6018	6	8.26553	TRUE	0	8.89454	TRUE	0	8.97858	TRUE	0	6.75005	TRUE	0.0026	6.76932	TRUE	0.0013	7.01996	TRUE	0	TRUE
ILMN_1788416	ILMN_1788416	NM_021214.1	FAM108C1	2300	GTACTGTTGCTTGGATGCGGCACAGTGGTTGGTAATGGAATAAAGGATGC	15	+	78834957-78835006	"Homo sapiens family with sequence similarity 108, member C1 (FAM108C1), mRNA."	-0.900659	-1.07482	-0.726501	8.98448	-11.474	3.33e-07	7.81e-06	6.60056	6	9.40904	TRUE	0	9.51558	TRUE	0	9.37981	TRUE	0	8.50476	TRUE	0	8.65681	TRUE	0	8.44089	TRUE	0	TRUE
ILMN_3307868	ILMN_3307868	NM_001276.2	CHI3L1	1507	GGGATGGGGCTGTGGGGATAGTGAGGCATCGCAATGTAAGACTCGGGATT	1	-	203148339-203148388	"Homo sapiens chitinase 3-like 1 (cartilage glycoprotein-39) (CHI3L1), mRNA."	0.93956	0.757866	1.12125	7.08204	11.4731	3.33e-07	7.81e-06	6.59977	5	6.52325	FALSE	0.03377	6.63742	TRUE	0.0013	6.6761	TRUE	0.0013	7.44044	TRUE	0	7.68502	TRUE	0	7.52999	TRUE	0	TRUE
ILMN_1767816	ILMN_1767816	NM_031301.2	APH1B	713	ATTCTTAGCTGCGGGAGGCAGCTGCCGAAGCCTGAAACTCTGCCTGCTCT	15	+	61384940-61384989	"Homo sapiens anterior pharynx defective 1 homolog B (C. elegans) (APH1B), mRNA."	-0.7745	-0.92429	-0.624709	7.6605	-11.4719	3.33e-07	7.81e-06	6.59866	6	8.08505	TRUE	0	7.99812	TRUE	0	8.06009	TRUE	0	7.25335	TRUE	0	7.23132	TRUE	0	7.33509	TRUE	0	TRUE
ILMN_1678671	ILMN_1678671	NM_017644.3	KLHL24	7103	GACCTAAGGTCATTTGCTTTCAATTAGAGGCTCCAGAGTCTTCATAGTGG	3	+	183402079-183402128	"Homo sapiens kelch-like 24 (Drosophila) (KLHL24), mRNA."	0.845986	0.682293	1.00968	7.33627	11.4666	3.35e-07	7.83e-06	6.59381	6	6.97868	TRUE	0	6.87085	TRUE	0	6.89029	TRUE	0	7.83783	TRUE	0	7.65741	TRUE	0	7.78254	TRUE	0	TRUE
ILMN_2399300	ILMN_2399300	NM_145117.3	NAV2	10833	TTGTCATGAGGTTTTTGGATTTGCCAATGATCTGCTGGACATCATGCCCC	11	+	20099593-20099642	"Homo sapiens neuron navigator 2 (NAV2), transcript variant 2, mRNA."	-1.34505	-1.60537	-1.08474	8.49976	-11.4641	3.35e-07	7.84e-06	6.59157	6	8.97345	TRUE	0	9.06301	TRUE	0	9.48039	TRUE	0	7.76387	TRUE	0	7.85022	TRUE	0	7.8676	TRUE	0	TRUE
ILMN_2402042	ILMN_2402042	NM_001007551.2	CT45A5	545	CAATTTCTCTGGAGATGACCTAGAATGCAGAGGAATAGCCTCCTCTCCCA	X	-	134947975-134948024	"Homo sapiens cancer/testis antigen family 45, member A5 (CT45A5), mRNA."	0.870936	0.702315	1.03956	6.75848	11.4597	3.37e-07	7.86e-06	6.58758	3	6.34057	FALSE	0.51039	6.28791	FALSE	0.72338	6.34057	FALSE	0.53896	7.32674	TRUE	0	7.14414	TRUE	0	7.11098	TRUE	0	TRUE
ILMN_1785424	ILMN_1785424	NM_006720.3	ABLIM1	6603	GAAAAGCTGTGTCGTGTTCCCTGTGAAACTGAGCAGGTGTGTGTTGGCGC	10	-	116192405-116192454	"Homo sapiens actin binding LIM protein 1 (ABLIM1), transcript variant 4, mRNA."	1.18556	0.955861	1.41526	7.37277	11.4515	3.39e-07	7.9e-06	6.58014	6	6.94746	TRUE	0	6.5711	TRUE	0.00779	6.8214	TRUE	0	7.83929	TRUE	0	7.96513	TRUE	0	8.09222	TRUE	0	TRUE
ILMN_1712452	ILMN_1712452	NM_016195.2	KIF20B	6213	CCAGCCACTGGTAACCATTCTTCTACTCTGTATGCCCATGAGGTCAATTG	10	+	91492662-91492711	"Homo sapiens kinesin family member 20B (KIF20B), mRNA."	-0.845114	-1.00895	-0.681282	8.70444	-11.445	3.41e-07	7.94e-06	6.57423	6	9.17847	TRUE	0	9.08511	TRUE	0	9.11739	TRUE	0	8.16905	TRUE	0	8.3494	TRUE	0	8.32718	TRUE	0	TRUE
ILMN_1695658	ILMN_1695658	NM_005733.1	KIF20A	2640	GATCCTACGCTCACGGCGTTCCCCTTTACTCAAATCTGGGCCTTTTGGCA	5	+	137550940-137550989	"Homo sapiens kinesin family member 20A (KIF20A), mRNA."	-0.895203	-1.06891	-0.721499	9.45475	-11.4343	3.44e-07	8e-06	6.56452	6	9.79635	TRUE	0	9.90152	TRUE	0	10.0092	TRUE	0	8.93904	TRUE	0	9.08974	TRUE	0	8.99267	TRUE	0	TRUE
ILMN_1741003	ILMN_1741003	NM_001154.2	ANXA5	1184	GTGCCTGCACCACCCCACTGCCTTCCTTCAGCACCTTTAGCTGCATTTGT	4	-	122808996-122809045	"Homo sapiens annexin A5 (ANXA5), mRNA."	-1.06059	-1.26673	-0.854458	11.7219	-11.4154	3.49e-07	8.11e-06	6.5474	6	12.0335	TRUE	0	12.3784	TRUE	0	12.3446	TRUE	0	11.1835	TRUE	0	11.1774	TRUE	0	11.2137	TRUE	0	TRUE
ILMN_1759277	ILMN_1759277	NM_007280.1	OIP5	724	CCTGACCAGTCCAAGCCAGAAAACTGATCCTGTACCAAAGCTTGAGTGTC	15	-	41601928-41601951:41601952-41601977	"Homo sapiens Opa interacting protein 5 (OIP5), mRNA."	-0.895549	-1.06961	-0.721489	7.73358	-11.4153	3.49e-07	8.11e-06	6.5473	6	8.2609	TRUE	0	8.21438	TRUE	0	8.06878	TRUE	0	7.28575	TRUE	0	7.37133	TRUE	0	7.20034	TRUE	0	TRUE
ILMN_1712095	ILMN_1712095	NM_005938.2	FOXO4	3219	GTGTCAGCGCCTGGCCTACCCAGATTGTATCATGTGCTAGATTGGAGTGG	X	+	70240007-70240056	"Homo sapiens forkhead box O4 (FOXO4), mRNA."	1.09528	0.882387	1.30818	7.38472	11.4145	3.5e-07	8.11e-06	6.54652	6	6.9543	TRUE	0	6.63009	TRUE	0.0013	6.92685	TRUE	0	7.88635	TRUE	0	8.03953	TRUE	0	7.8712	TRUE	0	TRUE
ILMN_3241046	ILMN_3241046	NM_001080416.1	MYBL1	4674	ATGCCAGACATAACATGTAGCAGCCATACTTGCATGGAAACTGACTACAC	8	-	67637123-67637172	"Homo sapiens v-myb myeloblastosis viral oncogene homolog (avian)-like 1 (MYBL1), mRNA."	-0.77419	-0.924853	-0.623528	7.85136	-11.4009	3.54e-07	8.19e-06	6.5342	6	8.32166	TRUE	0	8.19639	TRUE	0	8.1973	TRUE	0	7.45288	TRUE	0	7.48065	TRUE	0	7.45926	TRUE	0	TRUE
ILMN_3235101	ILMN_3235101	NR_024444.1	LOC100133985	323	CTCTACTTGGATCTGAGAACTCTGTCCCTCCAGCCCTGCGAGCGCTTTGC	2	-	70351456-70351505	"Homo sapiens hypothetical protein LOC100133985 (LOC100133985), non-coding RNA."	0.736204	0.592913	0.879496	6.68672	11.3992	3.54e-07	8.19e-06	6.53265	3	6.29684	FALSE	0.68442	6.33354	FALSE	0.54675	6.32548	FALSE	0.59351	7.05012	TRUE	0	7.01708	TRUE	0	7.09727	TRUE	0	TRUE
ILMN_1792997	ILMN_1792997	NM_012428.2	NPTN	1992	GGGCTTAACCTGTGACTTTAATAAGCTGGAACAGTCCACTGAATGGGTAT	15	-	71639809-71639858	"Homo sapiens neuroplastin (NPTN), transcript variant beta, mRNA."	-0.989318	-1.18197	-0.796665	9.52525	-11.3935	3.56e-07	8.22e-06	6.52746	6	9.90813	TRUE	0	10.1285	TRUE	0	10.0232	TRUE	0	9.09668	TRUE	0	8.88503	TRUE	0	9.11008	TRUE	0	TRUE
ILMN_3299558	ILMN_3299558	NM_015491.1	SFRS18	2514	GGTCTGGTAAGAAGGCAAGCCGCAAACACAAGTCTAAGTCCCGATCAAGG	6	-	99955139-99955188	"Homo sapiens splicing factor, arginine/serine-rich 18 (SFRS18), transcript variant 2, mRNA."	0.899351	0.724198	1.0745	8.517	11.3922	3.56e-07	8.22e-06	6.52628	6	8.14127	TRUE	0	7.91933	TRUE	0	8.14138	TRUE	0	8.99649	TRUE	0	8.98114	TRUE	0	8.92241	TRUE	0	TRUE
ILMN_1676631	ILMN_1676631	NM_021147.3	CCNO	1281	AGTACTGGTCCACAGAGAAGGCTTCAGGACCTGCTTGGTCAGCTGCAGGT	5	-	54562839-54562888	"Homo sapiens cyclin O (CCNO), mRNA."	0.765569	0.616378	0.914761	6.89699	11.3852	3.58e-07	8.26e-06	6.51981	3	6.5267	FALSE	0.03247	6.52614	FALSE	0.01948	6.48978	FALSE	0.07922	7.26592	TRUE	0	7.22253	TRUE	0	7.35089	TRUE	0	TRUE
ILMN_1756022	ILMN_1756022	NM_003514.2	HIST1H2AM	84	AACCCGCTCCTCTAGAGCTGGGCTCCAATTTCCTGTAGGACGAGTGCACC	6	-	27968809-27968858	"Homo sapiens histone cluster 1, H2am (HIST1H2AM), mRNA."	0.736249	0.592748	0.879751	6.86658	11.3833	3.59e-07	8.27e-06	6.51808	3	6.5267	FALSE	0.03247	6.49718	FALSE	0.03896	6.47147	FALSE	0.11299	7.26934	TRUE	0	7.19671	TRUE	0	7.23806	TRUE	0	TRUE
ILMN_2170515	ILMN_2170515	NM_014064.2	METTL11A	556	ACTTCACCCCGGAGCCGGACTCTTACGACGTGATCTGGATCCAGTGGGTG	9	+	131436353-131436402	"Homo sapiens methyltransferase like 11A (METTL11A), mRNA."	-0.786056	-0.939386	-0.632726	8.44395	-11.3743	3.62e-07	8.3e-06	6.50993	6	8.90286	TRUE	0	8.77161	TRUE	0	8.83647	TRUE	0	7.9956	TRUE	0	8.06977	TRUE	0	8.08739	TRUE	0	TRUE
ILMN_2184966	ILMN_2184966	NM_014943.3	ZHX2	4223	CCCGTCCCACACTGCCCCCCATTTGAGTACACCGCACAAGTCAAACGCTA	8	+	123986271-123986320	"Homo sapiens zinc fingers and homeoboxes 2 (ZHX2), mRNA."	0.877211	0.7061	1.04832	6.97152	11.3743	3.62e-07	8.3e-06	6.50992	4	6.54303	FALSE	0.02208	6.40469	FALSE	0.22468	6.65103	TRUE	0.00519	7.38414	TRUE	0	7.42252	TRUE	0	7.42373	TRUE	0	TRUE
ILMN_1721868	ILMN_1721868	NM_002266.2	KPNA2	784	ATGTCATCTTTAGCATGTGGCTACTTACGTAATCTTACCTGGACACTTTC	17	+	63469563-63469577:63469678-63469712	"Homo sapiens karyopherin alpha 2 (RAG cohort 1, importin alpha 1) (KPNA2), mRNA. XM_001133262 XM_001133265 XM_001133267 XM_001133271"	-1.08678	-1.29879	-0.874768	9.80165	-11.3732	3.62e-07	8.3e-06	6.50892	6	10.3866	TRUE	0	10.1288	TRUE	0	10.5197	TRUE	0	9.25073	TRUE	0	9.29125	TRUE	0	9.23279	TRUE	0	TRUE
ILMN_3240420	ILMN_3240420	NM_017414.3	USP18	1387	CCTACGGAAATCCTAACTACCACTGGCAGGAAACTGCATATCTTCTGGTT	22	+	17036585-17036609:17039539-17039563	"Homo sapiens ubiquitin specific peptidase 18 (USP18), mRNA."	0.890188	0.716521	1.06385	7.16906	11.3727	3.62e-07	8.3e-06	6.50848	6	6.66739	TRUE	0.0013	6.77554	TRUE	0	6.72897	TRUE	0	7.72604	TRUE	0	7.62753	TRUE	0	7.48888	TRUE	0	TRUE
ILMN_1780667	ILMN_1780667	NM_015426.2	WDR51A	1817	CACTGGAGCCAGGTGACTTCCTCCTTGCGTGAGTGAGGGCACAGGAATCT	3	-	52084332-52084381	"Homo sapiens WD repeat domain 51A (WDR51A), mRNA."	-0.965097	-1.15386	-0.776332	9.0924	-11.3435	3.71e-07	8.49e-06	6.4818	6	9.57294	TRUE	0	9.71418	TRUE	0	9.43772	TRUE	0	8.60665	TRUE	0	8.69287	TRUE	0	8.53004	TRUE	0	TRUE
ILMN_1683239	ILMN_1683239	NM_170713.2	RASSF1	206	TACTGCAGCCAAGAGGACTCGGACTCGGAGCTCGAGCAGTACTTCACCGC	3	-	50374640-50374689	"Homo sapiens Ras association (RalGDS/AF-6) domain family member 1 (RASSF1), transcript variant C, mRNA."	-0.727001	-0.869198	-0.584803	7.01876	-11.3433	3.71e-07	8.49e-06	6.48163	6	7.36672	TRUE	0	7.41376	TRUE	0	7.36631	TRUE	0	6.68527	TRUE	0.0026	6.64952	TRUE	0.0039	6.631	TRUE	0.00779	TRUE
ILMN_3239925	ILMN_3239925	NR_024158.1	LOC25845	1649	TCCAGCTGTGGGTTGGCAGTGTCCAGACAGGGAGGGCCCATCACCGAAAT	5	-	470669-470718	"Homo sapiens hypothetical LOC25845 (LOC25845), non-coding RNA."	1.01819	0.818957	1.21743	7.61121	11.3387	3.73e-07	8.52e-06	6.47737	6	7.23436	TRUE	0	7.12938	TRUE	0	6.9426	TRUE	0	8.00367	TRUE	0	8.18835	TRUE	0	8.1689	TRUE	0	TRUE
ILMN_1672884	ILMN_1672884	NM_139242.2	MTFMT	1055	TGGATATTTGCACCCCTGGTACCAGAAAAATTCCCAAGCTCAACCAAGCC	15	-	63082532-63082581	"Homo sapiens mitochondrial methionyl-tRNA formyltransferase (MTFMT), mRNA."	-0.776707	-0.928757	-0.624657	7.72248	-11.3336	3.74e-07	8.54e-06	6.47272	6	8.03598	TRUE	0	8.17906	TRUE	0	8.11747	TRUE	0	7.29969	TRUE	0	7.34637	TRUE	0	7.35633	TRUE	0	TRUE
ILMN_1794505	ILMN_1794505	NM_006304.1	SHFM1	5	TTTCCCCAAGTCTCTATGGTAGCGTCAGCGTCGGAGGCGGTAGTGACGGT	7	-	96339149-96339198	"Homo sapiens split hand/foot malformation (ectrodactyly) type 1 (SHFM1), mRNA."	-0.809514	-0.968	-0.651028	8.36019	-11.3326	3.75e-07	8.54e-06	6.47183	6	8.78327	TRUE	0	8.84519	TRUE	0	8.6664	TRUE	0	7.98169	TRUE	0	7.92114	TRUE	0	7.96349	TRUE	0	TRUE
ILMN_1890253	ILMN_1890253	AK024261		2287	CAGATTGTGGGCGCTTCTACTGGCCAACTCTGGGACATCGTGGACATCAA	2	-	217857714-217857763	"Homo sapiens cDNA FLJ14199 fis, clone NT2RP3002713"	0.732984	0.58944	0.876529	6.99587	11.3294	3.76e-07	8.55e-06	6.46885	6	6.64971	TRUE	0.0013	6.60866	TRUE	0.0013	6.62976	TRUE	0.00649	7.31574	TRUE	0	7.39334	TRUE	0	7.37801	TRUE	0	TRUE
ILMN_2285802	ILMN_2285802	NM_003003.2	SEC14L1	2435	CGCCCACCCAGCGGCGACATTGTACAGACTCCTCTCACCTCTAGATAGCA	17	+	72721767-72721816	"Homo sapiens SEC14-like 1 (S. cerevisiae) (SEC14L1), transcript variant 1, mRNA."	-0.909318	-1.08751	-0.731125	7.53632	-11.322	3.78e-07	8.6e-06	6.46209	6	7.83641	TRUE	0	8.08794	TRUE	0	8.0486	TRUE	0	7.03992	TRUE	0	7.09695	TRUE	0	7.10812	TRUE	0	TRUE
ILMN_1656378	ILMN_1656378	NM_004808.1	NMT2	2556	GCCTGTACCCGCGACTAACTAGACTTTTCTTGCTGTTGTGCAAAGTTCAG	10	-	15190137-15190186	"Homo sapiens N-myristoyltransferase 2 (NMT2), mRNA."	-0.904929	-1.08237	-0.727483	8.91808	-11.3148	3.81e-07	8.64e-06	6.4555	6	9.37485	TRUE	0	9.36643	TRUE	0	9.37037	TRUE	0	8.61514	TRUE	0	8.44029	TRUE	0	8.34144	TRUE	0	TRUE
ILMN_2218935	ILMN_2218935	NM_005302.2	GPR37	2406	CGAGTACACCACGGAACTCGAACTCTCGCCTTTCAGTACCATACGCCGTG	7	-	124386616-124386665	"Homo sapiens G protein-coupled receptor 37 (endothelin receptor type B-like) (GPR37), mRNA."	-1.17909	-1.41035	-0.947824	7.28756	-11.3119	3.81e-07	8.65e-06	6.45285	6	7.69141	TRUE	0	8.1211	TRUE	0	7.81881	TRUE	0	6.63453	TRUE	0.0039	6.68398	TRUE	0.0026	6.77554	TRUE	0.0013	TRUE
ILMN_1688335	ILMN_1688335	NM_002364.3	MAGEB2	1108	CCAAAGCCAAGTTTACCTGCTGTTCTCACCCCCAATGAGGTCTTAGGCAG	X	+	30147628-30147677	"Homo sapiens melanoma antigen family B, 2 (MAGEB2), mRNA."	0.967062	0.777377	1.15675	6.78562	11.3115	3.82e-07	8.65e-06	6.45246	3	6.19923	FALSE	0.92078	6.3158	FALSE	0.61948	6.39125	FALSE	0.3	7.3934	TRUE	0	7.28023	TRUE	0	7.13383	TRUE	0	TRUE
ILMN_2038776	ILMN_2038776	NM_003329.2	TXN	23	CATCGGTCCTTACAGCCGCTCGTCAGACTCCAGCAGCCAAGATGGTGAAG	9	-	113018706-113018715:113018716-113018755	"Homo sapiens thioredoxin (TXN), mRNA."	-0.815062	-0.975151	-0.654973	13.3612	-11.2961	3.87e-07	8.75e-06	6.43834	6	13.7254	TRUE	0	13.8807	TRUE	0	13.7001	TRUE	0	12.9771	TRUE	0	12.9354	TRUE	0	12.9486	TRUE	0	TRUE
ILMN_2115340	ILMN_2115340	NM_003548.2	HIST2H4A	344	GCCGCTCCAGCTTTGCACGTTTCGATCCCAAAGGCCCTTTTTAGGGCCGA	1	+	148071188-148071237	"Homo sapiens histone cluster 2, H4a (HIST2H4A), mRNA."	1.04504	0.83973	1.25035	7.29182	11.2934	3.88e-07	8.75e-06	6.43581	6	6.7858	TRUE	0	6.90275	TRUE	0	6.61936	TRUE	0.00649	7.93738	TRUE	0	7.8189	TRUE	0	7.68674	TRUE	0	TRUE
ILMN_2364384	ILMN_2364384	NM_138712.3	PPARG	1549	GCTGCTCCAGAAAATGACAGACCTCAGACAGATTGTCACGGAACACGTGC	3	+	12422914-12422963	"Homo sapiens peroxisome proliferator-activated receptor gamma (PPARG), transcript variant 1, mRNA."	-1.14611	-1.37129	-0.920939	7.79404	-11.293	3.88e-07	8.75e-06	6.43546	6	8.20013	TRUE	0	8.61119	TRUE	0	8.28996	TRUE	0	7.24937	TRUE	0	7.16049	TRUE	0	7.25308	TRUE	0	TRUE
ILMN_3239771	ILMN_3239771	NM_014750.3	DLGAP5	2374	ATCCAGTGAGAGAATGAGTTTGCCTCTTCTTGCTGGTGGAGTAGCAGATG	14	-	54688327-54688376	"Homo sapiens discs, large (Drosophila) homolog-associated protein 5 (DLGAP5), mRNA."	-1.03484	-1.23826	-0.831408	9.08881	-11.2865	3.9e-07	8.79e-06	6.42955	6	9.50779	TRUE	0	9.49936	TRUE	0	9.81154	TRUE	0	8.53811	TRUE	0	8.6363	TRUE	0	8.53978	TRUE	0	TRUE
ILMN_2152429	ILMN_2152429	NM_207435.1	C12orf76	1563	CCCAGCCAACAGAAGTGCATGTCCACTGTGCGGGCCAGTGTGTGTTTACA	12	-	110479316-110479365	"Homo sapiens chromosome 12 open reading frame 76 (C12orf76), mRNA."	0.837117	0.672487	1.00175	7.30361	11.2817	3.91e-07	8.82e-06	6.42513	6	6.9717	TRUE	0	6.7898	TRUE	0	6.89366	TRUE	0	7.69637	TRUE	0	7.67587	TRUE	0	7.79427	TRUE	0	TRUE
ILMN_1676009	ILMN_1676009	XM_927196.1	LOC643938	188	AAGGAGACCCCCCTGACAACATGAAGGCACACGGGCAGGAGGGCGCTGCC	9	-	15113-15137:18781-18805	"PREDICTED: Homo sapiens similar to NADPH dependent diflavin oxidoreductase 1 (LOC643938), mRNA."	1.18861	0.954679	1.42255	6.85585	11.2732	3.94e-07	8.87e-06	6.41726	3	6.22928	FALSE	0.87532	6.25956	FALSE	0.80779	6.2958	FALSE	0.6961	7.71682	TRUE	0	7.28023	TRUE	0	7.35343	TRUE	0	TRUE
ILMN_2405915	ILMN_2405915	NM_176805.1	MRPS11	618	TGAAAGGCCTGGGGCCAGGACGCTTGTCTGCCATGCACGGACTGATCATG	15	+	86821264-86821289:86822107-86822130	"Homo sapiens mitochondrial ribosomal protein S11 (MRPS11), nuclear gene encoding mitochondrial protein, transcript variant 2, mRNA."	-0.917543	-1.09826	-0.736826	8.66501	-11.2649	3.97e-07	8.92e-06	6.40963	6	9.22793	TRUE	0	9.045	TRUE	0	9.09841	TRUE	0	8.21734	TRUE	0	8.31082	TRUE	0	8.09056	TRUE	0	TRUE
ILMN_1707137	ILMN_1707137	NM_001013672.3	C17orf97	1684	ACCTGCTTCTGTTGGCCGGAGGACGATGCCCTGAACCTCTTGGAGCCTTT	17	+	264618-264667	"Homo sapiens chromosome 17 open reading frame 97 (C17orf97), mRNA."	-0.876201	-1.04883	-0.703569	7.54591	-11.2611	3.98e-07	8.94e-06	6.40619	6	8.0943	TRUE	0	7.92902	TRUE	0	7.92872	TRUE	0	7.02132	TRUE	0	7.194	TRUE	0	7.10812	TRUE	0	TRUE
ILMN_3187771	ILMN_3187771	NR_023922.1	C14orf167	2364	GCTGTACCCTTTTCCAGTGGCAGAGAACCTTCCTGAAAGGCAGTCCTGTG	14	-	24408296-24408345	"Homo sapiens chromosome 14 open reading frame 167 (C14orf167), transcript variant 2, non-coding RNA."	0.890725	0.715129	1.06632	7.69092	11.2545	4.01e-07	8.98e-06	6.40011	6	7.35438	TRUE	0	7.26247	TRUE	0	7.11981	TRUE	0	8.13545	TRUE	0	8.20173	TRUE	0	8.07166	TRUE	0	TRUE
ILMN_1766125	ILMN_1766125	NM_004793.2	LONP1	2809	TTCATCACCGAGGGCCTGGAGGTGCACTTCGTGGAACACTACCGGGAGAT	19	-	5692097-5692146	"Homo sapiens lon peptidase 1, mitochondrial (LONP1), nuclear gene encoding mitochondrial protein, mRNA."	0.805912	0.647009	0.964816	8.79442	11.2526	4.01e-07	8.99e-06	6.39836	6	8.48518	TRUE	0	8.38388	TRUE	0	8.30534	TRUE	0	9.19571	TRUE	0	9.23408	TRUE	0	9.16235	TRUE	0	TRUE
ILMN_1785618	ILMN_1785618	NM_006932.3	SMTN	2770	TTAGCCCTCAGAACCGACGCCAGAACTTCGAGGTGGCCTTCTCATCTGCG	22	+	29825831-29825880	"Homo sapiens smoothelin (SMTN), transcript variant 3, mRNA."	-0.73656	-0.881901	-0.591219	7.73936	-11.2439	4.04e-07	9.04e-06	6.39035	6	8.09504	TRUE	0	8.15621	TRUE	0	8.07166	TRUE	0	7.39928	TRUE	0	7.37756	TRUE	0	7.33639	TRUE	0	TRUE
ILMN_2320964	ILMN_2320964	NM_015840.2	ADAR	5884	CAGGTTGTTTGGCCTCTCTGGTCCATCTTGGGCATTAGGTTCTCCAGCAG	1	-	154555151-154555200	"Homo sapiens adenosine deaminase, RNA-specific (ADAR), transcript variant 2, mRNA."	0.98894	0.79375	1.18413	8.38187	11.2412	4.05e-07	9.06e-06	6.3878	6	8.04055	TRUE	0	7.79721	TRUE	0	7.82445	TRUE	0	9.00161	TRUE	0	8.80464	TRUE	0	8.82277	TRUE	0	TRUE
ILMN_1793410	ILMN_1793410	NM_021021.2	SNTB1	2804	CCCCATTTCATGGTTTTCAGTGGCAACTTACTGACCCTTGTTTTTGCCTG	8	-	121619351-121619400	"Homo sapiens syntrophin, beta 1 (dystrophin-associated protein A1, 59kDa, basic component 1) (SNTB1), mRNA."	-1.4579	-1.74599	-1.16981	7.42667	-11.2278	4.1e-07	9.15e-06	6.37546	6	8.10442	TRUE	0	7.87896	TRUE	0	8.48349	TRUE	0	6.70451	TRUE	0.0026	6.61138	TRUE	0.00519	6.77728	TRUE	0.0013	TRUE
ILMN_1700967	ILMN_1700967	NM_178496.2	C3orf59	3083	TTTGGTGTGGACTAATGGCAAGCTGGTGTTTAAGAGGTCAGGAGGCCTGC	3	-	193997533-193997582	"Homo sapiens chromosome 3 open reading frame 59 (C3orf59), mRNA."	-0.962416	-1.15267	-0.772159	7.81648	-11.2233	4.11e-07	9.18e-06	6.37132	6	8.19105	TRUE	0	8.22411	TRUE	0	8.47791	TRUE	0	7.28811	TRUE	0	7.34056	TRUE	0	7.37715	TRUE	0	TRUE
ILMN_1670723	ILMN_1670723	NM_078628.1	MSL3	3290	CCCCACATCGACTAGCAGTTACTCATTTGCTTCTCCCTATGTCCCCTGAC	X	+	11695783-11695832	"Homo sapiens male-specific lethal 3 homolog (Drosophila) (MSL3), transcript variant 4, mRNA."	0.708233	0.56815	0.848315	7.28324	11.2174	4.13e-07	9.21e-06	6.36582	6	6.91441	TRUE	0	6.95224	TRUE	0	6.92072	TRUE	0	7.63044	TRUE	0	7.65174	TRUE	0	7.62989	TRUE	0	TRUE
ILMN_1794190	ILMN_1794190	NM_020739.2	CCPG1	6166	TGTGGGTTCAAGAGCCCTCTGACTTGTGAAGAATTTGCTGCCCTCTTAAG	15	-	55647920-55647969	"Homo sapiens cell cycle progression 1 (CCPG1), transcript variant 2, mRNA."	1.04046	0.834635	1.24628	7.49841	11.2158	4.14e-07	9.21e-06	6.36433	6	6.82376	TRUE	0	6.92291	TRUE	0	7.18786	TRUE	0	8.04737	TRUE	0	7.98749	TRUE	0	8.02105	TRUE	0	TRUE
ILMN_1810875	ILMN_1810875	NM_004711.3	SYNGR1	443	CAACCAGTGGCAGGTCTCCAAGCCCAAGGACAACCCACTGAACGAAGGGA	22	+	38102046-38102095	"Homo sapiens synaptogyrin 1 (SYNGR1), transcript variant 1a, mRNA."	-0.832294	-0.997108	-0.66748	6.59407	-11.2042	4.18e-07	9.29e-06	6.35366	3	6.91762	TRUE	0	7.10678	TRUE	0	7.00626	TRUE	0	6.21841	FALSE	0.76753	6.20502	FALSE	0.77792	6.11035	FALSE	0.96494	TRUE
ILMN_1734205	ILMN_1734205	NM_170712.1	RASSF1	1366	CTGAGGTCAGGGAGTGCTGGCTCACAGTACAGCATGTGCCTTAATGCTTC	3	-	50342462-50342511	"Homo sapiens Ras association (RalGDS/AF-6) domain family 1 (RASSF1), transcript variant B, mRNA."	-0.9018	-1.08039	-0.723214	8.00565	-11.2037	4.18e-07	9.29e-06	6.35319	6	8.3873	TRUE	0	8.54428	TRUE	0	8.43808	TRUE	0	7.67178	TRUE	0	7.5526	TRUE	0	7.43988	TRUE	0	TRUE
ILMN_1655490	ILMN_1655490	XM_001127346.1	LOC728343	2577	TGCCTTCAGGACAATGAGTGGAACTACACTAGAGCTGGCCAGGCCTTCAC	X	-	101502378-101502427	"PREDICTED: Homo sapiens similar to nuclear RNA export factor 2, transcript variant 2 (LOC728343), mRNA."	1.00562	0.806406	1.20484	6.8156	11.1998	4.2e-07	9.31e-06	6.34958	3	6.28614	FALSE	0.72857	6.3288	FALSE	0.56883	6.32341	FALSE	0.5961	7.22676	TRUE	0	7.20521	TRUE	0	7.52325	TRUE	0	TRUE
ILMN_2182148	ILMN_2182148	NM_015463.1	C2orf32	1097	GGCCCTGGCAGGCTTGTCCTGCTCTTGACCATTCCACTGACTAACTTTGG	2	-	68374157-68374206	"Homo sapiens chromosome 2 open reading frame 32 (C2orf32), mRNA."	-0.787431	-0.94346	-0.631402	8.16566	-11.1971	4.21e-07	9.32e-06	6.34712	6	8.48447	TRUE	0	8.64982	TRUE	0	8.54384	TRUE	0	7.73636	TRUE	0	7.78461	TRUE	0	7.79487	TRUE	0	TRUE
ILMN_1757604	ILMN_1757604	NM_213674.1	TPM2	916	AACTGTTGGAGGAGAAGCTGAAGGAGGCTGAGACCCGAGCAGAGTTTGCC	9	-	35684288-35684312:35684485-35684509	"Homo sapiens tropomyosin 2 (beta) (TPM2), transcript variant 2, mRNA."	-1.124	-1.34673	-0.901264	11.7867	-11.1964	4.21e-07	9.32e-06	6.34649	6	12.1269	TRUE	0	12.4984	TRUE	0	12.4207	TRUE	0	11.2357	TRUE	0	11.3154	TRUE	0	11.123	TRUE	0	TRUE
ILMN_2121207	ILMN_2121207	NM_138401.2	FAM125A	1074	TGCCGGGCAGGGCTGGAGCTGGACAGAAGCCAGTGCCTTTAAGTCATTTG	19	+	17397021-17397070	"Homo sapiens family with sequence similarity 125, member A (FAM125A), mRNA."	1.03307	0.828239	1.2379	9.61115	11.1901	4.23e-07	9.36e-06	6.34059	6	9.20491	TRUE	0	8.94374	TRUE	0	9.1352	TRUE	0	10.2351	TRUE	0	10.1675	TRUE	0	9.98043	TRUE	0	TRUE
ILMN_1733696	ILMN_1733696	NM_018285.2	IMP3	950	CTGGAAATCCCCACGCCCTGTTTCCCTTTATCGTCTTGTGGTTGGACTGG	15	-	73718651-73718700	"Homo sapiens IMP3, U3 small nucleolar ribonucleoprotein, homolog (yeast) (IMP3), mRNA."	-0.899567	-1.078	-0.721134	10.5656	-11.1855	4.25e-07	9.38e-06	6.33636	6	11.0803	TRUE	0	11.0723	TRUE	0	10.8935	TRUE	0	10.0186	TRUE	0	10.1252	TRUE	0	10.2036	TRUE	0	TRUE
ILMN_2069912	ILMN_2069912	NM_005364.3	MAGEA8	1307	GTCACAGTTCTCAGTAGTGGGGAGCATGTTGGGTGTGAGGGAACACAGTG	X	+	148774796-148774845	"Homo sapiens melanoma antigen family A, 8 (MAGEA8), mRNA."	0.717054	0.574677	0.859431	6.76481	11.174	4.29e-07	9.47e-06	6.32575	3	6.38122	FALSE	0.35455	6.44337	FALSE	0.13636	6.39425	FALSE	0.29351	7.12587	TRUE	0	7.14457	TRUE	0	7.09956	TRUE	0	TRUE
ILMN_1752947	ILMN_1752947	NM_018405.2	C17orf79	578	CGATGCTGAAGATTGAGTGTGGAGCTTTCTGCCTTGTAGGTGGGCGGGCC	17	-	27203236-27203270:27203271-27203285	"Homo sapiens chromosome 17 open reading frame 79 (C17orf79), mRNA."	-0.774354	-0.928167	-0.620541	9.84448	-11.1698	4.31e-07	9.48e-06	6.3218	6	10.2399	TRUE	0	10.1551	TRUE	0	10.2999	TRUE	0	9.41662	TRUE	0	9.45813	TRUE	0	9.49715	TRUE	0	TRUE
ILMN_1749829	ILMN_1749829	NM_014750.3	DLGAP5	2603	AGTCTCACTACTGAATGCCACCTTCTTGATTCACCAGGTCTAAACTGCAG	14	-	54684927-54684944:54687270-54687301	"Homo sapiens discs, large (Drosophila) homolog-associated protein 5 (DLGAP5), mRNA."	-0.939869	-1.12659	-0.753152	9.34113	-11.1682	4.31e-07	9.48e-06	6.32033	6	9.80039	TRUE	0	9.80288	TRUE	0	9.82993	TRUE	0	8.6949	TRUE	0	8.92839	TRUE	0	8.9903	TRUE	0	TRUE
ILMN_1664010	ILMN_1664010	NM_172373.2	ELF1	3077	GGGCCAAGAAAGCAACTTGAGCCTTGGGCTAATCTGGCTGAGTAGTCAGT	13	-	40404522-40404571	"Homo sapiens E74-like factor 1 (ets domain transcription factor) (ELF1), mRNA."	0.883715	0.708152	1.05928	8.93569	11.168	4.31e-07	9.48e-06	6.32018	6	8.54667	TRUE	0	8.57022	TRUE	0	8.36461	TRUE	0	9.40574	TRUE	0	9.29328	TRUE	0	9.43362	TRUE	0	TRUE
ILMN_1694106	ILMN_1694106	NM_015141.2	GPD1L	3744	ATCCACACCAAGAGGGTGTTGTGATGAGGTGCCGGTGTGCAAAGGGAACT	3	+	32184469-32184518	"Homo sapiens glycerol-3-phosphate dehydrogenase 1-like (GPD1L), mRNA."	0.996935	0.798698	1.19517	8.59739	11.1578	4.35e-07	9.56e-06	6.31072	6	8.2987	TRUE	0	8.02946	TRUE	0	7.9686	TRUE	0	9.09964	TRUE	0	9.06863	TRUE	0	9.11929	TRUE	0	TRUE
ILMN_1808783	ILMN_1808783	NM_018387.2	STRBP	2811	CTGCTTTGTTGTAACACAGAGTACTGCCTGGTTCCTGATGCAGTCACTGA	9	-	124927285-124927334	"Homo sapiens spermatid perinuclear RNA binding protein (STRBP), mRNA."	0.76806	0.615221	0.920899	6.94181	11.1496	4.38e-07	9.61e-06	6.30306	4	6.48572	FALSE	0.07403	6.59756	TRUE	0.0026	6.59006	FALSE	0.01169	7.28122	TRUE	0	7.31587	TRUE	0	7.38043	TRUE	0	TRUE
ILMN_1656670	ILMN_1656670	NM_002127.3	HLA-G	1603	CCACCATGACCCTCTTCCTCATGCTGAACTGCATTCCTTCCCCAATCACC	6	+	29906620-29906669	"Homo sapiens HLA-G histocompatibility antigen, class I, G (HLA-G), mRNA."	0.837622	0.670795	1.00445	7.52658	11.1399	4.42e-07	9.68e-06	6.29402	6	7.05361	TRUE	0	7.23943	TRUE	0	7.03026	TRUE	0	7.96442	TRUE	0	7.94402	TRUE	0	7.92772	TRUE	0	TRUE
ILMN_2323087	ILMN_2323087	NM_001008712.1	RBPMS	1079	TGCACTTTACCCCAGTAGCCCTGAAGTGTGGGCCCCGTACCCTCTGTACC	8	+	30361653-30361702	"Homo sapiens RNA binding protein with multiple splicing (RBPMS), transcript variant 3, mRNA."	-0.888849	-1.06589	-0.711808	7.15369	-11.1392	4.42e-07	9.68e-06	6.29337	6	7.61916	TRUE	0	7.54907	TRUE	0	7.62612	TRUE	0	6.65846	TRUE	0.0026	6.85816	TRUE	0.0013	6.61118	TRUE	0.00909	TRUE
ILMN_1781943	ILMN_1781943	NM_030919.2	FAM83D	1895	CCGTGTTCAGACTCCTGGTTTCTTCCAGGCTTACAGTGGACATCATCAGC	20	+	37014583-37014632	"Homo sapiens family with sequence similarity 83, member D (FAM83D), mRNA."	-0.890158	-1.06753	-0.712788	8.64411	-11.1349	4.44e-07	9.69e-06	6.28942	6	9.01479	TRUE	0	9.02068	TRUE	0	9.2321	TRUE	0	8.20206	TRUE	0	8.13545	TRUE	0	8.25958	TRUE	0	TRUE
ILMN_1751708	ILMN_1751708	NM_021999.2	ITM2B	713	CCCTCTGAACACTTCCATTGTTATGCCACCCAGAAACCTACTGGAGTTAC	13	+	47730331-47730373:47730934-47730940	"Homo sapiens integral membrane protein 2B (ITM2B), mRNA."	0.785959	0.62935	0.942567	10.6013	11.1348	4.44e-07	9.69e-06	6.28931	6	10.172	TRUE	0	10.1568	TRUE	0	10.296	TRUE	0	10.9959	TRUE	0	10.944	TRUE	0	11.0429	TRUE	0	TRUE
ILMN_1754103	ILMN_1754103	NM_005602.4	CLDN11	2041	ACGGGTGTAAACACTGATGGTATATCAGTATCTGAGACCCCAAACTCTCC	3	+	171634465-171634514	"Homo sapiens claudin 11 (oligodendrocyte transmembrane protein) (CLDN11), mRNA."	-1.30546	-1.56563	-1.04529	12.4492	-11.1329	4.45e-07	9.7e-06	6.28758	6	12.842	TRUE	0	13.0736	TRUE	0	13.3902	TRUE	0	11.8193	TRUE	0	11.7775	TRUE	0	11.7926	TRUE	0	TRUE
ILMN_1775304	ILMN_1775304	NM_006145.1	DNAJB1	1788	CATTTCTGTAAGGCAATCTTGGCACACGTGGGGCTTACCAGTGGCCCAGG	19	-	14625977-14626026	"Homo sapiens DnaJ (Hsp40) homolog, subfamily B, member 1 (DNAJB1), mRNA."	0.818205	0.654963	0.981447	8.71392	11.1206	4.49e-07	9.79e-06	6.2761	6	8.32473	TRUE	0	8.21118	TRUE	0	8.37856	TRUE	0	9.05551	TRUE	0	9.18671	TRUE	0	9.12686	TRUE	0	TRUE
ILMN_1751776	ILMN_1751776	NM_152515.2	CKAP2L	3016	AGTGCAAGCCCCAGAGACTGTTGTAGGTTGCTTTTTCTTCCTCCTGGGCA	2	-	113212054-113212103	"Homo sapiens cytoskeleton associated protein 2-like (CKAP2L), mRNA."	-0.8108	-0.972666	-0.648934	9.14653	-11.1136	4.52e-07	9.84e-06	6.26962	6	9.48221	TRUE	0	9.50441	TRUE	0	9.66916	TRUE	0	8.71888	TRUE	0	8.74175	TRUE	0	8.76275	TRUE	0	TRUE
ILMN_1702301	ILMN_1702301	NM_014689.2	DOCK10	7055	CCCTAAGTTTGCTGTCAGTTATTGTATGGTCAGTACCCCAGTCCTAGTAC	2	-	225630133-225630182	"Homo sapiens dedicator of cytokinesis 10 (DOCK10), mRNA."	-0.76328	-0.91571	-0.61085	8.91805	-11.1099	4.53e-07	9.85e-06	6.26619	6	9.31898	TRUE	0	9.36297	TRUE	0	9.2171	TRUE	0	8.56573	TRUE	0	8.52	TRUE	0	8.52348	TRUE	0	TRUE
ILMN_1725642	ILMN_1725642	NM_006936.2	SUMO3	1555	CATAGTTCTGCCTATTGTCCTTCCCTGAGGCTCCATTGCTGCTTGGTGGC	21	-	46225734-46225783	"Homo sapiens SMT3 suppressor of mif two 3 homolog 3 (S. cerevisiae) (SUMO3), mRNA."	-1.07398	-1.28845	-0.859497	10.9401	-11.1099	4.54e-07	9.85e-06	6.26611	6	11.4074	TRUE	0	11.3257	TRUE	0	11.6981	TRUE	0	10.3551	TRUE	0	10.4721	TRUE	0	10.382	TRUE	0	TRUE
ILMN_3306019	ILMN_3306019	XM_001715883.1	LOC729535	569	ACTCCTCAGGACACATGTGTGGGCCAAGTAGAGAGCGCCGGCCCCTCAAG				"PREDICTED: Homo sapiens hypothetical LOC729535 (LOC729535), mRNA."	-0.802562	-0.962945	-0.642178	7.65398	-11.1024	4.56e-07	9.89e-06	6.25918	6	8.14311	TRUE	0	8.06737	TRUE	0	7.95529	TRUE	0	7.21268	TRUE	0	7.26715	TRUE	0	7.27826	TRUE	0	TRUE
ILMN_1725510	ILMN_1725510	NM_014762.3	DHCR24	4069	CTTGGATATTACTGAAAGGGAGGGGTGGAGATGGGTGTGGCAGTGTATGG	1	-	55315467-55315516	"Homo sapiens 24-dehydrocholesterol reductase (DHCR24), mRNA."	-0.733049	-0.879542	-0.586557	8.864	-11.1024	4.56e-07	9.89e-06	6.25915	6	9.19159	TRUE	0	9.23623	TRUE	0	9.26374	TRUE	0	8.47173	TRUE	0	8.46994	TRUE	0	8.55075	TRUE	0	TRUE
ILMN_1721457	ILMN_1721457	NM_002882.2	RANBP1	312	CTGTTCCGATTTGCCTCTGAGAACGATCTCCCAGAATGGAAGGAGCGAGG	22	+	18489797-18489846	"Homo sapiens RAN binding protein 1 (RANBP1), mRNA."	-1.09011	-1.30796	-0.87225	10.0221	-11.1019	4.57e-07	9.89e-06	6.25872	6	10.7186	TRUE	0	10.38	TRUE	0	10.6027	TRUE	0	9.37664	TRUE	0	9.61191	TRUE	0	9.44245	TRUE	0	TRUE
ILMN_1681721	ILMN_1681721	NM_003733.2	OASL	674	CCAGGTCCCCCAGAGCCAATCTGCCCCCTCTCTATGCTCTTGAACTTCTA	12	-	121465560-121465609	"Homo sapiens 2'-5'-oligoadenylate synthetase-like (OASL), transcript variant 1, mRNA."	0.815672	0.652522	0.978823	6.8379	11.0924	4.6e-07	9.96e-06	6.24986	3	6.44858	FALSE	0.14286	6.39764	FALSE	0.25714	6.44395	FALSE	0.16104	7.36026	TRUE	0	7.15784	TRUE	0	7.2191	TRUE	0	TRUE
ILMN_2049642	ILMN_2049642	NM_002945.2	RPA1	2565	CTTGCTGTCCCCTAAGGAAATCCGAGCGGCTACAAAGCGTTTCTTTACTT	17	+	1747890-1747939	"Homo sapiens replication protein A1, 70kDa (RPA1), mRNA."	-0.813608	-0.976457	-0.650759	9.35786	-11.0848	4.63e-07	1e-05	6.24277	6	9.78929	TRUE	0	9.73005	TRUE	0	9.77465	TRUE	0	8.83501	TRUE	0	9.02812	TRUE	0	8.99003	TRUE	0	TRUE
ILMN_1662619	ILMN_1662619	NM_006287.4	TFPI	868	CAATGCTGTGAATAACTCCCTGACTCCGCAATCAACCAAGGTTCCCAGCC	2	-	188348856-188348905	"Homo sapiens tissue factor pathway inhibitor (lipoprotein-associated coagulation inhibitor) (TFPI), transcript variant 1, mRNA."	-1.19368	-1.43279	-0.954573	9.39414	-11.0762	4.67e-07	1.01e-05	6.2347	6	9.76597	TRUE	0	10.0293	TRUE	0	10.1777	TRUE	0	8.72151	TRUE	0	8.72635	TRUE	0	8.94403	TRUE	0	TRUE
ILMN_2382990	ILMN_2382990	NM_033500.1	HK1	3761	CGTGTGTCCGTGGAACCAGTCCTAGCCGCGTGTGACAGTCTTGCATTCTG	10	+	70831441-70831490	"Homo sapiens hexokinase 1 (HK1), nuclear gene encoding mitochondrial protein, transcript variant 5, mRNA."	-0.935679	-1.12316	-0.748198	11.0622	-11.073	4.68e-07	1.01e-05	6.23176	6	11.3493	TRUE	0	11.6134	TRUE	0	11.6274	TRUE	0	10.6074	TRUE	0	10.5703	TRUE	0	10.6054	TRUE	0	TRUE
ILMN_3295494	ILMN_3295494	XR_037483.1	LOC389386	956	GGCCCCTCTGTGAAAACATGCCCAGCGGCAAGGCCAACAAGCTGGGGGAT				"PREDICTED: Homo sapiens misc_RNA (LOC389386), partial miscRNA."	0.898148	0.718154	1.07814	7.95318	11.0711	4.69e-07	1.01e-05	6.22991	6	7.46095	TRUE	0	7.51391	TRUE	0	7.53745	TRUE	0	8.54094	TRUE	0	8.26436	TRUE	0	8.40146	TRUE	0	TRUE
ILMN_1738147	ILMN_1738147	NM_006617.1	NES	5345	TGACATGCTGGCTTTTGTGCCCAAGCTCACCAGCCCTGCGCCACCTCACT	1	-	156638718-156638767	"Homo sapiens nestin (NES), mRNA."	-1.15983	-1.39253	-0.927131	7.65628	-11.0584	4.74e-07	1.02e-05	6.21813	6	7.97037	TRUE	0	8.33604	TRUE	0	8.40217	TRUE	0	7.1084	TRUE	0	7.05643	TRUE	0	7.06425	TRUE	0	TRUE
ILMN_1802557	ILMN_1802557	NM_015987.3	HEBP1	983	CTGCGATAGACCAGAAAAATCCTGGCAGCTTTTCTCCAGGCATCTGGGTC	12	-	13127952-13128001	"Homo sapiens heme binding protein 1 (HEBP1), mRNA."	-0.806029	-0.967804	-0.644255	10.0529	-11.0545	4.76e-07	1.02e-05	6.21443	6	10.3926	TRUE	0	10.4751	TRUE	0	10.5001	TRUE	0	9.70581	TRUE	0	9.69508	TRUE	0	9.54875	TRUE	0	TRUE
ILMN_1669362	ILMN_1669362	NM_002178.2	IGFBP6	582	GCAACTCCAGACTGAGGTCTACCGAGGGGCTCAAACACTCTACGTGCCCA	12	+	51781127-51781176	"Homo sapiens insulin-like growth factor binding protein 6 (IGFBP6), mRNA."	-1.28659	-1.54498	-1.02821	8.77854	-11.0478	4.79e-07	1.03e-05	6.20818	6	9.60495	TRUE	0	9.11301	TRUE	0	9.54756	TRUE	0	8.101	TRUE	0	8.19082	TRUE	0	8.11392	TRUE	0	TRUE
ILMN_1727553	ILMN_1727553	NM_022090.3	C5orf54	2725	CTCTTTGGAGTTAGTCTCACAATGTCCATTCCCCTAGCTCCTGTGCTATG	5	-	159820187-159820236	"Homo sapiens chromosome 5 open reading frame 54 (C5orf54), mRNA."	0.764866	0.611079	0.918652	7.46011	11.0348	4.84e-07	1.04e-05	6.19602	6	7.02444	TRUE	0	7.06496	TRUE	0	7.14364	TRUE	0	7.86033	TRUE	0	7.88833	TRUE	0	7.77897	TRUE	0	TRUE
ILMN_1882646	ILMN_1882646	BC001841		591	GGCTAAGAAGAGATGGGCACAGAATGATGGGAACGCAGAGCGAAAGGGCC	1	+	167028388-167028437	"Homo sapiens hypothetical protein MGC4473, mRNA (cDNA clone IMAGE:2961346), partial cds"	0.74898	0.598291	0.899669	6.77424	11.0278	4.87e-07	1.04e-05	6.18942	3	6.45958	FALSE	0.12078	6.35435	FALSE	0.44286	6.38531	FALSE	0.32597	7.13567	TRUE	0	7.10663	TRUE	0	7.20388	TRUE	0	TRUE
ILMN_1789074	ILMN_1789074	NM_005345.4	HSPA1A	2154	GGAGCTTCAAGACTTTGCATTTCCTAGTATTTCTGTTTGTCAGTTCTCAA	6	+	31893469-31893518	"Homo sapiens heat shock 70kDa protein 1A (HSPA1A), mRNA."	1.0998	0.878469	1.32112	9.51477	11.0249	4.88e-07	1.04e-05	6.18675	6	9.12797	TRUE	0	8.77649	TRUE	0	8.99017	TRUE	0	10.1964	TRUE	0	10.0474	TRUE	0	9.95016	TRUE	0	TRUE
ILMN_2334205	ILMN_2334205	NM_017669.2	ERCC6L	3732	AGTGTGGAAAAATCCAGGAGGCCCTAAACTGCTTAGTTAAAGCGCTTGAC	X	-	71424932-71424981	"Homo sapiens excision repair cross-complementing rodent repair deficiency, complementation group 6-like (ERCC6L), mRNA."	-0.830688	-0.997966	-0.663409	6.99661	-11.0178	4.91e-07	1.05e-05	6.18009	4	7.46397	TRUE	0	7.29489	TRUE	0	7.47699	TRUE	0	6.52225	FALSE	0.03636	6.63875	TRUE	0.0039	6.58279	FALSE	0.01299	TRUE
ILMN_1717262	ILMN_1717262	NM_006404.3	PROCR	1163	TGTGGAAAACAGATAATGGAGTTGGGGCAGGAAGCCTATGGCCCATCCTC	20	+	33228539-33228588	"Homo sapiens protein C receptor, endothelial (EPCR) (PROCR), mRNA."	1.03614	0.827417	1.24486	8.64863	11.0142	4.93e-07	1.05e-05	6.17665	6	8.25143	TRUE	0	8.13919	TRUE	0	8.00107	TRUE	0	9.12529	TRUE	0	9.33305	TRUE	0	9.04177	TRUE	0	TRUE
ILMN_1788363	ILMN_1788363	NM_000249.2	MLH1	2153	CAGGCCAGCAGAGTGAAGTGCCTGGCTCCATTCCAAACTCCTGGAAGTGG	3	+	37050326-37050375	"Homo sapiens mutL homolog 1, colon cancer, nonpolyposis type 2 (E. coli) (MLH1), mRNA."	-0.754152	-0.906069	-0.602235	9.06863	-11.0142	4.93e-07	1.05e-05	6.17665	6	9.52382	TRUE	0	9.4355	TRUE	0	9.37781	TRUE	0	8.66365	TRUE	0	8.70243	TRUE	0	8.70858	TRUE	0	TRUE
ILMN_1703246	ILMN_1703246	NM_002972.1	SBF1	5959	CCTAACTTATTTTGGCGTCACAGCTGAGCACCGTGCCGGGAGGTGGCCAA	22	-	49232217-49232266	"Homo sapiens SET binding factor 1 (SBF1), transcript variant 1, mRNA."	-0.743235	-0.893033	-0.593436	8.11053	-11.0082	4.95e-07	1.05e-05	6.17108	6	8.46755	TRUE	0	8.51171	TRUE	0	8.46719	TRUE	0	7.81119	TRUE	0	7.72334	TRUE	0	7.68222	TRUE	0	TRUE
ILMN_3244314	ILMN_3244314	XM_001720647.1	LOC100132048	584	GGCCAGTGAAACTCTGCCTGGTTCATTCGCACATCCGGAAGCCACTTCAC	8	-	7622961-7623010	"PREDICTED: Homo sapiens hypothetical protein LOC100132048 (LOC100132048), mRNA."	0.760897	0.607525	0.91427	6.73099	11.0072	4.96e-07	1.05e-05	6.17011	3	6.36001	FALSE	0.43117	6.28463	FALSE	0.74286	6.40699	FALSE	0.25195	7.13373	TRUE	0	7.05012	TRUE	0	7.15046	TRUE	0	TRUE
ILMN_1652246	ILMN_1652246	XM_001133202.1	KIAA0363	5328	CATCATGGAACTGACCATGTAGCCACTGACCGGAAGCTGGAGCCATCCTA				"PREDICTED: Homo sapiens KIAA0363 protein (KIAA0363), mRNA."	-0.743974	-0.893964	-0.593985	7.42232	-11.0052	4.97e-07	1.06e-05	6.16819	6	7.7153	TRUE	0	7.81739	TRUE	0	7.85022	TRUE	0	7.05994	TRUE	0	7.03735	TRUE	0	7.05369	TRUE	0	TRUE
ILMN_1779185	ILMN_1779185	NM_015330.1	CYTSA	6094	GCAAAAGGGCCAGTCGCGTTTCTATTTCTCTCGATCCCAGGCTTCTGCGG	22	+	23143104-23143153	"Homo sapiens cytospin A (CYTSA), mRNA."	-0.781522	-0.939114	-0.62393	8.88272	-11.0029	4.98e-07	1.06e-05	6.16605	6	9.19218	TRUE	0	9.26347	TRUE	0	9.36479	TRUE	0	8.45207	TRUE	0	8.50501	TRUE	0	8.51879	TRUE	0	TRUE
ILMN_1662932	ILMN_1662932	NM_002298.2	LCP1	3482	ATTGCTCTGGATCTGTTCCTTGGCAGTGGACTCAGAAAGCCAACATGTGG	13	-	45598252-45598301	"Homo sapiens lymphocyte cytosolic protein 1 (L-plastin) (LCP1), mRNA."	0.760485	0.6071	0.91387	6.80797	11.0003	4.99e-07	1.06e-05	6.16367	3	6.34777	FALSE	0.47792	6.50477	FALSE	0.02987	6.43064	FALSE	0.18442	7.16636	TRUE	0	7.21253	TRUE	0	7.18574	TRUE	0	TRUE
ILMN_2319424	ILMN_2319424	NM_003918.2	GYG2	3113	CTTTTTCCGTGTGGGTGGTTAATAATCGTCAGTCTCGGAGGGCGAGGCTC	X	+	2799166-2799215	"Homo sapiens glycogenin 2 (GYG2), transcript variant 2, mRNA."	-0.871168	-1.04691	-0.695423	6.86355	-10.9981	5e-07	1.06e-05	6.1616	3	7.1908	TRUE	0	7.37318	TRUE	0	7.33343	TRUE	0	6.41129	FALSE	0.1987	6.53052	FALSE	0.01299	6.3421	FALSE	0.34286	TRUE
ILMN_1664630	ILMN_1664630	NM_001274.3	CHEK1	1584	GATCGGACCATCGGCTCTGGGGAATCCTGGTGAATATAGTGCTGCTATGT	11	+	125030424-125030425:125030426-125030473	"Homo sapiens CHK1 checkpoint homolog (S. pombe) (CHEK1), mRNA."	-0.742384	-0.892348	-0.592421	8.15248	-10.9835	5.06e-07	1.07e-05	6.14785	6	8.48548	TRUE	0	8.55164	TRUE	0	8.53389	TRUE	0	7.71509	TRUE	0	7.83919	TRUE	0	7.78957	TRUE	0	TRUE
ILMN_1804051	ILMN_1804051	NM_013321.1	SNX8	1274	ACCTCCCACATCCTCCGCGCCTTCGTCAACTCTCAGATCCAAGGGCACAA	7	-	2296649-2296658:2297000-2297039	"Homo sapiens sorting nexin 8 (SNX8), mRNA."	-0.797038	-0.958089	-0.635986	7.48796	-10.9803	5.07e-07	1.07e-05	6.1448	6	7.82416	TRUE	0	7.90196	TRUE	0	7.9333	TRUE	0	7.01996	TRUE	0	7.18517	TRUE	0	7.06318	TRUE	0	TRUE
ILMN_1673282	ILMN_1673282	NM_002294.1	LAMP2	1246	CAGATGACGACAACTTCCTTGTGCCCATAGCGGTGGGAGCTGCCTTGGCA	X	-	119449280-119449329	"Homo sapiens lysosomal-associated membrane protein 2 (LAMP2), transcript variant LAMP2A, mRNA."	0.836738	0.667586	1.00589	9.52365	10.9751	5.1e-07	1.08e-05	6.13997	6	8.98796	TRUE	0	9.21456	TRUE	0	9.11334	TRUE	0	9.95212	TRUE	0	9.97874	TRUE	0	9.89521	TRUE	0	TRUE
ILMN_1799819	ILMN_1799819	NM_004990.2	MARS	2471	CTTTGGAGGGGGCCAGGCAAAAACGTCCCCGAAGCCAGCAGTTGTAGAGA	12	+	56196026-56196041:56196295-56196328	"Homo sapiens methionyl-tRNA synthetase (MARS), mRNA."	0.812088	0.647879	0.976296	9.35834	10.9725	5.11e-07	1.08e-05	6.13749	6	8.98374	TRUE	0	9.03766	TRUE	0	8.83549	TRUE	0	9.73161	TRUE	0	9.76213	TRUE	0	9.79941	TRUE	0	TRUE
ILMN_1696622	ILMN_1696622	NM_153811.1	SLC38A6	1372	GCAGAGAGGATTTTCTGTCATGGAAAAAGCTTGGGGCATTCGTTTTGCTC	14	+	60588572-60588606:60588820-60588834	"Homo sapiens solute carrier family 38, member 6 (SLC38A6), mRNA."	-0.745185	-0.895898	-0.594471	7.7885	-10.9701	5.12e-07	1.08e-05	6.13523	6	8.21014	TRUE	0	8.08003	TRUE	0	8.19311	TRUE	0	7.41339	TRUE	0	7.39661	TRUE	0	7.43772	TRUE	0	TRUE
ILMN_3234089	ILMN_3234089	NM_033111.3	N4BP2L2	2170	GGAATCCTTGTTGCCTGATGACTATGTGGTTCCCCTTGACTGGAAGACAC	13	-	33012826-33012874:33016525-33016525	"Homo sapiens NEDD4 binding protein 2-like 2 (N4BP2L2), transcript variant 1, mRNA."	0.79982	0.637925	0.961714	7.12787	10.9612	5.16e-07	1.09e-05	6.12687	6	6.71462	TRUE	0	6.722	TRUE	0	6.74727	TRUE	0	7.49582	TRUE	0	7.44443	TRUE	0	7.6431	TRUE	0	TRUE
ILMN_1750225	ILMN_1750225	NM_025107.1	MYCT1	385	AGTGGCTGTGAACGTCGAAGCAACCTCAGCCTGGCCAGTCTCACCTTCCA	6	+	153084758-153084807	"Homo sapiens myc target 1 (MYCT1), mRNA."	0.948367	0.756334	1.1404	6.69885	10.9572	5.18e-07	1.09e-05	6.12307	3	6.16756	FALSE	0.95455	6.29004	FALSE	0.71948	6.21641	FALSE	0.91558	6.99982	TRUE	0	7.29705	TRUE	0	7.22225	TRUE	0	TRUE
ILMN_3251341	ILMN_3251341	NM_032704.3	TUBA1C	1386	AGAAGGATTATGAGGAGGTTGGAGCAGATAGTGCTGACGGAGAGGATGAG	12	+	47953213-47953262	"Homo sapiens tubulin, alpha 1c (TUBA1C), mRNA."	-0.831389	-0.999853	-0.662925	13.2443	-10.9495	5.21e-07	1.1e-05	6.11584	6	13.5674	TRUE	0	13.6239	TRUE	0	13.7886	TRUE	0	12.8289	TRUE	0	12.7947	TRUE	0	12.8621	TRUE	0	TRUE
ILMN_1732150	ILMN_1732150	NM_001029989.1	KIAA0101	907	TACTAGGATAGAATCATGGTGGGCACAGTGGCTTCTCAGGAGGCTGAGGA	15	-	64657577-64657626	"Homo sapiens KIAA0101 (KIAA0101), transcript variant 2, mRNA."	-0.752633	-0.905199	-0.600066	7.10087	-10.9452	5.23e-07	1.1e-05	6.11172	6	7.52585	TRUE	0	7.51806	TRUE	0	7.38767	TRUE	0	6.73395	TRUE	0.0026	6.73471	TRUE	0.0013	6.70502	TRUE	0.0013	TRUE
ILMN_1777680	ILMN_1777680	XM_928274.1	LOC653589	521	AACTATTTAGATTTGATGCTGAGATAGAGCATGGATGTGGTCAGCCAGTG	2	-	111008622-111008649:111008810-111008831	"PREDICTED: Homo sapiens similar to RAN-binding protein 2-like 1 isoform 1 (LOC653589), mRNA."	0.761244	0.606812	0.915676	6.70424	10.9367	5.27e-07	1.11e-05	6.10373	3	6.24606	FALSE	0.86364	6.33354	FALSE	0.54156	6.39125	FALSE	0.3013	7.12733	TRUE	0	7.04089	TRUE	0	7.08637	TRUE	0	TRUE
ILMN_1699644	ILMN_1699644	XM_001127871.1	2003-03-01	923	CTCAGTTTCTCGTATGGATTCTTTGGGGTACTTTGGTAGCCTGAGTGGTC				"PREDICTED: Homo sapiens membrane-associated ring finger (C3HC4) 3 (MARCH3), mRNA."	-1.16943	-1.40675	-0.932111	7.21876	-10.933	5.29e-07	1.11e-05	6.10023	6	7.63498	TRUE	0	7.70092	TRUE	0	8.07453	TRUE	0	6.59017	TRUE	0.00779	6.6304	TRUE	0.0039	6.68157	TRUE	0.0026	TRUE
ILMN_2336982	ILMN_2336982	NM_017455.2	NPTN	1965	ACCTAACGGTTCTCATGCGGTGCGTAATTGTAGATGCATGTACTTGTGTG	15	-	71639488-71639537	"Homo sapiens neuroplastin (NPTN), transcript variant alpha, mRNA."	-0.950668	-1.14365	-0.757689	10.3753	-10.9299	5.3e-07	1.11e-05	6.09732	6	10.7666	TRUE	0	10.7724	TRUE	0	11.013	TRUE	0	9.94795	TRUE	0	9.95833	TRUE	0	9.7937	TRUE	0	TRUE
ILMN_1737709	ILMN_1737709	NM_080746.2	RPL10L	735	AGGTTTTGGCAGTACTGTCTCCTTGGGCCATGCTGGTCTGACTTATGCTT	14	-	47120244-47120293	"Homo sapiens ribosomal protein L10-like (RPL10L), mRNA."	0.929181	0.740514	1.11785	7.0139	10.927	5.32e-07	1.11e-05	6.0946	5	6.38899	FALSE	0.32468	6.62271	TRUE	0.0013	6.63624	TRUE	0.00519	7.45971	TRUE	0	7.40977	TRUE	0	7.566	TRUE	0	TRUE
ILMN_1693310	ILMN_1693310	NM_030790.3	ITFG1	1684	AGCTAATTGTCATTCCATACCCTCACAATGTCCCTCGAAGTTGGAGTGCC	16	-	47192891-47192901:47195661-47195699	"Homo sapiens integrin alpha FG-GAP repeat containing 1 (ITFG1), mRNA."	0.797288	0.63538	0.959196	9.16609	10.9256	5.32e-07	1.11e-05	6.09324	6	8.69056	TRUE	0	8.88194	TRUE	0	8.72984	TRUE	0	9.5866	TRUE	0	9.57274	TRUE	0	9.53488	TRUE	0	TRUE
ILMN_1810374	ILMN_1810374	NM_024943.1	TMEM156	1036	CGAATATCCCCGGGCAAGTTGGACCGAGCCCTTTGAAGAATACTCAGAAG	4	-	38969214-38969262:38972652-38972652	"Homo sapiens transmembrane protein 156 (TMEM156), mRNA."	0.880788	0.701822	1.05975	6.90748	10.9194	5.35e-07	1.12e-05	6.08737	3	6.53416	FALSE	0.02727	6.46996	FALSE	0.07143	6.39715	FALSE	0.28961	7.33522	TRUE	0	7.47774	TRUE	0	7.23067	TRUE	0	TRUE
ILMN_1685699	ILMN_1685699	NM_002771.2	PRSS3	456	TGAGCTTTGGTGCTGACTACCCAGACGAGCTGAAGTGCCTGGATGCTCCG	9	+	33788069-33788080:33788484-33788521	"Homo sapiens protease, serine, 3 (mesotrypsin) (PRSS3), mRNA."	0.705784	0.562223	0.849345	6.75498	10.9077	5.41e-07	1.13e-05	6.07633	3	6.37278	FALSE	0.38312	6.43923	FALSE	0.14026	6.39425	FALSE	0.29481	7.14379	TRUE	0	7.08991	TRUE	0	7.08991	TRUE	0	TRUE
ILMN_1786328	ILMN_1786328	NM_015397.1	WDR40A	3267	GACAGCAAGTCCACCCTAACTTGTTACACAGCACATACCACAGGTTCTGG	9	-	34076700-34076749	"Homo sapiens WD repeat domain 40A (WDR40A), mRNA."	0.740839	0.590046	0.891631	8.55048	10.9004	5.44e-07	1.13e-05	6.06942	6	8.16503	TRUE	0	8.25407	TRUE	0	8.1211	TRUE	0	8.94018	TRUE	0	8.88683	TRUE	0	8.9357	TRUE	0	TRUE
ILMN_2308849	ILMN_2308849	NM_001020820.1	MYADM	2794	GTGTAGTGCACACGCACGGGTGTTTCTGTGTGCTAGTTGCTTCTTGCTGC	19	+	54379429-54379478	"Homo sapiens myeloid-associated differentiation marker (MYADM), transcript variant 4, mRNA."	-0.878828	-1.05777	-0.699885	10.3053	-10.8965	5.46e-07	1.14e-05	6.06576	6	10.5906	TRUE	0	10.8024	TRUE	0	10.8411	TRUE	0	9.85468	TRUE	0	9.82917	TRUE	0	9.91372	TRUE	0	TRUE
ILMN_1789123	ILMN_1789123	NM_014264.3	PLK4	2985	GGGTCCCAGTTGGTTGTGCAGGCAGGAGTGTCTTCTATCAGTTATACCTC	4	+	128817992-128818041	"Homo sapiens polo-like kinase 4 (Drosophila) (PLK4), mRNA."	-0.946194	-1.13888	-0.753511	8.43997	-10.8952	5.47e-07	1.14e-05	6.06452	6	8.80806	TRUE	0	8.93904	TRUE	0	8.9921	TRUE	0	7.80889	TRUE	0	8.02575	TRUE	0	8.06598	TRUE	0	TRUE
ILMN_1701514	ILMN_1701514	NM_147686.1	TRAF3IP2	2308	GTTCCTCCTGACAGTTTGATGTGTCCATTCTGGGCCTCTCAGTGCTTAGC	6	-	111986992-111987041	"Homo sapiens TRAF3 interacting protein 2 (TRAF3IP2), transcript variant 2, mRNA."	0.771992	0.614727	0.929257	8.88517	10.8913	5.49e-07	1.14e-05	6.06079	6	8.50851	TRUE	0	8.42381	TRUE	0	8.5652	TRUE	0	9.20546	TRUE	0	9.32138	TRUE	0	9.28665	TRUE	0	TRUE
ILMN_2284998	ILMN_2284998	NM_001080391.1	SP100	2838	GCTACGCAATGTGCCTGTGGTCCCACTAATCTGTGACTGCTCCTGTGGAA	2	+	231115944-231115993	"Homo sapiens SP100 nuclear antigen (SP100), transcript variant 1, mRNA."	0.727252	0.578999	0.875505	7.13252	10.8838	5.52e-07	1.14e-05	6.05367	6	6.79306	TRUE	0	6.7148	TRUE	0	6.79884	TRUE	0	7.45053	TRUE	0	7.54148	TRUE	0	7.49644	TRUE	0	TRUE
ILMN_1738759	ILMN_1738759	NM_015937.3	PIGT	1876	CTGCCACTTGCTCTCCTCAGAGTTGGCTTTTGAACCAAAGTGCCCTGGAC	20	+	43487946-43487995	"Homo sapiens phosphatidylinositol glycan anchor biosynthesis, class T (PIGT), mRNA."	0.831613	0.662027	1.0012	8.85216	10.88	5.54e-07	1.15e-05	6.05013	6	8.52287	TRUE	0	8.44383	TRUE	0	8.34235	TRUE	0	9.25646	TRUE	0	9.35525	TRUE	0	9.19218	TRUE	0	TRUE
ILMN_1670627	ILMN_1670627	NM_001007551.2	CT45A5	544	GCAATTTCTCTGGAGATGACCTAGAATGCAGAGGAATAGCCTCCTCTCCC	X	-	134947976-134948025	"Homo sapiens cancer/testis antigen family 45, member A5 (CT45A5), mRNA."	0.890219	0.708572	1.07187	6.85587	10.8735	5.57e-07	1.15e-05	6.04389	3	6.32998	FALSE	0.55974	6.35661	FALSE	0.42597	6.54569	FALSE	0.03506	7.39928	TRUE	0	7.27462	TRUE	0	7.22903	TRUE	0	TRUE
ILMN_1774547	ILMN_1774547	NM_015134.2	MPRIP	3546	GCCCAGCCAGCACGCCTCAAGGTAGATGGAATCCCCACTGGTCAGAGAAA	17	+	17028983-17029032	"Homo sapiens myosin phosphatase Rho interacting protein (MPRIP), transcript variant 1, mRNA."	-1.19286	-1.4363	-0.949411	8.49771	-10.8714	5.58e-07	1.15e-05	6.04195	6	8.86709	TRUE	0	9.32907	TRUE	0	9.08624	TRUE	0	7.79478	TRUE	0	7.9863	TRUE	0	7.92276	TRUE	0	TRUE
ILMN_1740169	ILMN_1740169	NM_006293.2	TYRO3	3738	CGGTGACCTTTAGTGCCAACTTCCCCTCTAACTGGACAGCCTCTTCTGTC	15	+	39658607-39658656	"Homo sapiens TYRO3 protein tyrosine kinase (TYRO3), mRNA."	-0.772172	-0.92977	-0.614575	7.04755	-10.8709	5.59e-07	1.15e-05	6.04141	6	7.43265	TRUE	0	7.52749	TRUE	0	7.34077	TRUE	0	6.66648	TRUE	0.0026	6.66455	TRUE	0.0039	6.65337	TRUE	0.00519	TRUE
ILMN_1662799	ILMN_1662799	NM_022107.1	GPSM3	1119	CCCATCTCAAGGAGTGGCTGGGAGTCTTTTCCCTAACTTGTGGGGACACC	6	-	32266808-32266857	"Homo sapiens G-protein signaling modulator 3 (AGS3-like, C. elegans) (GPSM3), mRNA."	0.964564	0.767602	1.16153	7.46302	10.8655	5.61e-07	1.16e-05	6.03629	6	6.907	TRUE	0	7.10308	TRUE	0	6.93214	TRUE	0	7.95685	TRUE	0	8.07823	TRUE	0	7.80084	TRUE	0	TRUE
ILMN_1760858	ILMN_1760858	NM_005370.4	RAB8A	1853	GCTGACCGCACAGCAGTCTGGCTTGATTTTCAGCCGTCATCATTGGGTTC	19	+	16105121-16105170	"Homo sapiens RAB8A, member RAS oncogene family (RAB8A), mRNA."	-1.10416	-1.32964	-0.878681	9.2435	-10.8648	5.61e-07	1.16e-05	6.0357	6	9.6752	TRUE	0	9.70686	TRUE	0	10.0047	TRUE	0	8.80464	TRUE	0	8.55104	TRUE	0	8.71856	TRUE	0	TRUE
ILMN_2363106	ILMN_2363106	NM_001077352.1	RBM23	2049	CAGGAGGTGTGAGAGTGATCTGTCCTGTGAGGCATTTAGGGGCTTTCAGG	14	-	23370257-23370306	"Homo sapiens RNA binding motif protein 23 (RBM23), transcript variant 3, mRNA."	-0.701475	-0.844813	-0.558136	8.23788	-10.8579	5.65e-07	1.16e-05	6.02914	6	8.54764	TRUE	0	8.58528	TRUE	0	8.63293	TRUE	0	7.87216	TRUE	0	7.89937	TRUE	0	7.88989	TRUE	0	TRUE
ILMN_1809477	ILMN_1809477	NM_001042476.1	CARHSP1	961	GGGGTGTTCCCGGCCATCAGCACAGCCTATGACCATTGCAACAACCTCTC	16	-	8948804-8948853	"Homo sapiens calcium regulated heat stable protein 1, 24kDa (CARHSP1), transcript variant 2, mRNA."	-0.91106	-1.09723	-0.724895	10.2195	-10.8579	5.65e-07	1.16e-05	6.02913	6	10.7622	TRUE	0	10.5105	TRUE	0	10.7523	TRUE	0	9.82993	TRUE	0	9.70581	TRUE	0	9.75615	TRUE	0	TRUE
ILMN_2391551	ILMN_2391551	NM_025138.3	C13orf23	4454	GACTCTTGGGCCACCTCTGTTACTTACTGTACTATGGAAGCTCCTGGTGA	13	-	39584706-39584755	"Homo sapiens chromosome 13 open reading frame 23 (C13orf23), transcript variant 1, mRNA."	0.798328	0.635155	0.961502	8.18087	10.855	5.66e-07	1.16e-05	6.02636	6	7.7472	TRUE	0	7.71692	TRUE	0	7.88098	TRUE	0	8.5075	TRUE	0	8.61258	TRUE	0	8.62	TRUE	0	TRUE
ILMN_1700337	ILMN_1700337	NM_005480.2	TROAP	2384	CGAATGGCAGGATGCCCTGTGTTTCATTCCAGTTGGTTCTGCTGCCCCCC	12	+	48011638-48011667:48011668-48011687	"Homo sapiens trophinin associated protein (tastin) (TROAP), mRNA."	-0.863554	-1.04025	-0.68686	8.23646	-10.8434	5.72e-07	1.17e-05	6.01535	6	8.75765	TRUE	0	8.6963	TRUE	0	8.55075	TRUE	0	7.72334	TRUE	0	7.79483	TRUE	0	7.89587	TRUE	0	TRUE
ILMN_1739496	ILMN_1739496	NM_006902.3	PRRX1	3723	GATGCCTTCTGGATCTTAAGCCAGTTGTCAGTGGAGGTCCTCAGGGCTGC	1	+	168974817-168974866	"Homo sapiens paired related homeobox 1 (PRRX1), transcript variant pmx-1a, mRNA."	-0.96527	-1.16283	-0.76771	8.15934	-10.8405	5.74e-07	1.18e-05	6.01253	6	8.51344	TRUE	0	8.60286	TRUE	0	8.80962	TRUE	0	7.62982	TRUE	0	7.62036	TRUE	0	7.77993	TRUE	0	TRUE
ILMN_1666502	ILMN_1666502	NM_018013.3	SOBP	4945	CAGGAAGAAGCCGCCCCTCCTCTGGGGCCATATTTTTCTGCTGGGTCACA	6	+	107980149-107980198	"Homo sapiens sine oculis binding protein homolog (Drosophila) (SOBP), mRNA."	0.783219	0.622893	0.943546	6.94293	10.8387	5.75e-07	1.18e-05	6.01082	4	6.46615	FALSE	0.11039	6.61704	TRUE	0.0013	6.57078	FALSE	0.01688	7.29661	TRUE	0	7.29804	TRUE	0	7.40898	TRUE	0	TRUE
ILMN_2125618	ILMN_2125618	NR_002784.1	SMEK3P	2398	GGAACAGGTAGCCCAAGTGGTAGCAGTGTGGTTCGTTTAGTGGATCATCC	X	-	27479011-27479060	"Homo sapiens SMEK homolog 3, suppressor of mek1 (Dictyostelium) pseudogene (SMEK3P), non-coding RNA."	0.753932	0.599515	0.908348	6.67253	10.8327	5.78e-07	1.18e-05	6.00517	3	6.26757	FALSE	0.80909	6.27577	FALSE	0.76623	6.34334	FALSE	0.52338	7.11501	TRUE	0	6.96922	TRUE	0.0013	7.06425	TRUE	0	TRUE
ILMN_1654541	ILMN_1654541	NM_130463.2	ATP6V1G2	1209	CCTCACGTCCATCACTGGCTCTCTAATTCCACTTGTTCATTCTGTGACCC	6	-	31620553-31620602	"Homo sapiens ATPase, H+ transporting, lysosomal 13kDa, V1 subunit G2 (ATP6V1G2), transcript variant 1, mRNA."	0.83226	0.661701	1.00282	6.93842	10.8264	5.81e-07	1.19e-05	5.99914	4	6.59736	TRUE	0.00779	6.51529	FALSE	0.02857	6.45422	FALSE	0.14156	7.24155	TRUE	0	7.4379	TRUE	0	7.3842	TRUE	0	TRUE
ILMN_2203950	ILMN_2203950	NM_002116.5	HLA-A	1166	CCCTGACTTTGTTTCTGCAAAGGCACCTGCATGTGTCTGTGTTCGTGTAG	6	+	29913300-29913349	"Homo sapiens major histocompatibility complex, class I, A (HLA-A), mRNA."	1.24418	0.989192	1.49916	12.0454	10.826	5.81e-07	1.19e-05	5.99874	6	11.1483	TRUE	0	11.4608	TRUE	0	11.6609	TRUE	0	12.6961	TRUE	0	12.5853	TRUE	0	12.7211	TRUE	0	TRUE
ILMN_1664878	ILMN_1664878	NM_017852.1	NLRP2	3029	ACCAGAGCCTCGTCACTCTGGACCTGGGTCAGAATCCCTTGGGGTCTAGT	19	+	60200560-60200609	"Homo sapiens NLR family, pyrin domain containing 2 (NLRP2), mRNA."	0.89773	0.713742	1.08172	6.87349	10.8257	5.81e-07	1.19e-05	5.99845	3	6.48424	FALSE	0.07403	6.40041	FALSE	0.24935	6.38923	FALSE	0.30649	7.19838	TRUE	0	7.47774	TRUE	0	7.29096	TRUE	0	TRUE
ILMN_1769520	ILMN_1769520	NM_004223.3	UBE2L6	1184	CCTCCAGCATTCAGTCCAGGGGGAGCCACGGAAACCATGTTCTTGCTTAA	11	-	57319155-57319204	"Homo sapiens ubiquitin-conjugating enzyme E2L 6 (UBE2L6), transcript variant 1, mRNA."	1.46643	1.16543	1.76743	11.0416	10.8092	5.9e-07	1.2e-05	5.98274	6	10.5582	TRUE	0	9.93052	TRUE	0	10.4365	TRUE	0	11.79	TRUE	0	11.7319	TRUE	0	11.8026	TRUE	0	TRUE
ILMN_1690099	ILMN_1690099	NM_004763.3	ITGB1BP1	640	CTGGCTCTGAAGACCACAGATGCAAGCAATGAGGAATACAGCCTGTGGGT	2	-	9547596-9547645	"Homo sapiens integrin beta 1 binding protein 1 (ITGB1BP1), transcript variant 1, mRNA."	-0.758766	-0.914647	-0.602884	10.1433	-10.7997	5.95e-07	1.21e-05	5.97371	6	10.4607	TRUE	0	10.5917	TRUE	0	10.5158	TRUE	0	9.77019	TRUE	0	9.82055	TRUE	0	9.7011	TRUE	0	TRUE
ILMN_2297352	ILMN_2297352	NM_001080848.1	CSAG3B	418	CGAGGAAGTGGAAGGCATCCTCTCAACCCTGGCCCAGAAGCCCTATCAAA				"Homo sapiens CSAG family, member 3B (CSAG3B), mRNA."	0.865866	0.68793	1.0438	6.93911	10.7966	5.96e-07	1.21e-05	5.97069	3	6.47318	FALSE	0.08961	6.47597	FALSE	0.06104	6.56938	FALSE	0.01818	7.44577	TRUE	0	7.22371	TRUE	0	7.44665	TRUE	0	TRUE
ILMN_1753111	ILMN_1753111	NM_005746.2	NAMPT	312	AATCCTGCGGCAGAAGCCGAGTTCAACATCCTCCTGGCCACCGACTCCTA	7	-	105925277-105925326	"Homo sapiens nicotinamide phosphoribosyltransferase (NAMPT), mRNA."	0.773522	0.614412	0.932633	7.91317	10.7863	6.02e-07	1.22e-05	5.9609	6	7.47034	TRUE	0	7.60045	TRUE	0	7.50843	TRUE	0	8.29874	TRUE	0	8.2295	TRUE	0	8.37155	TRUE	0	TRUE
ILMN_2364768	ILMN_2364768	NM_053026.3	MYLK	5763	GCTCATTGTGGAAACGATGGAGGAAGGTGAAGGGGAAGGGGAAGAGGAAG	3	-	124815649-124815698	"Homo sapiens myosin light chain kinase (MYLK), transcript variant 2, mRNA."	-0.848625	-1.02324	-0.674007	7.17622	-10.7827	6.04e-07	1.22e-05	5.95744	6	7.72992	TRUE	0	7.5352	TRUE	0	7.53649	TRUE	0	6.83268	TRUE	0.0013	6.69697	TRUE	0.0013	6.72608	TRUE	0.0013	TRUE
ILMN_1697469	ILMN_1697469	NM_006275.4	SFRS6	3623	GCCTACTTTGACTTTTACGTTCCCATTCCTGTGTTACCACCTTCCTCCCG	20	+	41525549-41525598	"Homo sapiens splicing factor, arginine/serine-rich 6 (SFRS6), mRNA."	-0.684989	-0.825954	-0.544023	11.2433	-10.7812	6.05e-07	1.23e-05	5.95605	6	11.5622	TRUE	0	11.6179	TRUE	0	11.5773	TRUE	0	10.8879	TRUE	0	10.905	TRUE	0	10.9094	TRUE	0	TRUE
ILMN_1702763	ILMN_1702763	NM_024772.3	ZMYM1	4095	GCCATCTATAAGGATTGTGCCAGTTTACAGTCCCACCCACAATGCATGAG	1	+	35353967-35354016	"Homo sapiens zinc finger, MYM-type 1 (ZMYM1), mRNA."	-0.731746	-0.882407	-0.581085	7.7449	-10.776	6.07e-07	1.23e-05	5.95108	6	8.11196	TRUE	0	8.08003	TRUE	0	8.14033	TRUE	0	7.43355	TRUE	0	7.30419	TRUE	0	7.39934	TRUE	0	TRUE
ILMN_1795991	ILMN_1795991	NM_014306.3	C22orf28	1719	TGCAGCTGTAACTGCTCACGCCAAAATGGCTGATGGGGAGGCTGCTGCTT	22	-	31113820-31113869	"Homo sapiens chromosome 22 open reading frame 28 (C22orf28), mRNA."	-0.730891	-0.881391	-0.58039	8.67902	-10.7749	6.08e-07	1.23e-05	5.95002	6	9.02633	TRUE	0	8.98968	TRUE	0	9.11739	TRUE	0	8.35001	TRUE	0	8.29256	TRUE	0	8.29817	TRUE	0	TRUE
ILMN_1670172	ILMN_1670172	NM_001006622.1	WDR33	965	CACCATTTTGCTGGCACCTTTCTGAAGTAGTGTTGTCCCGGTATCAGCCT	2	-	128522196-128522245	"Homo sapiens WD repeat domain 33 (WDR33), transcript variant 2, mRNA."	-0.961712	-1.16	-0.763421	8.9815	-10.7607	6.16e-07	1.24e-05	5.93641	6	9.62864	TRUE	0	9.29447	TRUE	0	9.46396	TRUE	0	8.55915	TRUE	0	8.50396	TRUE	0	8.43883	TRUE	0	TRUE
ILMN_2388585	ILMN_2388585	NM_020399.2	GOPC	3999	AGGAGGGAACTGTTGCAAAGCCATTTCATCGAGAAGGGGACAGAAGGAGA	6	-	117988680-117988729	"Homo sapiens golgi associated PDZ and coiled-coil motif containing (GOPC), transcript variant 1, mRNA."	0.704325	0.559091	0.849559	7.62731	10.7598	6.16e-07	1.24e-05	5.93554	6	7.25889	TRUE	0	7.32105	TRUE	0	7.24549	TRUE	0	8.01526	TRUE	0	7.9445	TRUE	0	7.97865	TRUE	0	TRUE
ILMN_1769876	ILMN_1769876	NM_018421.2	TBC1D2	2982	CCCTCAGTTTCCCCACTGGGACATTGTGTGCTGCAAAGCCATTGGTTGGG	9	-	100001298-100001347	"Homo sapiens TBC1 domain family, member 2 (TBC1D2), mRNA."	-1.06796	-1.28824	-0.84769	7.76848	-10.7571	6.18e-07	1.24e-05	5.93295	6	8.35076	TRUE	0	8.48433	TRUE	0	8.0723	TRUE	0	7.26076	TRUE	0	7.18517	TRUE	0	7.25757	TRUE	0	TRUE
ILMN_3232389	ILMN_3232389	XM_001715550.1	LOC100131608	943	CAAGATAACGACCCTCAACAGCGGCGGAAAGGGAGCAGCCAGTTGGTGTG	8	+	7391686-7391735	"PREDICTED: Homo sapiens hypothetical LOC100131608 (LOC100131608), mRNA."	0.703015	0.558006	0.848024	6.74799	10.7565	6.18e-07	1.24e-05	5.93235	3	6.43328	FALSE	0.18961	6.34919	FALSE	0.47662	6.40699	FALSE	0.24805	7.1047	TRUE	0	7.06683	TRUE	0	7.12697	TRUE	0	TRUE
ILMN_1758457	ILMN_1758457	NM_019020.2	TBC1D16	3180	GCTGGGGGTCTTCTACGTGAGGTTCCTTGGCGTTGTTTAAGGTCAACTCC	17	-	77913848-77913897	"Homo sapiens TBC1 domain family, member 16 (TBC1D16), mRNA."	-0.680035	-0.820358	-0.539713	7.33286	-10.7523	6.2e-07	1.25e-05	5.92839	6	7.69868	TRUE	0	7.65795	TRUE	0	7.662	TRUE	0	7.00259	TRUE	0	6.99783	TRUE	0	6.97811	TRUE	0	TRUE
ILMN_1667295	ILMN_1667295	NM_138440.2	VASN	2565	GGTAGGCGGCTGTGTGACTCTAGTCTTGGCCCCAGGAAGCGAAGGAACAA	16	+	4373289-4373338	"Homo sapiens vasorin (VASN), mRNA."	0.746832	0.592579	0.901085	9.87151	10.7421	6.26e-07	1.26e-05	5.91857	6	9.51296	TRUE	0	9.4441	TRUE	0	9.5372	TRUE	0	10.3111	TRUE	0	10.2507	TRUE	0	10.173	TRUE	0	TRUE
ILMN_1723035	ILMN_1723035	NM_002543.3	OLR1	2193	CCCTCAAAGTGTCACAATGCTCCTCCTGATGACTCCTCCCCAGAAAACCA	12	-	10311172-10311221	"Homo sapiens oxidized low density lipoprotein (lectin-like) receptor 1 (OLR1), mRNA."	-1.28666	-1.55265	-1.02066	7.0347	-10.7322	6.31e-07	1.27e-05	5.90906	3	7.95121	TRUE	0	7.65461	TRUE	0	7.42825	TRUE	0	6.43176	FALSE	0.16494	6.26637	FALSE	0.58312	6.47597	FALSE	0.05325	TRUE
ILMN_1808059	ILMN_1808059	NM_017843.3	BCAS4	1186	GGCTTTGCAGGGGCTCCATGGTCCTTCTCTCTGTGATGGGTTTTTGCACG	20	+	48926965-48927014	"Homo sapiens breast carcinoma amplified sequence 4 (BCAS4), transcript variant 1, mRNA."	-0.92609	-1.11778	-0.734398	7.60463	-10.7188	6.39e-07	1.28e-05	5.89627	6	8.03538	TRUE	0	7.99763	TRUE	0	8.17001	TRUE	0	7.30195	TRUE	0	7.06079	TRUE	0	7.06202	TRUE	0	TRUE
ILMN_1775268	ILMN_1775268	NM_020760.1	HECW2	6706	CTGGGACCCTCAAGAGGAATACCACTTATGTTACACTCCTGCACTAAAGG	2	-	197064295-197064344	"Homo sapiens HECT, C2 and WW domain containing E3 ubiquitin protein ligase 2 (HECW2), mRNA."	-0.963332	-1.16274	-0.763925	8.04678	-10.7185	6.39e-07	1.28e-05	5.89594	6	8.46379	TRUE	0	8.39171	TRUE	0	8.72984	TRUE	0	7.5832	TRUE	0	7.57283	TRUE	0	7.53931	TRUE	0	TRUE
ILMN_1692072	ILMN_1692072	XM_001128698.1	LOC728006	948	GGCCTCCCTGCTCTGTGGTGTTGGACATCCCTGGAAACCTTGCTGTTGGT	16	-	88563758-88563807	"PREDICTED: Homo sapiens hypothetical protein LOC728006 (LOC728006), mRNA."	0.701383	0.556116	0.846651	8.29554	10.7124	6.43e-07	1.29e-05	5.89006	6	8.00026	TRUE	0	7.91337	TRUE	0	7.92091	TRUE	0	8.61892	TRUE	0	8.65584	TRUE	0	8.66394	TRUE	0	TRUE
ILMN_2058141	ILMN_2058141	NM_005517.2	HMGN2	825	CTTTCAGCATAGACTTAACTCCCTTAAGCCCAGACATCTGTTGAGACCTG	1	+	26674588-26674637	"Homo sapiens high-mobility group nucleosomal binding domain 2 (HMGN2), mRNA."	-0.781518	-0.943521	-0.619515	11.7857	-10.7032	6.48e-07	1.3e-05	5.88125	6	12.2377	TRUE	0	12.0787	TRUE	0	12.2129	TRUE	0	11.3622	TRUE	0	11.3578	TRUE	0	11.4647	TRUE	0	TRUE
ILMN_1756877	ILMN_1756877	NM_052873.1	C14orf179	514	ACGAAGTCCGGGAGGATGATGTCGGCTGGGACTGGGACCATCTGTTCACT	14	+	75619372-75619385:75619554-75619589	"Homo sapiens chromosome 14 open reading frame 179 (C14orf179), mRNA."	0.857062	0.679391	1.03473	8.5221	10.7027	6.48e-07	1.3e-05	5.88078	6	8.24111	TRUE	0	7.9862	TRUE	0	8.0534	TRUE	0	8.99003	TRUE	0	8.95802	TRUE	0	8.90385	TRUE	0	TRUE
ILMN_1728380	ILMN_1728380	NM_001008489.2	PHOSPHO2	588	GAGCAGTGACATCATTGCCTTTCACTCCAGGGATGGTGGAACTCTTCAAC	2	+	170265927-170265976	"Homo sapiens phosphatase, orphan 2 (PHOSPHO2), mRNA."	0.713858	0.565826	0.861891	7.10226	10.6992	6.5e-07	1.3e-05	5.87745	6	6.75601	TRUE	0	6.79064	TRUE	0	6.68936	TRUE	0	7.47078	TRUE	0	7.49106	TRUE	0	7.41574	TRUE	0	TRUE
ILMN_1745813	ILMN_1745813	NM_015634.2	KIAA1279	2022	CAGGCCCAATTCCATTGTGATGTTTACCTTTATAGCCAGGTGAGTGCAGT	10	+	70446238-70446287	"Homo sapiens KIAA1279 (KIAA1279), mRNA."	-0.923594	-1.11515	-0.73204	8.5223	-10.6977	6.51e-07	1.3e-05	5.87593	6	8.80569	TRUE	0	9.0303	TRUE	0	9.11629	TRUE	0	8.0514	TRUE	0	8.10548	TRUE	0	8.02462	TRUE	0	TRUE
ILMN_1706706	ILMN_1706706	NM_001003725.1	WDR68	1188	CTCAGCCCGACTGGATCGCCATCTGCTACAACAACTGCCTGGAGATACTC	17	+	59020208-59020257	"Homo sapiens WD repeat domain 68 (WDR68), transcript variant 2, mRNA."	-0.95729	-1.1559	-0.758675	8.24916	-10.6938	6.53e-07	1.3e-05	5.87217	6	8.62023	TRUE	0	8.83533	TRUE	0	8.72784	TRUE	0	7.72604	TRUE	0	7.92949	TRUE	0	7.656	TRUE	0	TRUE
ILMN_2325506	ILMN_2325506	NM_017843.3	BCAS4	1274	CTTCTGTTGCCTCCAGACCTCGGTGCCCACAGCCTTGAGGATCCTTCCAA	20	+	48927053-48927102	"Homo sapiens breast carcinoma amplified sequence 4 (BCAS4), transcript variant 1, mRNA."	-0.912957	-1.10259	-0.72332	7.60946	-10.6813	6.61e-07	1.31e-05	5.86019	6	7.95817	TRUE	0	8.03655	TRUE	0	8.20309	TRUE	0	7.04819	TRUE	0	7.15653	TRUE	0	7.25422	TRUE	0	TRUE
ILMN_2108357	ILMN_2108357	NM_052969.1	RPL39L	314	CAGACTTGAAAAAGTGGTGTGTGGTTGACTCTGTTTCTCGCCATGTCTTC	3	-	188321774-188321782:188321783-188321810:188328481-188328493	"Homo sapiens ribosomal protein L39-like (RPL39L), mRNA."	-2.13753	-2.58215	-1.69291	7.75689	-10.6664	6.7e-07	1.33e-05	5.84584	5	8.28484	TRUE	0	8.94765	TRUE	0	9.24449	TRUE	0	6.90744	TRUE	0.0013	6.522	FALSE	0.01688	6.63494	TRUE	0.00649	TRUE
ILMN_1801303	ILMN_1801303	NM_000699.2	AMY2A	1403	GATGACTGGTCATTTTCTTTAACTTTGCAAACTGGTCTTCCTGCTGGCAC	1	+	103968359-103968366:103969702-103969743	"Homo sapiens amylase, alpha 2A (pancreatic) (AMY2A), mRNA."	0.752125	0.595646	0.908604	6.72967	10.6643	6.71e-07	1.33e-05	5.8438	3	6.35105	FALSE	0.46883	6.36767	FALSE	0.38182	6.3421	FALSE	0.52597	7.028	TRUE	0	7.08531	TRUE	0	7.20388	TRUE	0	TRUE
ILMN_1749327	ILMN_1749327	NM_002754.3	MAPK13	1654	ATCCTTCCTTGGCTCTTTTTAGCTTGTGGCGGCAGTGGGCAGTCCGTGGC	6	+	36107608-36107657	"Homo sapiens mitogen-activated protein kinase 13 (MAPK13), mRNA."	0.790438	0.625985	0.954891	7.13041	10.6641	6.71e-07	1.33e-05	5.84358	6	6.72427	TRUE	0	6.75355	TRUE	0	6.72776	TRUE	0	7.48106	TRUE	0	7.44547	TRUE	0	7.65035	TRUE	0	TRUE
ILMN_1880052	ILMN_1880052	BG496257		307	GCTGCAGAATTGAGGGTGGGCCTTAGACCTGGTATGTGGAGGAGAGAATG	8	+	25424180-25424229	"602538216F1 NIH_MGC_59 Homo sapiens cDNA clone IMAGE:4659674 5, mRNA sequence"	-0.729923	-0.881808	-0.578038	7.32696	-10.6625	6.72e-07	1.33e-05	5.84207	6	7.64044	TRUE	0	7.68751	TRUE	0	7.74782	TRUE	0	7.00364	TRUE	0	6.98348	TRUE	0.0013	6.89889	TRUE	0.0013	TRUE
ILMN_1805377	ILMN_1805377	NM_007155.4	ZP3	1402	CACTGCCTCCCACCCTGTGTCTGCTTCCGAATAAAAGAAGAAAGCAATAA	7	+	75909276-75909309:75909310-75909324	"Homo sapiens zona pellucida glycoprotein 3 (sperm receptor) (ZP3), mRNA."	-0.717313	-0.866658	-0.567968	8.52372	-10.6565	6.75e-07	1.34e-05	5.8363	6	8.90333	TRUE	0	8.88837	TRUE	0	8.85542	TRUE	0	8.23832	TRUE	0	8.14094	TRUE	0	8.11592	TRUE	0	TRUE
ILMN_2311020	ILMN_2311020	NM_201262.1	DNAJC12	399	CTGGCGAAGGAGCCAGATGTCGATGCCATTCCAGCAGTGGGAAGCTTTGA	10	-	69571298-69571347	"Homo sapiens DnaJ (Hsp40) homolog, subfamily C, member 12 (DNAJC12), transcript variant 2, mRNA."	1.9161	1.51714	2.31506	7.55097	10.6557	6.76e-07	1.34e-05	5.8355	4	7.11612	TRUE	0	6.40679	FALSE	0.22078	6.25585	FALSE	0.80519	8.41335	TRUE	0	8.50994	TRUE	0	8.60377	TRUE	0	TRUE
ILMN_2074258	ILMN_2074258	NM_000465.1	BARD1	2300	TGTAATTATCACCCAGAGAGGGTTCGGCAGGGCAAAGTCTGGAAGGCTCC	2	-	215301702-215301751	"Homo sapiens BRCA1 associated RING domain 1 (BARD1), mRNA."	-0.88842	-1.07341	-0.703434	7.60011	-10.6556	6.76e-07	1.34e-05	5.8354	6	7.9663	TRUE	0	8.01903	TRUE	0	8.14762	TRUE	0	7.28694	TRUE	0	7.13451	TRUE	0	7.04624	TRUE	0	TRUE
ILMN_1813669	ILMN_1813669	NM_015245.2	ANKS1A	6002	GCCCAGGCCAGCAGAAAGCAGCTCAGAAGTATTGTTGCTCATGGTGTGGC	6	+	35058264-35058313	"Homo sapiens ankyrin repeat and sterile alpha motif domain containing 1A (ANKS1A), mRNA."	0.805512	0.637735	0.97329	8.19925	10.6522	6.78e-07	1.34e-05	5.83206	6	7.89251	TRUE	0	7.76871	TRUE	0	7.72826	TRUE	0	8.63686	TRUE	0	8.5088	TRUE	0	8.66036	TRUE	0	TRUE
ILMN_2193315	ILMN_2193315	NM_145231.2	C14orf143	447	GGCAGGTGGCTCCCAAATTACCGGAAAGGACTGTTCTTGAGGTATTCAGG	14	-	90263667-90263668:90397885-90397932	"Homo sapiens chromosome 14 open reading frame 143 (C14orf143), mRNA."	0.69832	0.552864	0.843777	8.14915	10.6517	6.78e-07	1.34e-05	5.83165	6	7.83734	TRUE	0	7.784	TRUE	0	7.77862	TRUE	0	8.45666	TRUE	0	8.54413	TRUE	0	8.49413	TRUE	0	TRUE
ILMN_1723021	ILMN_1723021	NM_012405.3	ICMT	4552	CCTCGGCCTCTCTGTCATGCTGGGAAGTGCCTACTCTCTGGGCCACTGCT	1	-	6281466-6281515	"Homo sapiens isoprenylcysteine carboxyl methyltransferase (ICMT), mRNA."	-0.722366	-0.872898	-0.571835	8.51348	-10.6471	6.81e-07	1.34e-05	5.82714	6	8.87203	TRUE	0	8.84979	TRUE	0	8.90215	TRUE	0	8.12821	TRUE	0	8.0994	TRUE	0	8.22927	TRUE	0	TRUE
ILMN_1756408	ILMN_1756408	NM_018222.2	PARVA	3811	GGTATCTAGTGGAAAACCTAAGCCTCCCTCTCTCTCCGGCACCCATTACC	11	+	12508648-12508697	"Homo sapiens parvin, alpha (PARVA), mRNA."	-0.717392	-0.866959	-0.567826	7.67503	-10.6419	6.84e-07	1.35e-05	5.8222	6	7.99807	TRUE	0	8.09357	TRUE	0	8.00953	TRUE	0	7.29773	TRUE	0	7.28195	TRUE	0	7.36931	TRUE	0	TRUE
ILMN_1773553	ILMN_1773553	XM_928441.1	FLJ46906	926	TGCGAGGCCTGGAGGAGCCCTTCTCACTCAGCTTGGTGTTCGATGCCAGT	6	+	139059994-139060043	"PREDICTED: Homo sapiens hypothetical gene supported by AK128874; BC071813 (FLJ46906), mRNA."	0.776765	0.614816	0.938715	7.5766	10.6416	6.85e-07	1.35e-05	5.8219	6	7.11739	TRUE	0	7.29804	TRUE	0	7.14923	TRUE	0	7.97817	TRUE	0	7.91933	TRUE	0	7.99745	TRUE	0	TRUE
ILMN_1673138	ILMN_1673138	NM_006777.3	ZBTB33	5036	GCACTGGCTTTCTGGCTGGTCAACTATATGAAACCTTGTTCATTCCTCCG	X	+	119276106-119276155	"Homo sapiens zinc finger and BTB domain containing 33 (ZBTB33), mRNA."	0.770724	0.609965	0.931484	8.85396	10.637	6.87e-07	1.35e-05	5.81746	6	8.46907	TRUE	0	8.55639	TRUE	0	8.38034	TRUE	0	9.26764	TRUE	0	9.18044	TRUE	0	9.26989	TRUE	0	TRUE
ILMN_2124585	ILMN_2124585	NM_013372.5	GREM1	3949	CGGCAAAGAATTATATAGACTATGAGGTACCTTGCTGTGTAGGAGGATGA	15	+	30813973-30814022	"Homo sapiens gremlin 1, cysteine knot superfamily, homolog (Xenopus laevis) (GREM1), mRNA."	-1.7643	-2.13254	-1.39605	9.1345	-10.63	6.92e-07	1.36e-05	5.8107	6	9.58739	TRUE	0	10.0597	TRUE	0	10.4028	TRUE	0	8.1834	TRUE	0	8.17812	TRUE	0	8.39552	TRUE	0	TRUE
ILMN_1754538	ILMN_1754538	NM_032333.4	C10orf58	849	GATTGTGTGAAACTGCCCAGCTCAGGGATAACCAGGGACATTCACCTGTG	10	+	82177187-82177232:82180222-82180223:82180224-82180225	"Homo sapiens chromosome 10 open reading frame 58 (C10orf58), transcript variant 1, mRNA."	0.73988	0.585398	0.894362	6.76852	10.6263	6.94e-07	1.36e-05	5.80706	3	6.4191	FALSE	0.24416	6.46241	FALSE	0.08701	6.31423	FALSE	0.62727	7.13049	TRUE	0	7.10523	TRUE	0	7.17965	TRUE	0	TRUE
ILMN_1782538	ILMN_1782538	NM_003380.2	VIM	1132	CAATGAGTCCCTGGAACGCCAGATGCGTGAAATGGAAGAGAACTTTGCCG	10	+	17316823-17316823:17317174-17317222	"Homo sapiens vimentin (VIM), mRNA."	-0.717528	-0.867385	-0.567671	13.6351	-10.6233	6.96e-07	1.36e-05	5.80418	6	13.9195	TRUE	0	14.0085	TRUE	0	14.0537	TRUE	0	13.288	TRUE	0	13.2867	TRUE	0	13.2544	TRUE	0	TRUE
ILMN_1711828	ILMN_1711828	NM_017664.2	ANKRD10	1920	CTTTGCAGATCACCATGTGGTTGAAGGTTTTAGTTGTGGACACAGTGGTC	13	-	111531412-111531461	"Homo sapiens ankyrin repeat domain 10 (ANKRD10), mRNA."	0.908224	0.718506	1.09794	7.43995	10.6215	6.97e-07	1.36e-05	5.80238	6	6.91828	TRUE	0	6.89278	TRUE	0	7.14647	TRUE	0	7.83641	TRUE	0	7.98853	TRUE	0	7.85726	TRUE	0	TRUE
ILMN_1772821	ILMN_1772821	XM_371461.4	KIAA1671	10751	GCTCTAGGAGTTCTGAACGGAAGGCAGACGAGAGGCACTTTATCCAGTCC	22	+	23923092-23923141	"PREDICTED: Homo sapiens KIAA1671 protein (KIAA1671), mRNA."	0.763588	0.604043	0.923133	6.73675	10.6188	6.99e-07	1.37e-05	5.79979	3	6.31112	FALSE	0.63507	6.45139	FALSE	0.11688	6.30235	FALSE	0.67922	7.0621	TRUE	0	7.12793	TRUE	0	7.1656	TRUE	0	TRUE
ILMN_3248057	ILMN_3248057	XM_001719283.1	LOC100132439	1398	CCTCACTAGACAGAGGAGCTCCAAACCTGCCCATCTCATCCCATGCACCG	9	+	44939306-44939355	"PREDICTED: Homo sapiens similar to Protein FAM27E3 (LOC100132439), mRNA."	0.757498	0.599101	0.915894	6.80596	10.6105	7.04e-07	1.37e-05	5.79176	3	6.3827	FALSE	0.35065	6.47472	FALSE	0.06364	6.42421	FALSE	0.20909	7.17767	TRUE	0	7.10454	TRUE	0	7.27191	TRUE	0	TRUE
ILMN_1716382	ILMN_1716382	NM_207376.1	LOC387882	491	GGAGGCTGTTGTTGCCCAGCCAGGGCCGCTGCATTTTGACAACATTTCCA	12	+	104288777-104288826	"Homo sapiens hypothetical protein (LOC387882), mRNA."	-1.79242	-2.16727	-1.41756	10.8621	-10.609	7.05e-07	1.38e-05	5.79027	6	11.2725	TRUE	0	12.0815	TRUE	0	11.9209	TRUE	0	10.0239	TRUE	0	9.8683	TRUE	0	10.0055	TRUE	0	TRUE
ILMN_1685641	ILMN_1685641	NM_000055.2	BCHE	1866	GGGAGTGGAAAGCAGGATTCCATCGCTGGAACAATTACATGATGGACTGG	3	-	166973917-166973966	"Homo sapiens butyrylcholinesterase (BCHE), mRNA."	2.6211	2.07264	3.16957	8.1717	10.6031	7.09e-07	1.38e-05	5.78461	5	6.67707	TRUE	0.0013	6.31298	FALSE	0.62727	7.5934	TRUE	0	9.56549	TRUE	0	9.39184	TRUE	0	9.48942	TRUE	0	TRUE
ILMN_1738103	ILMN_1738103	NM_199442.1	COPE	677	TGGGCAAGCCCCCTGAGGTGACAAACCGATACCTGTCCCAGCTGAAGGAT	19	-	19010723-19010756:19011190-19011205	"Homo sapiens coatomer protein complex, subunit epsilon (COPE), transcript variant 2, mRNA."	0.742546	0.587101	0.897991	9.82932	10.5985	7.12e-07	1.39e-05	5.78015	6	9.42038	TRUE	0	9.4845	TRUE	0	9.46926	TRUE	0	10.2899	TRUE	0	10.1315	TRUE	0	10.1803	TRUE	0	TRUE
ILMN_1742167	ILMN_1742167	NM_032704.2	TUBA1C	777	ACCTTAACCGCCTTATTAGCCAGATTGTGTCCTCCATCACTGCTTCCCTG	12	+	47952604-47952653	"Homo sapiens tubulin, alpha 1c (TUBA1C), mRNA."	-0.834844	-1.00977	-0.659913	13.1524	-10.5886	7.18e-07	1.4e-05	5.7705	6	13.4429	TRUE	0	13.6055	TRUE	0	13.6611	TRUE	0	12.6691	TRUE	0	12.7264	TRUE	0	12.8094	TRUE	0	TRUE
ILMN_1682864	ILMN_1682864	NM_080861.3	SPSB3	1417	TGGAGCCCGCGTTGCTGTTCCCACAGGGCCTCGGTTTTTCCTAACTTGCT	16	-	1826790-1826839	"Homo sapiens splA/ryanodine receptor domain and SOCS box containing 3 (SPSB3), mRNA."	1.12045	0.885567	1.35534	8.87589	10.5836	7.21e-07	1.4e-05	5.7657	6	8.57165	TRUE	0	8.25304	TRUE	0	8.12231	TRUE	0	9.46432	TRUE	0	9.37235	TRUE	0	9.47169	TRUE	0	TRUE
ILMN_1815346	ILMN_1815346	NM_174926.1	TMEM136	694	CCATGCTTGGAGAAGCAGGCGGAGTGAGGAACGGCAGCTGAAACACAACG	11	+	119706365-119706414	"Homo sapiens transmembrane protein 136 (TMEM136), mRNA."	1.33616	1.05593	1.61639	8.75133	10.5791	7.24e-07	1.41e-05	5.76126	6	8.38443	TRUE	0	7.77998	TRUE	0	8.08535	TRUE	0	9.41248	TRUE	0	9.38	TRUE	0	9.46576	TRUE	0	TRUE
ILMN_1798543	ILMN_1798543	NM_004226.2	STK17B	1105	GACCAACAGCAGAGATATGCCTTTCTCATTCTTGGCTACAGCAGTGGGAC	2	-	196710643-196710692	"Homo sapiens serine/threonine kinase 17b (STK17B), mRNA."	-0.765988	-0.926652	-0.605325	7.39787	-10.578	7.25e-07	1.41e-05	5.76024	6	7.67672	TRUE	0	7.79035	TRUE	0	7.87553	TRUE	0	7.0246	TRUE	0	6.99322	TRUE	0.0013	7.02682	TRUE	0	TRUE
ILMN_2082130	ILMN_2082130	NM_017887.1	C1orf123	668	ACAGCTTCCCAAGCCCCATCAATAAAGCCCCTGTTCACGCTGCACTGGTG	1	-	53680138-53680187	"Homo sapiens chromosome 1 open reading frame 123 (C1orf123), mRNA."	-0.799645	-0.967413	-0.631877	8.79448	-10.5751	7.27e-07	1.41e-05	5.75747	6	9.24429	TRUE	0	9.23862	TRUE	0	9.10001	TRUE	0	8.43315	TRUE	0	8.45405	TRUE	0	8.29678	TRUE	0	TRUE
ILMN_1716816	ILMN_1716816	NM_015497.2	TMEM87A	2663	GCGTGGAGGCCCTGGACTGCTGCTCGTTCTTTAGGATGGACTGTTCTGGT	15	-	40290188-40290237	"Homo sapiens transmembrane protein 87A (TMEM87A), mRNA."	-1.10355	-1.33536	-0.871729	9.92046	-10.562	7.35e-07	1.42e-05	5.74466	6	10.2272	TRUE	0	10.5125	TRUE	0	10.677	TRUE	0	9.32595	TRUE	0	9.35748	TRUE	0	9.42262	TRUE	0	TRUE
ILMN_2315964	ILMN_2315964	NM_001032291.1	PSRC1	1323	TCTCTGGGTTGAAAGAAGATTAGGGGAAAAGAGGTCACCTTCCAGCAGTG	1	-	109822526-109822575	"Homo sapiens proline/serine-rich coiled-coil 1 (PSRC1), transcript variant 3, mRNA."	-0.7757	-0.938682	-0.612718	7.41258	-10.5597	7.37e-07	1.43e-05	5.74248	6	7.87058	TRUE	0	7.82031	TRUE	0	7.7104	TRUE	0	6.94746	TRUE	0.0013	7.08049	TRUE	0	7.04624	TRUE	0	TRUE
ILMN_1677723	ILMN_1677723	NM_001146.3	ANGPT1	3865	ATTCTTGGTGGCTTCTTCATAGCAGGTAAGCCTCTCCTTCTAAAAACTTC	8	-	108332585-108332634	"Homo sapiens angiopoietin 1 (ANGPT1), mRNA."	-1.2167	-1.47269	-0.960706	7.27355	-10.5453	7.46e-07	1.44e-05	5.72841	6	7.6559	TRUE	0	7.82916	TRUE	0	8.16063	TRUE	0	6.66831	TRUE	0.0026	6.58002	TRUE	0.00649	6.74727	TRUE	0.0013	TRUE
ILMN_1694780	ILMN_1694780	NM_005258.2	GCHFR	406	TGACCTCCAAGCTCCTGCCTCACCGTCTGCCTTGCTCCTCTCTTCCCAAA	15	+	38846896-38846945	"Homo sapiens GTP cyclohydrolase I feedback regulator (GCHFR), mRNA."	1.07293	0.847186	1.29868	7.68969	10.5451	7.47e-07	1.44e-05	5.72827	6	7.34587	TRUE	0	6.90963	TRUE	0	7.20417	TRUE	0	8.2157	TRUE	0	8.21544	TRUE	0	8.24733	TRUE	0	TRUE
ILMN_1682226	ILMN_1682226	NM_014343.1	CLDN15	1108	AGAACTGCTCTTGGGAAGTCGCATATCTCCCCTCTGAGGCTGGATCCCTC	7	-	100875474-100875523	"Homo sapiens claudin 15 (CLDN15), mRNA."	1.0521	0.830699	1.2735	8.05291	10.5434	7.48e-07	1.44e-05	5.72655	6	7.7014	TRUE	0	7.59055	TRUE	0	7.28864	TRUE	0	8.55199	TRUE	0	8.61738	TRUE	0	8.56753	TRUE	0	TRUE
ILMN_2139100	ILMN_2139100	NM_016479.3	SHISA5	1820	CCCTGCTTCCCGACACCAGCCTCATGGAATATGCAACAACTCCTGTACCC	3	-	48509860-48509909	"Homo sapiens shisa homolog 5 (Xenopus laevis) (SHISA5), mRNA."	0.820623	0.647915	0.993331	10.1311	10.5421	7.49e-07	1.44e-05	5.72536	6	9.73591	TRUE	0	9.5957	TRUE	0	9.83064	TRUE	0	10.584	TRUE	0	10.4842	TRUE	0	10.5559	TRUE	0	TRUE
ILMN_2046730	ILMN_2046730	NM_002966.2	S100A10	811	GAGCAGTTCGCTCCTCCCTGATAAGAGTTGTCCCAAAGGGTCGCTTAAGG	1	-	151955580-151955629	"Homo sapiens S100 calcium binding protein A10 (S100A10), mRNA."	-1.1167	-1.35175	-0.881649	12.6562	-10.5408	7.49e-07	1.44e-05	5.7241	6	12.9732	TRUE	0	13.4445	TRUE	0	13.226	TRUE	0	12.0626	TRUE	0	12.1204	TRUE	0	12.1105	TRUE	0	TRUE
ILMN_1750800	ILMN_1750800	NM_002197.1	ACO1	3289	CCTTTTCCTTCAGAGTGAATCATCCAGACTCCTCATGGATAGGTCGGGTG	9	+	32440622-32440671	"Homo sapiens aconitase 1, soluble (ACO1), mRNA."	-0.988339	-1.19644	-0.780234	10.5597	-10.5371	7.52e-07	1.45e-05	5.72048	6	10.9325	TRUE	0	10.9552	TRUE	0	11.274	TRUE	0	10.0229	TRUE	0	10.0889	TRUE	0	10.0848	TRUE	0	TRUE
ILMN_2400512	ILMN_2400512	NM_001001329.1	PRKCSH	1700	ACAAGTTCAGTGCCATGAAGTATGAGCAAGGCACGGGCTGCTGGCAGGGC	19	+	11420923-11420972	"Homo sapiens protein kinase C substrate 80K-H (PRKCSH), transcript variant 2, mRNA."	0.731433	0.577375	0.885491	7.32781	10.5339	7.54e-07	1.45e-05	5.7173	6	6.99337	TRUE	0	7.00012	TRUE	0	6.89278	TRUE	0	7.62904	TRUE	0	7.70846	TRUE	0	7.74307	TRUE	0	TRUE
ILMN_1657847	ILMN_1657847	NM_001030019.1	SUNC1	1224	GGGTCCATGGCACACCAGGCAAGCACATCTAGAAGAGTTGGTACAGAAGG	7	-	48033983-48034032	"Homo sapiens Sad1 and UNC84 domain containing 1 (SUNC1), transcript variant 1, mRNA."	0.678101	0.535189	0.821014	6.59072	10.5274	7.59e-07	1.45e-05	5.71104	3	6.22928	FALSE	0.87662	6.29185	FALSE	0.71299	6.23387	FALSE	0.88052	6.93205	TRUE	0.0013	6.90402	TRUE	0.0013	6.95323	TRUE	0	TRUE
ILMN_2151114	ILMN_2151114	NM_003385.4	VSNL1	1883	CCAACTTTTCATCCAGGCTCCCAAAAGAGGGACAACGAACATGGCATGTG	2	+	17701065-17701114	"Homo sapiens visinin-like 1 (VSNL1), mRNA."	0.671644	0.530092	0.813197	6.6876	10.5274	7.59e-07	1.45e-05	5.71099	3	6.3827	FALSE	0.35065	6.35105	FALSE	0.47532	6.32158	FALSE	0.6013	7.03074	TRUE	0	7.03534	TRUE	0	7.00419	TRUE	0	TRUE
ILMN_1756541	ILMN_1756541	NM_006454.2	MXD4	3701	GGCCACCTGTCCACCGTGTGGGCCGTGCTGTGTCCTTATGTCATTGTAAT	4	-	2249182-2249231	"Homo sapiens MAX dimerization protein 4 (MXD4), mRNA."	1.28318	1.01251	1.55386	8.13054	10.518	7.65e-07	1.47e-05	5.70186	6	7.80711	TRUE	0	7.27207	TRUE	0	7.38767	TRUE	0	8.71018	TRUE	0	8.75017	TRUE	0	8.85605	TRUE	0	TRUE
ILMN_1810852	ILMN_1810852	NM_002293.2	LAMC1	7780	TATGTGCCTTCACTTTAGCTGTTTGCCTTACTCTACAGCCTTGCTCTCCG	1	+	181381199-181381248	"Homo sapiens laminin, gamma 1 (formerly LAMB2) (LAMC1), mRNA."	-0.906447	-1.09781	-0.715089	10.3959	-10.5098	7.71e-07	1.48e-05	5.69379	6	10.7714	TRUE	0	10.9315	TRUE	0	10.8443	TRUE	0	10.0433	TRUE	0	9.77709	TRUE	0	10.0076	TRUE	0	TRUE
ILMN_1789383	ILMN_1789383	XM_940081.1	LOC650976	108	GCATGTCATCCCAACTATGACCAAGAAGACAAAGGAGCCTCTCTCATCCA				"PREDICTED: Homo sapiens hypothetical protein LOC650976 (LOC650976), mRNA."	0.772791	0.609559	0.936022	6.72393	10.504	7.75e-07	1.48e-05	5.68819	3	6.3869	FALSE	0.33896	6.34374	FALSE	0.5039	6.28198	FALSE	0.72727	7.11754	TRUE	0	7.20048	TRUE	0	7.01297	TRUE	0	TRUE
ILMN_1691341	ILMN_1691341	XM_937367.1	IL7R	4110	GCTGATTTCCTACCAGCCTTTGCCTCTTCCTTCAATGTGGTTTCCATGGG				"PREDICTED: Homo sapiens interleukin 7 receptor (IL7R), mRNA."	-1.46595	-1.77572	-1.15618	8.53071	-10.4996	7.78e-07	1.49e-05	5.68389	6	8.96223	TRUE	0	9.23051	TRUE	0	9.59829	TRUE	0	7.7275	TRUE	0	7.95519	TRUE	0	7.7105	TRUE	0	TRUE
ILMN_1660806	ILMN_1660806	NM_001321.1	CSRP2	484	GAGCTGGAAAGCCCTGGCACAAAAACTGTTTCCGATGTGCAAAGTGTGGG	12	-	77253381-77253420:77254064-77254073	"Homo sapiens cysteine and glycine-rich protein 2 (CSRP2), mRNA."	-1.04483	-1.26575	-0.823919	9.41852	-10.4935	7.82e-07	1.49e-05	5.67785	6	9.72579	TRUE	0	9.95212	TRUE	0	10.1449	TRUE	0	8.89667	TRUE	0	8.84624	TRUE	0	8.94539	TRUE	0	TRUE
ILMN_1676336	ILMN_1676336	NM_020792.3	AADACL1	3689	GGCAGGGTTCCTTCAATTGGCATTTTCCCCAGAATTGTGAGCCAAAGCCT	3	-	173831679-173831728	"Homo sapiens arylacetamide deacetylase-like 1 (AADACL1), mRNA."	-1.73346	-2.10027	-1.36665	8.2485	-10.485	7.88e-07	1.5e-05	5.66957	6	8.63898	TRUE	0	9.32651	TRUE	0	9.38019	TRUE	0	7.48995	TRUE	0	7.28603	TRUE	0	7.36931	TRUE	0	TRUE
ILMN_1780117	ILMN_1780117	XM_927739.1	LOC644621	181	ACAACTGTGCAGGGAGTTGTCACAAGTTTCTGTGGTGATTATGGCGTGAT	X	-	134154615-134154664	"PREDICTED: Homo sapiens similar to Protein CXorf48 (Tumor antigen BJ-HCC-20) (LOC644621), mRNA."	0.827543	0.652325	1.00276	6.70319	10.4788	7.93e-07	1.51e-05	5.66348	3	6.28052	FALSE	0.74935	6.33189	FALSE	0.54805	6.25585	FALSE	0.80909	7.18193	TRUE	0	7.1999	TRUE	0	6.96907	TRUE	0	TRUE
ILMN_1741264	ILMN_1741264	NM_016071.2	MRPS33	304	CACACTTACGCTGAACTCATGCAGACGCTCCGATTTCTTGGACTCTACAG	7	-	140352804-140352804:140356688-140356736	"Homo sapiens mitochondrial ribosomal protein S33 (MRPS33), nuclear gene encoding mitochondrial protein, transcript variant 1, mRNA."	0.715896	0.564246	0.867545	9.2725	10.4739	7.96e-07	1.52e-05	5.65866	6	8.97751	TRUE	0	8.85895	TRUE	0	8.90718	TRUE	0	9.63593	TRUE	0	9.67562	TRUE	0	9.57978	TRUE	0	TRUE
ILMN_1670796	ILMN_1670796	NM_001001998.1	EXOSC10	2673	GACAGAGGCTTCAGGTACAACTGGCCACAGAGATAGTCCTGGAAGACACG	1	-	11126760-11126774:11126775-11126805:11128065-11128068	"Homo sapiens exosome component 10 (EXOSC10), transcript variant 1, mRNA."	-0.845036	-1.02406	-0.666011	9.38883	-10.4727	7.97e-07	1.52e-05	5.65758	6	9.67741	TRUE	0	9.81684	TRUE	0	9.9398	TRUE	0	8.90512	TRUE	0	8.98862	TRUE	0	9.00521	TRUE	0	TRUE
ILMN_3177271	ILMN_3177271	XM_001720509.1	LOC100129585	226	GAACACCAAGAGGTGGTGGCCGTGGAGGAAGCCGATCTGATAGAGGGGGA				"PREDICTED: Homo sapiens similar to hCG2011544 (LOC100129585), mRNA."	-0.75003	-0.909059	-0.591001	8.49976	-10.4641	8.03e-07	1.53e-05	5.64907	6	8.84441	TRUE	0	8.90582	TRUE	0	8.87409	TRUE	0	8.22154	TRUE	0	8.11519	TRUE	0	8.0375	TRUE	0	TRUE
ILMN_1652073	ILMN_1652073	XM_939687.2	LOC653658	236	GTGTAAGGGTCCAGCTGATCAAGAATGGCAAGAAAATCACAGCCTTTGTA				"PREDICTED: Homo sapiens similar to ribosomal protein S23 (LOC653658), mRNA."	0.786214	0.619429	0.952998	12.3596	10.4588	8.07e-07	1.53e-05	5.64395	6	11.8477	TRUE	0	12.0196	TRUE	0	12.0322	TRUE	0	12.7947	TRUE	0	12.7706	TRUE	0	12.6929	TRUE	0	TRUE
ILMN_1671893	ILMN_1671893	NM_014453.2	CHMP2A	704	CCTCAACTGGGGGCTCGCTTAGTGTGGCTGCTGGTGGGAAAAAAGCAGAG	19	-	63754899-63754948	"Homo sapiens chromatin modifying protein 2A (CHMP2A), transcript variant 1, mRNA."	1.10106	0.867096	1.33503	9.83056	10.4413	8.2e-07	1.55e-05	5.62677	6	9.51013	TRUE	0	9.24089	TRUE	0	9.08906	TRUE	0	10.2847	TRUE	0	10.3714	TRUE	0	10.4872	TRUE	0	TRUE
ILMN_1752579	ILMN_1752579	NM_005177.3	ATP6V0A1	3986	GCCCTGGTGTCCTGGGTTTTCGTGATGATCTTTGCTCTGTTTCCAGTGGG	17	+	37927987-37928036	"Homo sapiens ATPase, H+ transporting, lysosomal V0 subunit a1 (ATP6V0A1), transcript variant 3, mRNA."	0.787242	0.619958	0.954526	8.92258	10.4413	8.2e-07	1.55e-05	5.62669	6	8.66036	TRUE	0	8.47985	TRUE	0	8.44665	TRUE	0	9.29311	TRUE	0	9.33722	TRUE	0	9.31826	TRUE	0	TRUE
ILMN_1710937	ILMN_1710937	NM_005531.1	IFI16	2032	CCTTTCACACTTGTGGCTGATGTGAATGCTGACCGAAACATGGAGATCCC	1	+	157288195-157288244	"Homo sapiens interferon, gamma-inducible protein 16 (IFI16), mRNA."	1.40671	1.10776	1.70566	9.48859	10.4401	8.21e-07	1.55e-05	5.62551	6	8.74905	TRUE	0	8.58635	TRUE	0	9.02031	TRUE	0	10.2336	TRUE	0	10.4179	TRUE	0	9.92431	TRUE	0	TRUE
ILMN_2347145	ILMN_2347145	NM_133505.2	DCN	577	CAGCCATCCACCTTCAGATGTGTCTACGTGCGCTCTGCCATTCAACTCGG	12	-	91539847-91539896	"Homo sapiens decorin (DCN), transcript variant C, mRNA."	-2.07695	-2.51847	-1.63543	8.92261	-10.4371	8.23e-07	1.56e-05	5.62256	6	10.2891	TRUE	0	9.35906	TRUE	0	10.2351	TRUE	0	7.81512	TRUE	0	7.93243	TRUE	0	7.90486	TRUE	0	TRUE
ILMN_1772487	ILMN_1772487	NM_001017392.2	SFRS14	3265	TCGATGTGTTCCGACAGAGGATGATGCAGATGTACAGACACAAGCGGGCC	19	-	18966183-18966232	"Homo sapiens splicing factor, arginine/serine-rich 14 (SFRS14), transcript variant 1, mRNA."	1.27966	1.00755	1.55178	8.82662	10.4337	8.26e-07	1.56e-05	5.61924	6	8.2859	TRUE	0	7.8597	TRUE	0	8.41476	TRUE	0	9.50903	TRUE	0	9.42456	TRUE	0	9.46576	TRUE	0	TRUE
ILMN_3182422	ILMN_3182422	XM_001724980.1	LOC100129828	2251	GTCAGCTCCGCGCGGGCATCATCCCTACCAGATTGAGTGTTTTGCACGCA	1	-	2105808-2105857	"PREDICTED: Homo sapiens hypothetical protein LOC100129828 (LOC100129828), mRNA."	-0.891856	-1.08152	-0.702195	8.41252	-10.4331	8.26e-07	1.56e-05	5.6187	6	8.99379	TRUE	0	8.88413	TRUE	0	8.69742	TRUE	0	7.91121	TRUE	0	8.03335	TRUE	0	7.95519	TRUE	0	TRUE
ILMN_1814797	ILMN_1814797	XM_001132419.1	SLC35F3	2684	ATGGTGCATTCTGTAACCATGGAGTCTTCTGTTTCCTGGGGGAAAGGGGC				"PREDICTED: Homo sapiens solute carrier family 35, member F3 (SLC35F3), mRNA."	0.745283	0.586724	0.903842	6.66598	10.4286	8.3e-07	1.56e-05	5.6143	3	6.35297	FALSE	0.46494	6.23634	FALSE	0.88052	6.29071	FALSE	0.70909	7.01589	TRUE	0	6.97616	TRUE	0.0013	7.12383	TRUE	0	TRUE
ILMN_1740407	ILMN_1740407	NM_175856.4	CHSY3	3234	TGAGGAGTTTTGTTCCACAAGCAACCGGTACTGGCTACCCTGGTCTTATG	5	+	129520983-129521032	"Homo sapiens chondroitin sulfate synthase 3 (CHSY3), mRNA."	0.936973	0.737578	1.13637	6.98601	10.4258	8.32e-07	1.57e-05	5.61153	4	6.45162	FALSE	0.14286	6.38258	FALSE	0.33117	6.71838	TRUE	0	7.43355	TRUE	0	7.44354	TRUE	0	7.48641	TRUE	0	TRUE
ILMN_1678669	ILMN_1678669	NM_001034.1	RRM2	2036	GTGTCCTGGGATTCTCTGCCCCCTCTGAGTAGAGTGTTGTGGGATAAAGG	2	+	10187637-10187686	"Homo sapiens ribonucleotide reductase M2 polypeptide (RRM2), mRNA."	-1.33642	-1.62083	-1.05201	7.78593	-10.4257	8.32e-07	1.57e-05	5.61137	6	8.12572	TRUE	0	8.49346	TRUE	0	8.74325	TRUE	0	7.11248	TRUE	0	7.10006	TRUE	0	7.14063	TRUE	0	TRUE
[truncated: 18,900 more rows]
